# Supplementary material for: Lipidomic and Transcriptomic Basis of Lysosomal Dysfunction in Progranulin Deficiency
Source: Cell Rep. Author manuscript; Available in PMC 2018 Jan 8. (PMC5757843; doi:10.1016/j.celrep.2017.08.056)
Supplement: 2 [file NIHMS902297-supplement-2.xlsx]

## Sheet: All significantly diff genes
Table S3. Log2 fold changes in Grn mutant mouse brains. Related to Figure 5.
			Expression compared to	Grn+/+				Grn+/–
MGI ID	Gene	Entrez id	Description	Grn+/–		Grn–/–		Grn–/–
				log2FC	q-value	log2FC	q-value	log2FC	q-value
MGI:3603513	G530011O06Rik	654820	RIKEN cDNA G530011O06 gene	4.89018	0.000547591	5.52059	5.53195e-05	0.630409	0.159288
MGI:105983	Ngp	18054	neutrophilic granule protein	2.00168	1	5.19896	0.0425618	3.19728	0.00893793
MGI:1934765	Gpnmb	93695	glycoprotein (transmembrane) nmb	-0.0421086	1	4.22588	7.0699e-12	4.26799	0
MGI:1338947	S100a9	20202	S100 calcium binding protein A9 (calgranulin B)	2.15636	0.24013	3.94637	0.00299664	1.79001	0.00724395
MGI:96897	Lyz2	17105	lysozyme 2	0.868174	0.65098	3.48853	4.87143e-05	2.62035	3.86665e-06
MGI:1277211	Tyrobp	22177	TYRO protein tyrosine kinase binding protein	1.94941	0.00233225	3.14837	1.25152e-08	1.19895	0.000837187
MGI:103294	Prg2	19074	proteoglycan 2, bone marrow	3	1	3	0.00272219	4.03591	0.0779726
MGI:108443	Camp	12796	cathelicidin antimicrobial peptide	3	1	3	0.00822171	2.18229	0.257428
MGI:97453	Oxt	18429	oxytocin	3	1	3	0.0161297	1.53973	0.335407
MGI:95956	H2-T22	15039	histocompatibility 2, T region locus 22	0	1	3	0.000478248	3	0.000478248
MGI:88390	Cga	12640	glycoprotein hormones, alpha subunit	0	1	3	0.0161297	3	0.0161297
MGI:106588	Lag3	16768	lymphocyte-activation gene 3	1.49159	1	2.66235	0.0132203	1.17076	0.110833
MGI:88228	C4b	12268	complement component 4B (Chido blood group)	0.530977	0.325681	2.61715	0	2.08618	0
MGI:88223	C1qa	12259	complement component 1, q subcomponent, alpha polypeptide	1.50948	0.2741	2.41849	0.0206548	0.909009	0.234762
MGI:88342	Cd68	12514	CD68 antigen	1.03436	0.267285	2.13595	0.000827467	1.10159	0.0412752
MGI:88224	C1qb	12260	complement component 1, q subcomponent, beta polypeptide	1.87035	0.100137	2.12809	0.044151	0.257741	0.838987
MGI:88467	Col1a1	12842	collagen, type I, alpha 1	0.505284	1	2.05347	0.00156049	1.54819	0.00225777
MGI:1343180	Vgf	381677	VGF nerve growth factor inducible	2.27421	0.0389016	2.03271	0.0831556	-0.241494	0.845061
MGI:95707	Gh	14599	growth hormone	-3.01365	0.2937	2.0097	0.0408326	5.02335	0.0150196
MGI:2663619	Hcfc1r1	353502	host cell factor C1 regulator 1 (XPO1-dependent)	1.53201	0.0593504	1.97186	0.00697958	0.439855	0.56714
MGI:1913150	Trem2	83433	triggering receptor expressed on myeloid cells 2	0.80424	0.280125	1.78645	0.000507992	0.98221	0.0296396
MGI:1100537	Mid1	17318	midline 1	0.445482	0.420967	1.69579	4.75768e-07	1.25031	2.29368e-05
MGI:3576497	Greb1l	381157	growth regulation by estrogen in breast cancer-like	1.55337	1.33992e-05	1.6292	1.77905e-05	0.0758268	0.934817
MGI:95697	Gfap	14580	glial fibrillary acidic protein	0.428436	0.11859	1.57186	0	1.14342	5.92725e-09
MGI:1339755	Csf3r	12986	colony stimulating factor 3 receptor (granulocyte)	0.651567	1	1.55811	0.0330024	0.90654	0.186783
MGI:97171	Mt1	17748	metallothionein 1	1.46434	1.95754e-07	1.53256	7.36021e-07	0.0682191	0.933089
MGI:1932376	Cacng8	81905	calcium channel, voltage-dependent, gamma subunit 8	1.40741	0.0195139	1.52228	0.0118262	0.114869	0.929576
MGI:2685575	Rasl10b	276952	RAS-like, family 10, member B	1.17555	0.0677083	1.43559	0.0182965	0.260041	0.770476
MGI:98869	Tuba1a	22142	tubulin, alpha 1A	1.4611	0.0459594	1.42047	0.0622096	-0.0406291	0.979048
MGI:1344408	Pebp1	23980	phosphatidylethanolamine binding protein 1	1.1636	5.01767e-11	1.34461	5.01767e-11	0.18101	0.644222
MGI:1100521	Slc7a3	11989	solute carrier family 7 (cationic amino acid transporter, y+ system), member 3	0.0610116	1	1.33642	0.0481977	1.27541	0.0405574
MGI:95896	H2-D1	14964	histocompatibility 2, D region locus 1	0.577493	0.145792	1.33597	1.80641e-05	0.758477	0.0176879
MGI:1933397	Fcrls	80891	Fc receptor-like S, scavenger receptor	0.493546	0.587391	1.28864	0.0149372	0.795096	0.123743
MGI:1351628	Rps26	27370	ribosomal protein S26	1.19865	0.00890815	1.28858	0.00673471	0.0899363	0.932126
MGI:1926154	4930452B06Rik	74430	RIKEN cDNA 4930452B06 gene	1.26948	0.027867	1.26881	0.0382551	-0.00067264	0.999568
MGI:88468	Col1a2	12843	collagen, type I, alpha 2	0.529435	0.392157	1.25986	0.00313074	0.730426	0.0849503
MGI:1914317	Romo1	67067	reactive oxygen species modulator 1	1.7064	0.0311935	1.2573	0.200621	-0.449096	0.592256
MGI:1915866	Gdpd3	68616	glycerophosphodiester phosphodiesterase domain containing 3	-2.24629	0.0293174	1.2502	0.0161475	3.49648	3.4821e-05
MGI:1915285	Rbm42	68035	RNA binding motif protein 42	0.73145	0.132924	1.1717	0.00607974	0.440246	0.369499
MGI:1916933	Emc10	69683	ER membrane protein complex subunit 10	1.1922	0.00361598	1.10965	0.0161095	-0.0825479	0.935395
MGI:1919053	Slc25a18	71803	solute carrier family 25 (mitochondrial carrier), member 18	0.870695	0.00200825	1.10871	0.000193188	0.238012	0.63013
MGI:109194	Ywhah	22629	tyrosine 3-monooxygenase/tryptophan 5-monooxygenase activation protein, eta polypeptide	1.70003	0.00520239	1.09902	0.164475	-0.601013	0.310758
MGI:2443348	E030003E18Rik	320092	RIKEN cDNA E030003E18 gene	0.811397	0.0548148	1.0921	0.0076968	0.280705	0.660592
MGI:97172	Mt2	17750	metallothionein 2	1.05028	0.000358303	1.07699	0.000960755	0.0267104	0.976301
MGI:1914170	Rnpepl1	108657	arginyl aminopeptidase (aminopeptidase B)-like 1	0.602358	0.395079	1.06416	0.0496542	0.461802	0.454745
MGI:894686	Col9a3	12841	collagen, type IX, alpha 3	0.83229	0.0590319	1.04453	0.0168775	0.212243	0.771704
MGI:107341	Ctss	13040	cathepsin S	0.285898	0.307617	1.03608	4.58933e-07	0.75018	0.000530326
MGI:2441766	Bricd5	319259	BRICHOS domain containing 5	0.652359	0.185055	1.03024	0.0166989	0.377882	0.504115
MGI:1289257	Gpd1l	333433	glycerol-3-phosphate dehydrogenase 1-like	1.4242	0.0133088	1.01584	0.15166	-0.408359	0.561446
MGI:1197012	Aebp1	11568	AE binding protein 1	0.542625	0.274108	1.0128	0.0110755	0.470176	0.312766
MGI:1341723	Kcnh3	16512	potassium voltage-gated channel, subfamily H (eag-related), member 3	0.996656	0.0160322	0.999283	0.0271151	0.00262735	0.997902
MGI:1289238	Echdc2	52430	enoyl Coenzyme A hydratase domain containing 2	1.15643	0.0290774	0.98835	0.103674	-0.168076	0.862767
MGI:1927099	Rplp1	56040	ribosomal protein, large, P1	0.892653	2.66159e-06	0.98629	1.10655e-05	0.0936371	0.867174
MGI:2444886	Miat	330166	myocardial infarction associated transcript (non-protein coding)	0.594797	1	0.978186	0.024054	0.383388	0.495925
MGI:1917550	Fuz	70300	fuzzy planar cell polarity protein	0.854351	0.016699	0.978077	0.00964694	0.123726	0.877061
MGI:1928842	Cacna1h	58226	calcium channel, voltage-dependent, T type, alpha 1H subunit	0.873243	0.0395545	0.953294	0.0310828	0.0800519	0.935676
MGI:1095396	Col16a1	107581	collagen, type XVI, alpha 1	0.643134	0.0400461	0.945581	0.00233225	0.302446	0.507977
MGI:1349393	Polr2f	69833	polymerase (RNA) II (DNA directed) polypeptide F	1.22662	0.000598281	0.941153	0.0321218	-0.285468	0.62935
MGI:98973	Xdh	22436	xanthine dehydrogenase	0.341415	0.621105	0.924678	0.0290774	0.583263	0.202106
MGI:2685008	Hipk4	233020	homeodomain interacting protein kinase 4	0.595888	0.0238972	0.910511	0.000671746	0.314623	0.401688
MGI:97374	Npy	109648	neuropeptide Y	0.977363	0.00256033	0.90774	0.0156115	-0.0696224	0.941963
MGI:3041256	Fam107a	268709	family with sequence similarity 107, member A	1.14612	3.43676e-13	0.906997	9.79501e-06	-0.239125	0.458629
MGI:1923824	Mfsd2a	76574	major facilitator superfamily domain containing 2A	0.542676	0.280971	0.90456	0.0331512	0.361883	0.520875
MGI:88447	Col11a2	12815	collagen, type XI, alpha 2	0.682086	0.136858	0.896177	0.0427429	0.214091	0.769685
MGI:1935145	Mllt6	246198	myeloid/lymphoid or mixed-lineage leukemia; translocated to, 6	1.17232	3.20586e-06	0.895673	0.00520251	-0.276651	0.544883
MGI:103099	Cox6a1	12861	cytochrome c oxidase subunit VIa polypeptide 1	1.31012	7.48664e-08	0.895158	0.00542114	-0.414963	0.254825
MGI:1913385	Ggt7	207182	gamma-glutamyltransferase 7	0.649855	0.0233319	0.894709	0.00235969	0.244854	0.593649
MGI:1921507	Tspan17	74257	tetraspanin 17	0.453885	0.421844	0.880833	0.0411485	0.426948	0.419219
MGI:2685422	Plcxd1	403178	phosphatidylinositol-specific phospholipase C, X domain containing 1	0.933795	0.010391	0.880141	0.0231043	-0.0536537	0.952254
MGI:1099460	Rbm3	19652	RNA binding motif protein 3	0.239661	0.403116	0.87402	2.38044e-06	0.634359	0.000823563
MGI:1916806	Bod1	69556	biorientation of chromosomes in cell division 1	0.647785	0.0741136	0.871447	0.0176345	0.223662	0.719296
MGI:1333780	Rps19	20085	ribosomal protein S19	0.67792	0.00451915	0.857593	0.00111104	0.179673	0.71498
MGI:2147092	Dus3l	224907	dihydrouridine synthase 3-like (S. cerevisiae)	0.804847	0.00563871	0.852859	0.00984354	0.0480127	0.957377
MGI:88566	Ctxn1	330695	cortexin 1	1.17583	0.0347527	0.844743	0.230275	-0.331089	0.672205
MGI:87904	Actb	11461	actin, beta	0.693434	0.000299206	0.835776	0.000156841	0.142342	0.760457
MGI:106316	Mpped1	223726	metallophosphoesterase domain containing 1	1.00922	0.00348232	0.815234	0.0545994	-0.193986	0.782426
MGI:1338829	Pex16	18633	peroxisomal biogenesis factor 16	0.418882	0.414055	0.803828	0.0342068	0.384945	0.408718
MGI:101833	Elk1	13712	ELK1, member of ETS oncogene family	1.0001	0.0320178	0.802143	0.155237	-0.197959	0.820071
MGI:95784	Gnb2	14693	guanine nucleotide binding protein (G protein), beta 2	0.588772	0.00325265	0.792641	0.000447635	0.203869	0.600857
MGI:108109	Ywhag	22628	tyrosine 3-monooxygenase/tryptophan 5-monooxygenase activation protein, gamma polypeptide	0.818837	0.0293046	0.790187	0.0644825	-0.0286503	0.978866
MGI:1914434	Ndufa13	67184	NADH dehydrogenase (ubiquinone) 1 alpha subcomplex, 13	0.811027	0.00154017	0.789389	0.0102481	-0.0216379	0.980845
MGI:1891497	Jph3	57340	junctophilin 3	0.968702	0.0321471	0.787556	0.153512	-0.181146	0.833694
MGI:98107	Rps14	20044	ribosomal protein S14	0.84414	1.64707e-09	0.784804	2.07865e-05	-0.059336	0.912295
MGI:1201692	Rabac1	14470	Rab acceptor 1 (prenylated)	0.54661	0.154237	0.782187	0.0348714	0.235577	0.681445
MGI:1927636	Rplp0	11837	ribosomal protein, large, P0	1.02277	0.00367081	0.78117	0.0777223	-0.241604	0.711663
MGI:88562	Ctsd	13033	cathepsin D	-0.0499815	0.920619	0.777574	3.96716e-05	0.827556	9.79501e-06
MGI:107460	Cox6b1	110323	cytochrome c oxidase, subunit VIb polypeptide 1	0.764017	2.0793e-07	0.774227	4.16417e-05	0.0102101	0.987337
MGI:1928393	Arl2	56327	ADP-ribosylation factor-like 2	0.922871	0.0206028	0.765811	0.114555	-0.15706	0.848088
MGI:2384575	Plppr2	235044	phospholipid phosphatase related 2	0.892156	0.0276229	0.75958	0.119453	-0.132576	0.880523
MGI:2446089	Flnb	286940	filamin, beta	0.622228	0.00281887	0.759467	0.00147432	0.137238	0.783035
MGI:1924802	Shisa4	77552	shisa family member 4	0.628099	0.0426115	0.756824	0.0237036	0.128725	0.851166
MGI:88455	Col4a2	12827	collagen, type IV, alpha 2	0.675436	0.0137298	0.756259	0.0155529	0.0808225	0.916772
MGI:1855690	Snrpa	53607	small nuclear ribonucleoprotein polypeptide A	0.916616	0.000811667	0.754002	0.0299625	-0.162614	0.802187
MGI:1196288	Eif6	16418	eukaryotic translation initiation factor 6	0.474426	0.230954	0.75135	0.0382154	0.276923	0.608702
MGI:1913666	Ndufa7	66416	NADH dehydrogenase (ubiquinone) 1 alpha subcomplex, 7 (B14.5a)	0.633431	0.0220159	0.750504	0.0151428	0.117073	0.859147
MGI:95393	Eno1	13806	enolase 1, alpha non-neuron	0.13476	0.765597	0.749958	0.0014533	0.615197	0.0107428
MGI:107286	Man2b1	17159	mannosidase 2, alpha B1	0.282537	0.383316	0.747898	0.00289012	0.46536	0.102191
MGI:88578	Cycs	13063	cytochrome c, somatic	0.78978	0.0417788	0.745369	0.0933377	-0.0444107	0.966916
MGI:107789	Aup1	11993	ancient ubiquitous protein 1	0.519418	0.0171204	0.744888	0.00178516	0.225469	0.565206
MGI:1919347	2010300C02Rik	72097	RIKEN cDNA 2010300C02 gene	0.684762	0.0296456	0.744679	0.0345533	0.0599164	0.947115
MGI:1860075	Ppt2	54397	palmitoyl-protein thioesterase 2	0.647693	0.0367022	0.740076	0.0296456	0.0923825	0.905731
MGI:1913418	Grina	66168	glutamate receptor, ionotropic, N-methyl D-aspartate-associated protein 1 (glutamate binding)	0.264099	0.443982	0.737219	0.00415106	0.473119	0.0948489
MGI:105125	Eif1	20918	eukaryotic translation initiation factor 1	0.600376	0.0618236	0.724408	0.0367079	0.124032	0.863203
MGI:106374	Zmiz2	52915	zinc finger, MIZ-type containing 2	0.577871	0.00130028	0.722031	5.73508e-05	0.14416	0.621703
MGI:1917631	Tecpr1	70381	tectonin beta-propeller repeat containing 1	0.790355	0.00269195	0.717523	0.0265653	-0.0728317	0.929078
MGI:1913509	Camk2n1	66259	calcium/calmodulin-dependent protein kinase II inhibitor 1	1.0042	0.00224117	0.709486	0.0999629	-0.294711	0.597926
MGI:1336200	Hpca	15444	hippocalcin	0.620035	0.000256261	0.707173	0.000661392	0.087138	0.867639
MGI:1096881	Eef1a1	13627	eukaryotic translation elongation factor 1 alpha 1	0.618284	4.74467e-06	0.706593	3.82323e-05	0.0883091	0.840558
MGI:99529	Cd63	12512	CD63 antigen	0.0285787	0.974813	0.702355	0.0243731	0.673776	0.0281898
MGI:95589	Ftl1	14325	ferritin light polypeptide 1	0.134077	0.780284	0.689156	0.00582147	0.555079	0.0321471
MGI:1932407	Celf4	108013	CUGBP, Elav-like family member 4	0.852847	0	0.679807	1.77542e-07	-0.17304	0.364164
MGI:88498	Crhr1	12921	corticotropin releasing hormone receptor 1	0.868303	0.0373531	0.655681	0.222226	-0.212622	0.782585
MGI:1321395	Ltbp4	108075	latent transforming growth factor beta binding protein 4	0.450701	0.110119	0.655255	0.0187276	0.204553	0.625788
MGI:106636	Atp5k	11958	ATP synthase, H+ transporting, mitochondrial F1F0 complex, subunit E	0.734587	0.000227155	0.653406	0.0108995	-0.0811803	0.894469
MGI:88407	Ckb	12709	creatine kinase, brain	0.630344	6.44241e-06	0.646647	0.000424986	0.0163026	0.979457
MGI:1351469	Plekhb1	27276	pleckstrin homology domain containing, family B (evectins) member 1	0.613399	0.000302577	0.643365	0.00320151	0.0299657	0.959566
MGI:101790	Fabp5	16592	fatty acid binding protein 5, epidermal	0.419178	0.171126	0.641692	0.0333899	0.222514	0.636868
MGI:99687	Rpl29	19944	ribosomal protein L29	0.657574	0.00428584	0.633476	0.0265871	-0.0240981	0.975675
MGI:1914275	Rpl11	67025	ribosomal protein L11	0.472093	0.0223082	0.621259	0.00822019	0.149166	0.741085
MGI:98342	Snrpb	20638	small nuclear ribonucleoprotein B	0.65875	0.0453936	0.620985	0.116874	-0.0377653	0.96903
MGI:2137679	Sfxn3	94280	sideroflexin 3	0.512277	0.0704296	0.616244	0.0499326	0.103967	0.87738
MGI:95909	Slc39a7	14977	solute carrier family 39 (zinc transporter), member 7	0.604466	0.0399052	0.605452	0.0809479	0.000985839	0.999108
MGI:1913731	Rps21	66481	ribosomal protein S21	0.434638	0.0200276	0.605073	0.0044011	0.170434	0.654057
MGI:107376	Msi1	17690	musashi RNA-binding protein 1	0.737484	0.0275073	0.601151	0.162201	-0.136334	0.861071
MGI:1915661	Map1lc3a	66734	microtubule-associated protein 1 light chain 3 alpha	0.759661	0.0130751	0.600368	0.132196	-0.159293	0.808451
MGI:1098667	Adam11	11488	a disintegrin and metallopeptidase domain 11	0.494054	0.00096975	0.59691	0.000303778	0.102856	0.763824
MGI:1926225	Slc22a17	59049	solute carrier family 22 (organic cation transporter), member 17	0.599365	0.000236304	0.59688	0.00460055	-0.00248416	0.997434
MGI:1101768	H3f3b	15081	H3 histone, family 3B	0.663188	0.0192487	0.596258	0.0880666	-0.0669292	0.935442
MGI:101848	Gnb5	14697	guanine nucleotide binding protein (G protein), beta 5	0.627279	0.000763295	0.591881	0.0069644	-0.0353981	0.953902
MGI:1346867	Map2k2	26396	mitogen-activated protein kinase kinase 2	0.672477	0.032518	0.590921	0.131927	-0.0815558	0.924368
MGI:1858257	Mpp2	50997	membrane protein, palmitoylated 2 (MAGUK p55 subfamily member 2)	0.672121	0.0150196	0.590625	0.0882462	-0.0814955	0.917789
MGI:1860603	Rpl36	54217	ribosomal protein L36	0.944848	0.000114224	0.584724	0.0969849	-0.360124	0.345158
MGI:2179725	Ovca2	246257	candidate tumor suppressor in ovarian cancer 2	-0.86851	0.0196331	0.57952	0.126036	1.44803	1.23474e-05
MGI:1913487	Atp6v1g2	66237	ATPase, H+ transporting, lysosomal V1 subunit G2	0.676159	0.00366644	0.565694	0.064323	-0.110466	0.857449
MGI:1916471	2410006H16Rik	69221	RIKEN cDNA 2410006H16 gene	0.753258	0.0319196	0.53992	0.263532	-0.213337	0.749911
MGI:1859251	Dctn3	53598	dynactin 3	0.738928	0.00698959	0.52935	0.140367	-0.209578	0.64845
MGI:1338823	Maz	17188	MYC-associated zinc finger protein (purine-binding transcription factor)	0.846756	0.0169682	0.520426	0.319351	-0.32633	0.542003
MGI:1922656	Ndufs7	75406	NADH dehydrogenase (ubiquinone) Fe-S protein 7	0.673006	0.00575795	0.514479	0.124674	-0.158527	0.779905
MGI:1347098	Slc27a1	26457	solute carrier family 27 (fatty acid transporter), member 1	0.678762	0.0461225	0.512589	0.264626	-0.166173	0.812592
MGI:1353432	Timm13	30055	translocase of inner mitochondrial membrane 13	0.891355	0.0367483	0.452451	0.524764	-0.438904	0.428759
MGI:1920978	Psd	73728	pleckstrin and Sec7 domain containing	0.645182	0.00106797	0.44769	0.119426	-0.197492	0.630358
MGI:1927184	Nrgn	64011	neurogranin	0.907036	3.39845e-05	0.446951	0.207716	-0.460085	0.124887
MGI:2151816	Atp6v0c-ps2	100039636	ATPase, H+ transporting, lysosomal V0 subunit C, pseudogene 2	1.17303	5.30581e-05	0.437642	0.47007	-0.735386	0.056285
MGI:88459	Col6a1	12833	collagen, type VI, alpha 1	0.591041	0.00536637	0.422878	0.17642	-0.168163	0.724037
MGI:2683541	Mast3	546071	microtubule associated serine/threonine kinase 3	0.646957	0.00223488	0.420887	0.188058	-0.22607	0.587749
MGI:1353431	Pcsk1n	30052	proprotein convertase subtilisin/kexin type 1 inhibitor	1.18978	0.0313471	0.408937	0.708044	-0.780846	0.0987769
MGI:88431	Cnbp	12785	cellular nucleic acid binding protein	0.693603	0.0171233	0.406985	0.322835	-0.286618	0.471346
MGI:2147810	Tmem132a	98170	transmembrane protein 132A	0.837437	0.00415877	0.389967	0.442805	-0.44747	0.25969
MGI:2443113	Jph4	319984	junctophilin 4	0.715258	0.0206548	0.378751	0.460538	-0.336508	0.466875
MGI:1919546	Rusc1	72296	RUN and SH3 domain containing 1	0.615886	0.025201	0.341447	0.455289	-0.274439	0.552646
MGI:1277137	Stmn3	20262	stathmin-like 3	0.739895	0.000224594	0.301149	0.432483	-0.438746	0.119617
MGI:1914224	Rnf187	108660	ring finger protein 187	0.655681	0.0140278	0.301145	0.542003	-0.354536	0.367446
MGI:2442035	Atp5g3	228033	ATP synthase, H+ transporting, mitochondrial F0 complex, subunit C3 (subunit 9)	0.61825	0.0161095	0.268611	0.592256	-0.349639	0.350249
MGI:1915021	Arpc5	67771	actin related protein 2/3 complex, subunit 5	1.29958	0.0029826	0.232375	0.84771	-1.0672	0.0095118
MGI:1921404	Unkl	74154	unkempt family like zinc finger	-0.811011	9.56198e-07	0.163044	0.641729	0.974055	3.57532e-08
MGI:98932	Vim	22352	vimentin	-0.622104	0.00603148	0.0362482	0.963605	0.658353	0.0143131
MGI:97762	Prl	19109	prolactin	-4.59815	4.81873e-06	0.0233029	0.982627	4.62145	4.98737e-06
MGI:98344	Snrpd1	20641	small nuclear ribonucleoprotein D1	-0.592272	0.0156064	-0.0990637	0.880523	0.493208	0.127529
MGI:1927144	Sav1	64010	salvador family WW domain containing 1	-0.619148	0.0354954	-0.138798	0.844728	0.48035	0.219426
MGI:95659	Gas5	14455	growth arrest specific 5	-0.799302	1.47104e-06	-0.195527	0.60147	0.603775	0.00960012
MGI:1349415	Cops5	26754	COP9 signalosome subunit 5	-0.614838	0.00366644	-0.197256	0.666393	0.417582	0.18819
MGI:1916124	Klhdc9	68874	kelch domain containing 9	-0.901583	2.80012e-05	-0.215527	0.647112	0.686056	0.0184399
MGI:1914393	Ikzf5	67143	IKAROS family zinc finger 5	-0.705747	0.0201509	-0.230553	0.704396	0.475194	0.273407
MGI:1914709	Nvl	67459	nuclear VCP-like	-0.924985	5.66207e-06	-0.230795	0.592302	0.69419	0.0103473
MGI:1917600	Basp1	70350	brain abundant, membrane attached signal protein 1	0.698247	0.00629158	-0.24676	0.670115	-0.945007	0.000581933
MGI:1339998	Efemp1	216616	epidermal growth factor-containing fibulin-like extracellular matrix protein 1	-0.80852	0.0160211	-0.264627	0.671261	0.543893	0.227746
MGI:102690	Srm	20810	spermidine synthase	-0.630413	0.0352647	-0.274463	0.608746	0.35595	0.458677
MGI:1913758	Lamtor1	66508	late endosomal/lysosomal adaptor, MAPK and MTOR activator 1	-0.720763	0.00410786	-0.27763	0.549415	0.443133	0.242085
MGI:1918291	Pcgf6	71041	polycomb group ring finger 6	-0.781637	0.0408326	-0.29196	0.651646	0.489676	0.364052
MGI:1336894	Mocs2	17434	molybdenum cofactor synthesis 2	-0.667128	0.0487683	-0.29535	0.603027	0.371778	0.47616
MGI:1920538	Vps50	73288	VPS50 EARP/GARPII complex subunit	-0.641482	0.00130028	-0.302388	0.372266	0.339093	0.316025
MGI:1914357	Ankrd12	106585	ankyrin repeat domain 12	-0.754909	0.014229	-0.304167	0.572842	0.450742	0.317843
MGI:96745	Lamp1	16783	lysosomal-associated membrane protein 1	-0.58643	1.55015e-05	-0.329169	0.141673	0.25726	0.320286
MGI:1925544	Rps27a	78294	ribosomal protein S27A	-0.586319	0.000156294	-0.33175	0.188075	0.254569	0.399439
MGI:96610	Itgb1	16412	integrin beta 1 (fibronectin receptor beta)	-0.673737	0.0101633	-0.33648	0.427418	0.337257	0.455289
MGI:1915086	Wdr83	67836	WD repeat domain containing 83	-0.673835	0.0293327	-0.337499	0.498061	0.336336	0.527386
MGI:1919819	Bbs5	72569	Bardet-Biedl syndrome 5 (human)	-0.6468	0.0498015	-0.343018	0.523107	0.303782	0.619258
MGI:94872	Dcn	13179	decorin	-0.653963	0.0498161	-0.350032	0.402437	0.303931	0.54335
MGI:2684953	Dnah7b	227058	dynein, axonemal, heavy chain 7B	-0.702205	0.0255461	-0.357139	0.473999	0.345066	0.526847
MGI:96958	Golga3	269682	golgi autoantigen, golgin subfamily a, 3	-0.628568	0.0208166	-0.365647	0.369834	0.262922	0.612561
MGI:1914558	Mrpl46	67308	mitochondrial ribosomal protein L46	-0.690501	0.0198989	-0.3661	0.4212	0.324401	0.54216
MGI:2144805	Vipas39	104799	VPS33B interacting protein, apical-basolateral polarity regulator, spe-39 homolog	-0.596542	0.000157709	-0.367755	0.0408326	0.228787	0.351002
MGI:1919884	Tdrkh	72634	tudor and KH domain containing protein	-0.706594	0.0385163	-0.368645	0.480789	0.337948	0.561198
MGI:2137670	Ybx3	56449	Y box protein 3	-0.751797	0.00147432	-0.370815	0.317483	0.380982	0.326348
MGI:1913819	Gdpd1	66569	glycerophosphodiester phosphodiesterase domain containing 1	-0.625965	0.0395545	-0.371862	0.413075	0.254103	0.666393
MGI:1913309	Krtcap2	66059	keratinocyte associated protein 2	-0.875407	0.00438229	-0.373185	0.448626	0.502222	0.268391
MGI:1923825	Wdr26	226757	WD repeat domain 26	-0.604028	0.00641219	-0.377539	0.257336	0.226489	0.62935
MGI:1924427	Sobp	109205	sine oculis-binding protein homolog (Drosophila)	-1.07938	0.000626457	-0.380984	0.466802	0.698398	0.10415
MGI:1354736	Kdm2a	225876	lysine (K)-specific demethylase 2A	-0.58763	0.0164188	-0.383834	0.288955	0.203796	0.702842
MGI:1914309	Ola1	67059	Obg-like ATPase 1	-0.65041	0.00142267	-0.388518	0.210242	0.261892	0.526533
MGI:1861691	Lgi1	56839	leucine-rich repeat LGI family, member 1	-0.634149	0.01274	-0.396356	0.292569	0.237792	0.65246
MGI:1891690	Syncrip	56403	synaptotagmin binding, cytoplasmic RNA interacting protein	-0.590843	0.0188567	-0.398506	0.265698	0.192337	0.729777
MGI:1915941	Kansl1l	68691	KAT8 regulatory NSL complex subunit 1-like	-0.708458	0.0226882	-0.398876	0.392488	0.309583	0.599511
MGI:107404	Tbr1	21375	T-box brain gene 1	-0.592382	0.0408326	-0.401271	0.33743	0.19111	0.77236
MGI:105045	Serpina3n	20716	serine (or cysteine) peptidase inhibitor, clade A, member 3N	-2.37409	6.96991e-06	-0.403736	0.525882	1.97035	0.000655174
MGI:2444783	Gfm2	320806	G elongation factor, mitochondrial 2	-0.713996	0.000696808	-0.40512	0.12856	0.308876	0.345943
MGI:1891827	Gde1	56209	glycerophosphodiester phosphodiesterase 1	-0.666271	6.96991e-06	-0.409738	0.0764202	0.256533	0.405272
MGI:1913290	Nfu1	56748	NFU1 iron-sulfur cluster scaffold	-0.597236	0.00228253	-0.410777	0.13887	0.186459	0.677481
MGI:105384	Hspa8	15481	heat shock protein 8	-1.00755	1.06625e-08	-0.413488	0.121047	0.594067	0.0196636
MGI:2447834	Fam13b	225358	family with sequence similarity 13, member B	-0.589614	0.00252353	-0.414197	0.145266	0.175417	0.710428
MGI:2138383	Gtf3c3	98488	general transcription factor IIIC, polypeptide 3	-0.622939	0.0311935	-0.415941	0.316317	0.206997	0.743761
MGI:1926153	Wrnip1	78903	Werner helicase interacting protein 1	-0.681171	0.0400781	-0.416869	0.382868	0.264302	0.677586
MGI:1353653	Glrx3	30926	glutaredoxin 3	-0.722863	0.00269195	-0.417028	0.221757	0.305835	0.498809
MGI:1196224	Cdk8	264064	cyclin-dependent kinase 8	-0.684364	0.0190658	-0.417138	0.320884	0.267226	0.644278
MGI:2384902	Rnpep	215615	arginyl aminopeptidase (aminopeptidase B)	-0.643982	0.0190658	-0.421765	0.26821	0.222217	0.707232
MGI:1927224	Yeats4	64050	YEATS domain containing 4	-0.612506	0.00879758	-0.423706	0.208142	0.1888	0.733329
MGI:1914454	Eif2s2	67204	eukaryotic translation initiation factor 2, subunit 2 (beta)	-0.725267	3.76149e-05	-0.42468	0.116698	0.300587	0.379541
MGI:88137	Bckdhb	12040	branched chain ketoacid dehydrogenase E1, beta polypeptide	-0.692871	0.0157271	-0.424834	0.299748	0.268037	0.638887
MGI:1339963	St3gal5	20454	ST3 beta-galactoside alpha-2,3-sialyltransferase 5	-0.598156	0.00355271	-0.42528	0.161674	0.172875	0.739829
MGI:109473	Usp34	17847	ubiquitin specific peptidase 34	-0.595421	3.97865e-05	-0.426193	0.0465208	0.169228	0.638681
MGI:1351344	Grm7	108073	glutamate receptor, metabotropic 7	-0.625883	0.0204024	-0.427112	0.264184	0.198771	0.745579
MGI:1929074	Rev1	56210	REV1, DNA directed polymerase	-0.594189	0.0130665	-0.429665	0.201485	0.164524	0.783547
MGI:1351651	Yme1l1	27377	YME1-like 1 (S. cerevisiae)	-0.59238	0.000902364	-0.431194	0.092791	0.161186	0.721161
MGI:1923452	Zdhhc2	70546	zinc finger, DHHC domain containing 2	-0.627132	0.0154234	-0.431346	0.235148	0.195785	0.733896
MGI:107932	Ndufs6	407785	NADH dehydrogenase (ubiquinone) Fe-S protein 6	-0.679351	0.000148472	-0.433636	0.100547	0.245715	0.51757
MGI:2139150	Ssx2ip	99167	synovial sarcoma, X breakpoint 2 interacting protein	-0.625982	0.00597522	-0.433644	0.183665	0.192338	0.720428
MGI:2441726	BC005537	79555	cDNA sequence BC005537	-0.665728	0.000363313	-0.433976	0.113798	0.231752	0.576041
MGI:1921166	Ift57	73916	intraflagellar transport 57	-0.629009	0.00743292	-0.434055	0.194479	0.194955	0.720351
MGI:107411	Ube2e1	22194	ubiquitin-conjugating enzyme E2E 1	-0.62618	0.00111008	-0.440078	0.112291	0.186102	0.688891
MGI:96605	Itga6	16403	integrin alpha 6	-0.754736	0.0302051	-0.442342	0.369499	0.312394	0.628941
MGI:2183703	Nav3	260315	neuron navigator 3	-0.612851	0.0389442	-0.443401	0.279097	0.16945	0.812707
MGI:2140972	Dcun1d4	100737	DCN1, defective in cullin neddylation 1, domain containing 4 (S. cerevisiae)	-0.589511	0.0026437	-0.444501	0.0351021	0.14501	0.704133
MGI:1890149	Tpm3	59069	tropomyosin 3, gamma	-0.618744	0.00101148	-0.446139	0.0987468	0.172605	0.713231
MGI:1933366	Sytl2	83671	synaptotagmin-like 2	-0.845574	2.02741e-07	-0.451815	0.0388408	0.393759	0.119288
MGI:1917675	Csnk1g3	70425	casein kinase 1, gamma 3	-0.619239	0.0137301	-0.452618	0.194975	0.166621	0.792652
MGI:1922091	Usp38	74841	ubiquitin specific peptidase 38	-1.11512	0.0238972	-0.454757	0.519986	0.660364	0.328719
MGI:1925017	Ermn	77767	ermin, ERM-like protein	-0.649479	0.0401791	-0.459368	0.290463	0.190111	0.796354
MGI:2445126	Zcchc11	230594	zinc finger, CCHC domain containing 11	-0.689842	0.00269131	-0.464295	0.149968	0.225547	0.658193
MGI:1916376	1810022K09Rik	69126	RIKEN cDNA 1810022K09 gene	-0.662561	0.00367081	-0.466939	0.150516	0.195622	0.721064
MGI:1914588	Rffl	67338	ring finger and FYVE like domain containing protein	-0.832222	0.0240413	-0.468232	0.305033	0.36399	0.547714
MGI:1889583	Sh3kbp1	58194	SH3-domain kinase binding protein 1	-0.769509	0.00208985	-0.468389	0.0915293	0.301121	0.454965
MGI:103039	Stat2	20847	signal transducer and activator of transcription 2	-0.599134	0.0249076	-0.468871	0.184984	0.130263	0.853182
MGI:1924203	Emsy	233545	EMSY, BRCA2-interacting transcriptional repressor	-0.64214	0.00874782	-0.469744	0.164	0.172396	0.777742
MGI:1913355	Ube2d3	66105	ubiquitin-conjugating enzyme E2D 3	-0.708326	6.23651e-06	-0.470065	0.0394894	0.238261	0.480245
MGI:101859	Ccser2	72972	coiled-coil serine rich 2	-0.692421	0.0387582	-0.477071	0.238834	0.215349	0.751767
MGI:1352480	Igfbp7	29817	insulin-like growth factor binding protein 7	-0.942437	0.01029	-0.478314	0.345525	0.464123	0.417575
MGI:97075	Mpi	110119	mannose phosphate isomerase	-0.732562	0.00428549	-0.481315	0.177725	0.251247	0.643023
MGI:2441683	Tlk1	228012	tousled-like kinase 1	-0.727351	0.000153919	-0.481651	0.0781863	0.2457	0.557957
MGI:1921450	2810403A07Rik	74200	RIKEN cDNA 2810403A07 gene	-0.586265	0.0116365	-0.481834	0.122321	0.104431	0.878236
MGI:1915384	Upf3b	68134	UPF3 regulator of nonsense transcripts homolog B (yeast)	-0.696143	0.00780637	-0.484217	0.174951	0.211927	0.722905
MGI:1347043	Orc4	26428	origin recognition complex, subunit 4	-0.696561	0.000559215	-0.484883	0.0730377	0.211678	0.641164
MGI:1333807	Rad17	19356	RAD17 checkpoint clamp loader component	-0.882215	0.0195139	-0.48631	0.348555	0.395905	0.553296
MGI:106915	Vdac2	22334	voltage-dependent anion channel 2	-0.631602	1.21767e-05	-0.486749	0.0182685	0.144854	0.713545
MGI:1917535	Rpf1	70285	ribosome production factor 1 homolog	-0.717048	0.0272415	-0.48928	0.267285	0.227768	0.751143
MGI:2681000	Rwdd4a	192174	RWD domain containing 4A	-0.750835	0.0211735	-0.48932	0.281486	0.261515	0.708862
MGI:2444530	Slc9a7	236727	solute carrier family 9 (sodium/hydrogen exchanger), member 7	-0.758512	0.0420707	-0.489654	0.326218	0.268858	0.713993
MGI:1915286	Zfp706	68036	zinc finger protein 706	-0.615956	0.00178497	-0.490752	0.0709713	0.125204	0.826773
MGI:1933391	Maged2	80884	melanoma antigen, family D, 2	-0.770458	0.0071671	-0.490772	0.228653	0.279686	0.629875
MGI:2385902	Picalm	233489	phosphatidylinositol binding clathrin assembly protein	-0.590696	0.000102607	-0.491661	0.0216515	0.0990348	0.838195
MGI:102806	Acvr2a	11480	activin receptor IIA	-0.59929	0.011262	-0.491982	0.118527	0.107308	0.877686
MGI:2446110	Hace1	209462	HECT domain and ankyrin repeat containing, E3 ubiquitin protein ligase 1	-0.733138	0.00130028	-0.493984	0.118176	0.239154	0.628755
MGI:1921769	Cyp2j9	74519	cytochrome P450, family 2, subfamily j, polypeptide 9	-0.59868	0.0454325	-0.495217	0.202491	0.103463	0.902269
MGI:2442757	Zfp667	384763	zinc finger protein 667	-0.969408	0.0417039	-0.495485	0.427042	0.473923	0.53257
MGI:97306	Nf1	18015	neurofibromatosis 1	-0.591537	0.00874782	-0.496756	0.0966996	0.0947815	0.891829
MGI:1860093	Stard10	56018	START domain containing 10	-0.789648	0.000722096	-0.497979	0.125862	0.291669	0.540256
MGI:1924233	Scfd1	76983	Sec1 family domain containing 1	-0.587761	0.00478388	-0.498424	0.075556	0.0893377	0.893066
MGI:1917297	Trnt1	70047	tRNA nucleotidyl transferase, CCA-adding, 1	-0.60968	0.00207223	-0.498922	0.0110717	0.110759	0.805824
MGI:1933209	Tm6sf1	107769	transmembrane 6 superfamily member 1	-0.594037	0.0125055	-0.502539	0.108289	0.0914973	0.901086
MGI:1919668	Thoc1	225160	THO complex 1	-0.72489	1.87736e-06	-0.502667	0.0206548	0.222223	0.51757
MGI:1917820	Papd5	214627	PAP associated domain containing 5	-0.693116	0.0118324	-0.506381	0.136496	0.186735	0.774649
MGI:1923671	1700028K03Rik	76421	RIKEN cDNA 1700028K03 gene	-0.746194	0.0390959	-0.506549	0.26695	0.239645	0.74974
MGI:1915434	Denr	68184	density-regulated protein	-0.590378	0.00395264	-0.507914	0.0622094	0.0824638	0.902571
MGI:1924486	Sccpdh	109232	saccharopine dehydrogenase (putative)	-0.693811	0.000317853	-0.50804	0.0547282	0.185771	0.696736
MGI:105128	Rad23b	19359	RAD23 homolog B, nucleotide excision repair protein	-0.588621	0.000609091	-0.508082	0.0299902	0.0805391	0.890154
MGI:1918960	Lrrcc1	71710	leucine rich repeat and coiled-coil domain containing 1	-0.788897	0.00431381	-0.508309	0.139162	0.280588	0.605311
MGI:1920328	Pmpcb	73078	peptidase (mitochondrial processing) beta	-0.70575	0.000909382	-0.508516	0.0817078	0.197233	0.704714
MGI:1289308	Tax1bp1	52440	Tax1 (human T cell leukemia virus type I) binding protein 1	-0.594195	0.000119257	-0.508741	0.0173426	0.0854545	0.868929
MGI:1919729	Hsdl2	72479	hydroxysteroid dehydrogenase like 2	-0.635228	0.0312956	-0.508945	0.179872	0.126283	0.874379
MGI:1917678	Polr3b	70428	polymerase (RNA) III (DNA directed) polypeptide B	-0.77939	0.0347527	-0.512632	0.291529	0.266758	0.725792
MGI:2137738	Prcc	94315	papillary renal cell carcinoma (translocation-associated)	-0.705486	0.0143599	-0.513891	0.178217	0.191595	0.782708
MGI:3603826	4833422C13Rik	373852	RIKEN cDNA 4833422C13 gene	-0.685072	0.000153919	-0.514189	0.0348619	0.170883	0.70698
MGI:1342294	Uri1	19777	URI1, prefoldin-like chaperone	-0.751817	0.0498161	-0.515894	0.296314	0.235923	0.774186
MGI:98159	Rps6	20104	ribosomal protein S6	-0.78692	1.2177e-09	-0.517982	0.00739272	0.268938	0.314628
MGI:107372	Pter	19212	phosphotriesterase related	-0.608981	2.12617e-05	-0.518565	0.00985882	0.0904161	0.851512
MGI:2450151	Cog3	338337	component of oligomeric golgi complex 3	-0.603905	0.0275633	-0.520424	0.143152	0.0834817	0.923204
MGI:1926194	Tnip1	57783	TNFAIP3 interacting protein 1	-0.634664	0.0212007	-0.520465	0.118791	0.114199	0.875781
MGI:2673679	Ell3	269344	elongation factor RNA polymerase II-like 3	-0.852978	0.0468474	-0.521387	0.342747	0.331591	0.687172
MGI:1923792	Hibch	227095	3-hydroxyisobutyryl-Coenzyme A hydrolase	-0.681335	0.0283598	-0.521555	0.199333	0.15978	0.841976
MGI:101838	Tbp	21374	TATA box binding protein	-0.594066	0.0462372	-0.522365	0.166651	0.0717006	0.94061
MGI:2442640	Cpeb2	231207	cytoplasmic polyadenylation element binding protein 2	-0.834105	0.000248223	-0.52254	0.0781952	0.311565	0.453532
MGI:3613666	Ano3	228432	anoctamin 3	-0.619846	0.00100618	-0.522692	0.0399474	0.0971534	0.872554
MGI:1289294	Dopey1	320615	dopey family member 1	-0.61311	0.00199386	-0.524112	0.0486793	0.0889975	0.890091
MGI:2144755	Ankmy2	217473	ankyrin repeat and MYND domain containing 2	-0.687825	0.0173446	-0.52806	0.165019	0.159765	0.829888
MGI:1919488	Tbc1d5	72238	TBC1 domain family, member 5	-0.692084	0.0387582	-0.52853	0.222676	0.163555	0.843606
MGI:2441684	Nol4	319211	nucleolar protein 4	-0.697763	0.0173426	-0.529719	0.142408	0.168044	0.809109
MGI:1914515	Slc39a10	227059	solute carrier family 39 (zinc transporter), member 10	-0.589923	0.00736798	-0.529798	0.0659198	0.0601256	0.939881
MGI:1861728	Wwp1	107568	WW domain containing E3 ubiquitin protein ligase 1	-0.697141	0.000698078	-0.53001	0.0578276	0.167131	0.756848
MGI:3030447	Olfr613	259104	olfactory receptor 613	-0.587463	0.00183179	-0.531458	0.0354525	0.0560051	0.936352
MGI:1889008	Atp2c1	235574	ATPase, Ca++-sequestering	-0.587246	0.000115109	-0.531792	0.0104437	0.0554546	0.926056
MGI:2443114	Larp4	207214	La ribonucleoprotein domain family, member 4	-0.685604	0.00647758	-0.531812	0.135281	0.153792	0.831052
MGI:107927	Rock1	19877	Rho-associated coiled-coil containing protein kinase 1	-0.649677	0.015015	-0.533322	0.126015	0.116355	0.879957
MGI:1916198	Fam216a	68948	family with sequence similarity 216, member A	-0.685522	0.000247145	-0.533478	0.0373531	0.152044	0.770155
MGI:1915087	Tiprl	226591	TIP41, TOR signalling pathway regulator-like (S. cerevisiae)	-0.657697	0.00735658	-0.533776	0.0960794	0.123921	0.858759
MGI:104779	Prkdc	19090	protein kinase, DNA activated, catalytic polypeptide	-0.610676	0.0210613	-0.535808	0.114871	0.0748684	0.931945
MGI:3041193	C230091D08Rik	330544	RIKEN cDNA C230091D08 gene	-0.611431	0.00018703	-0.535933	0.0161297	0.0754975	0.896263
MGI:1351896	Slco1a4	28250	solute carrier organic anion transporter family, member 1a4	-0.891355	0.00178497	-0.536624	0.164438	0.35473	0.507977
MGI:1277216	Gtf2h1	14884	general transcription factor II H, polypeptide 1	-0.768981	0.003741	-0.537773	0.12986	0.231208	0.700856
MGI:98180	Rrm1	20133	ribonucleotide reductase M1	-0.839326	0.00382948	-0.538237	0.166029	0.301089	0.608249
MGI:2444343	Nbeal1	269198	neurobeachin like 1	-0.94225	0.00235745	-0.538581	0.233449	0.403669	1
MGI:2449121	Nme7	171567	NME/NM23 family member 7	-0.623973	1.36547e-05	-0.539188	0.0063108	0.0847852	0.861691
MGI:109548	Adam10	11487	a disintegrin and metallopeptidase domain 10	-0.623028	0.00094075	-0.540468	0.0337336	0.0825602	0.897682
MGI:1923520	Fam49b	223601	family with sequence similarity 49, member B	-0.604368	0.000141713	-0.540712	0.0130893	0.0636562	0.91616
MGI:1298379	Matr3	17184	matrin 3	-0.602276	7.54892e-05	-0.542996	0.008884	0.0592796	0.91965
MGI:1919150	Tmem106b	71900	transmembrane protein 106B	-0.662367	0.00109685	-0.54428	0.047006	0.118087	0.84771
MGI:2447860	Cldnd1	224250	claudin domain containing 1	-0.763581	0.0217862	-0.546884	0.210235	0.216697	0.780422
MGI:101759	Syt4	20983	synaptotagmin IV	-0.607268	0.0136812	-0.547425	0.0804193	0.0598429	0.944542
MGI:2653229	Zdhhc14	224454	zinc finger, DHHC domain containing 14	-0.622724	0.0444439	-0.547521	0.162098	0.0752022	0.939881
MGI:2139746	Ankrd13c	433667	ankyrin repeat domain 13c	-0.609525	0.0299902	-0.547936	0.119303	0.0615891	0.947731
MGI:1346341	Rnf13	24017	ring finger protein 13	-0.691165	6.69812e-05	-0.547998	0.0139871	0.143167	0.755635
MGI:1891691	Arpp19	59046	cAMP-regulated phosphoprotein 19	-0.707576	0.000324616	-0.549221	0.0388864	0.158355	0.768951
MGI:2681840	Rsl24d1	225215	ribosomal L24 domain containing 1	-0.879398	0.000616898	-0.550361	0.115803	0.329037	0.516341
MGI:1353655	Usp25	30940	ubiquitin specific peptidase 25	-0.592973	0.0301005	-0.550592	0.108593	0.0423815	0.964888
MGI:2442978	Ogfod1	270086	2-oxoglutarate and iron-dependent oxygenase domain containing 1	-0.628145	0.00149407	-0.552393	0.0548717	0.0757523	0.918852
MGI:106677	Slc18a2	214084	solute carrier family 18 (vesicular monoamine), member 2	-0.885598	0.00361598	-0.553528	0.18108	0.33207	0.582769
MGI:1350932	Ncoa4	27057	nuclear receptor coactivator 4	-0.617855	0.00273899	-0.55368	0.00407583	0.0641752	0.912316
MGI:104807	Pls3	102866	plastin 3 (T-isoform)	-0.597363	5.29071e-05	-0.554301	0.00111104	0.043062	0.930559
MGI:1922665	Arhgap12	75415	Rho GTPase activating protein 12	-0.683448	0.00139252	-0.554406	0.0278828	0.129042	0.814454
MGI:1919253	Synpr	72003	synaptoporin	-0.803706	0.00820235	-0.554861	0.110981	0.248846	0.676732
MGI:1922075	Senp6	215351	SUMO/sentrin specific peptidase 6	-0.636332	0.000442802	-0.556354	0.0220159	0.0799778	0.898603
MGI:1341850	Rb1cc1	12421	RB1-inducible coiled-coil 1	-0.721883	0.00060532	-0.557307	0.0486793	0.164576	0.770053
MGI:1923690	Slc30a9	109108	solute carrier family 30 (zinc transporter), member 9	-0.585537	0.000224594	-0.557321	0.008884	0.0282156	0.966818
MGI:103021	Recql	19691	RecQ protein-like	-0.669065	0.00526244	-0.557472	0.0565357	0.111593	0.869697
MGI:2183447	Ugp2	216558	UDP-glucose pyrophosphorylase 2	-0.690142	0.000451284	-0.55781	0.0371805	0.132331	0.823109
MGI:1351638	Mkln1	27418	muskelin 1, intracellular mediator containing kelch motifs	-0.705291	0.000460769	-0.558651	0.0376849	0.14664	0.797141
MGI:1352507	Rabgap1l	29809	RAB GTPase activating protein 1-like	-0.690555	0.000227004	-0.56018	0.0151782	0.130375	0.795386
MGI:109568	Wbp4	22380	WW domain binding protein 4	-0.696979	0.00256371	-0.560977	0.0659478	0.136003	0.837631
MGI:1922088	Naa15	74838	N(alpha)-acetyltransferase 15, NatA auxiliary subunit	-0.66575	0.0129909	-0.561025	0.103272	0.104726	0.896567
MGI:3648364	Gm6300	622229	predicted gene 6300	-0.785017	5.77428e-05	-0.561194	0.0376784	0.223823	0.626178
MGI:1917206	Ptcd3	69956	pentatricopeptide repeat domain 3	-0.667254	0.00233225	-0.562352	0.0503635	0.104903	0.877444
MGI:1920045	Ttc19	72795	tetratricopeptide repeat domain 19	-0.673705	1.22146e-06	-0.563814	0.000478248	0.109892	0.769579
MGI:891995	Mapre1	13589	microtubule-associated protein, RP/EB family, member 1	-0.609051	0.0113665	-0.565309	0.0630476	0.0437424	0.960226
MGI:96915	Maoa	17161	monoamine oxidase A	-0.774726	0.000112598	-0.566042	0.038533	0.208685	0.670112
MGI:1919307	Phf10	72057	PHD finger protein 10	-0.670163	0.00537053	-0.568515	0.0679338	0.101648	0.892632
MGI:88930	Reep3	28193	receptor accessory protein 3	-0.714478	0.00808093	-0.569019	0.0987468	0.145459	0.845787
MGI:1915509	Ift80	68259	intraflagellar transport 80	-0.706817	0.0168053	-0.569244	0.132387	0.137574	0.866609
MGI:1913552	Rmdn1	66302	regulator of microtubule dynamics 1	-0.754886	0.0481994	-0.570461	0.221974	0.184425	0.840558
MGI:1921393	Opa1	74143	optic atrophy 1	-0.617229	0.000195407	-0.571673	0.0100461	0.0455556	0.945526
MGI:1914617	Paxbp1	67367	PAX3 and PAX7 binding protein 1	-0.667826	0.000381206	-0.571925	0.022169	0.095901	0.876632
MGI:1920180	Ppp2r2b	72930	protein phosphatase 2, regulatory subunit B, beta	-0.600857	0.00256371	-0.57209	0.0283598	0.0287666	0.971011
MGI:1339795	Smc3	13006	structural maintenance of chromosomes 3	-0.672073	0.00058048	-0.572496	0.0269893	0.0995773	0.874379
MGI:1353452	Aldh3a2	11671	aldehyde dehydrogenase family 3, subfamily A2	-0.603744	0.0431374	-0.572758	0.118182	0.0309861	0.975379
MGI:1926209	Dek	110052	DEK oncogene (DNA binding)	-0.688488	0.00132467	-0.574057	0.0450418	0.114431	0.862124
MGI:1920174	Anln	68743	anillin, actin binding protein	-0.596499	0.00273899	-0.574384	0.0272723	0.0221151	0.97827
MGI:1915902	Tab2	68652	TGF-beta activated kinase 1/MAP3K7 binding protein 2	-0.878884	0.00078992	-0.576624	0.0985358	0.30226	0.57775
MGI:1913153	Mrps31	57312	mitochondrial ribosomal protein S31	-0.798841	0.0205346	-0.576795	0.188319	0.222046	0.78236
MGI:95286	Eed	13626	embryonic ectoderm development	-0.789771	0.00255639	-0.580575	0.0904754	0.209196	0.741561
MGI:1270148	Cyp2j6	13110	cytochrome P450, family 2, subfamily j, polypeptide 6	-0.868396	0.0104433	-0.580628	0.183277	0.287768	0.683096
MGI:700012	Ostf1	20409	osteoclast stimulating factor 1	-0.814943	0.026373	-0.584456	0.206711	0.230487	0.775795
MGI:2145637	Mtmr6	219135	myotubularin related protein 6	-0.541106	0.00686844	-0.585756	0.0221489	-0.0446498	0.954112
MGI:2661416	Snx13	217463	sorting nexin 13	-0.665538	0.001779	-0.587144	0.0359208	0.0783932	0.916042
MGI:88259	Camk2g	12325	calcium/calmodulin-dependent protein kinase II gamma	-0.689896	0	-0.58744	0	0.102456	0.434107
MGI:95742	Glo1	109801	glyoxalase 1	-0.635945	0.00645101	-0.587586	0.0468468	0.0483587	0.955717
MGI:1860236	Rabep1	54189	rabaptin, RAB GTPase binding effector protein 1	-0.613218	0.000479364	-0.588669	0.0110717	0.0245498	0.972967
MGI:104878	Prkar1a	19084	protein kinase, cAMP dependent regulatory, type I, alpha	-0.56579	5.29071e-05	-0.588695	0.00153958	-0.0229049	0.970005
MGI:2145597	Mbnl2	105559	muscleblind-like 2	-0.38071	0.0376816	-0.588887	0.000688096	-0.208176	0.422636
MGI:97566	Pgm3	109785	phosphoglucomutase 3	-0.607106	0.00887939	-0.58895	0.0334289	0.0181565	0.98339
MGI:107470	Lyar	17089	Ly1 antibody reactive clone	-1.08546	0.0168732	-0.58914	0.285142	0.496318	0.518187
MGI:1097158	Calu	12321	calumenin	-0.429235	0.154437	-0.589204	0.0407932	-0.159969	0.784771
MGI:1919637	Fam192a	102122	family with sequence similarity 192, member A	-0.533684	0.0258276	-0.590346	0.0433349	-0.0566621	0.946247
MGI:1859310	Asah2	54447	N-acylsphingosine amidohydrolase 2	-0.82367	0.00423767	-0.590395	0.108289	0.233275	0.721161
MGI:1913305	Sf3b6	66055	splicing factor 3B, subunit 6	-0.813785	9.7007e-06	-0.591138	0.0188739	0.222646	0.615543
MGI:104987	Mxd3	17121	Max dimerization protein 3	-0.587882	0.0307318	-0.591492	0.0740182	-0.0036101	0.997434
MGI:1337062	Ap3s1	11777	adaptor-related protein complex 3, sigma 1 subunit	-0.826445	9.73903e-05	-0.592141	0.0408326	0.234304	0.642538
MGI:1921256	Dnm1l	74006	dynamin 1-like	-0.526513	2.26826e-11	-0.592378	1.2177e-09	-0.0658647	0.801996
MGI:1342292	Hspa4	15525	heat shock protein 4	-0.601951	3.02005e-05	-0.593862	0.00218792	0.00808963	0.990844
MGI:108028	Atr	245000	ataxia telangiectasia and Rad3 related	-0.801823	0.0218473	-0.594874	0.174706	0.206948	0.800085
MGI:2388633	Cltc	67300	clathrin, heavy polypeptide (Hc)	-0.574991	3.23718e-05	-0.595339	0.00109685	-0.0203486	0.972825
MGI:3702158	Syndig1	433485	synapse differentiation inducing 1	-0.907491	0.0193924	-0.59555	0.211492	0.311941	0.683585
MGI:104899	Mob4	19070	MOB family member 4, phocein	-0.758966	0.00214387	-0.596761	0.0620561	0.162205	0.807877
MGI:1917173	Agk	69923	acylglycerol kinase	-0.535619	0.00986555	-0.597361	0.0204495	-0.0617424	0.93377
MGI:1913739	Rpl35	66489	ribosomal protein L35	-0.801208	5.23891e-10	-0.597615	0.00124663	0.203593	0.515823
MGI:2443502	Cep95	320162	centrosomal protein 95	-0.721223	0.0151303	-0.601273	0.0660929	0.11995	0.878155
MGI:2144475	Usp32	237898	ubiquitin specific peptidase 32	-0.54987	0.00101778	-0.602097	0.00501472	-0.0522273	0.935449
MGI:2442377	Ipo11	76582	importin 11	-0.568232	0.00924211	-0.603612	0.0269893	-0.0353805	0.966006
MGI:1858416	Stk39	53416	serine/threonine kinase 39	-0.45103	0.0261783	-0.604363	0.0128674	-0.153334	0.75666
MGI:2385071	Etf1	225363	eukaryotic translation termination factor 1	-0.683761	0.00181978	-0.604366	0.0321471	0.0793947	0.917374
MGI:1926245	Ube2j1	56228	ubiquitin-conjugating enzyme E2J 1	-0.795398	0.000674426	-0.604876	0.0500863	0.190522	0.751659
MGI:1098597	Ift81	12589	intraflagellar transport 81	-0.615544	0.00879269	-0.606219	0.0392714	0.00932521	0.992589
MGI:1913296	Ndufb5	66046	NADH dehydrogenase (ubiquinone) 1 beta subcomplex, 5	-0.659096	4.56312e-05	-0.606902	0.00451915	0.0521949	0.935447
MGI:1098749	Erc2	238988	ELKS/RAB6-interacting/CAST family member 2	-0.428347	0.108594	-0.60907	0.0417788	-0.180723	0.752608
MGI:1858896	Spast	50850	spastin	-0.428628	0.143124	-0.609388	0.0161095	-0.18076	0.727326
MGI:1926139	Wsb1	78889	WD repeat and SOCS box-containing 1	-0.592877	0.00642282	-0.609919	0.0250576	-0.0170419	0.984499
MGI:1919358	Ddhd2	72108	DDHD domain containing 2	-0.716095	0.00118713	-0.610097	0.0337241	0.105998	0.879676
MGI:2143169	Acad11	102632	acyl-Coenzyme A dehydrogenase family, member 11	-0.753214	0.0035834	-0.610132	0.0648669	0.143081	0.841517
MGI:2442104	Ppp2r3a	235542	protein phosphatase 2, regulatory subunit B'', alpha	-0.760772	0.0426115	-0.610658	0.166223	0.150113	0.876105
MGI:99923	Kcnma1	16531	potassium large conductance calcium-activated channel, subfamily M, alpha member 1	-0.451592	0.0300026	-0.611341	0.0134967	-0.159749	0.746449
MGI:2151136	Lrp1b	94217	low density lipoprotein-related protein 1B (deleted in tumors)	-0.721281	0.00126197	-0.611395	0.0348619	0.109886	0.875606
MGI:107362	Stxbp3	20912	syntaxin binding protein 3	-0.743454	0.0035768	-0.612268	0.0581276	0.131185	0.859029
MGI:99445	Mtpn	14489	myotrophin	-0.59795	0.00489006	-0.612345	0.0232927	-0.0143951	0.986519
MGI:1915551	Cep57	74360	centrosomal protein 57	-0.77138	0.0499326	-0.612689	0.199438	0.158691	0.87419
MGI:1098801	Otud4	73945	OTU domain containing 4	-0.697888	0.00661048	-0.614055	0.0565213	0.0838332	0.922728
MGI:2444959	Kmt2c	231051	lysine (K)-specific methyltransferase 2C	-0.552704	0.0107066	-0.614611	0.022724	-0.0619069	0.935449
MGI:1917816	Abhd17b	226016	abhydrolase domain containing 17B	-0.716299	0.0301005	-0.614956	0.135446	0.101343	0.920004
MGI:1913538	Pdcd5	56330	programmed cell death 5	-0.658641	0.00213029	-0.616348	0.0263375	0.0422932	0.959691
MGI:2443432	Foxj3	230700	forkhead box J3	-0.76281	0.000949507	-0.617036	0.0401336	0.145774	0.829071
MGI:1921932	Wdr35	74682	WD repeat domain 35	-0.541437	0.0076052	-0.617136	0.0151859	-0.0756996	0.912655
MGI:1196624	Tcea1	21399	transcription elongation factor A (SII) 1	-0.642156	5.84264e-05	-0.617439	0.00264221	0.0247179	0.970941
MGI:1330239	Dpm1	13480	dolichol-phosphate (beta-D) mannosyltransferase 1	-0.652357	0.000481234	-0.618931	0.0122764	0.0334262	0.9655
MGI:107169	Srp14	20813	signal recognition particle 14	-0.501308	0.00900172	-0.620127	0.00874582	-0.11882	0.829084
MGI:2145274	Fam208b	105203	family with sequence similarity 208, member B	-0.78693	0.00859099	-0.620531	0.097445	0.166398	0.832773
MGI:95620	Gabrb2	14401	gamma-aminobutyric acid (GABA) A receptor, subunit beta 2	-0.444056	0.0162494	-0.620603	0.00474724	-0.176547	0.67221
MGI:95623	Gabrg2	14406	gamma-aminobutyric acid (GABA) A receptor, subunit gamma 2	-0.567599	0.00026848	-0.620777	0.000856239	-0.0531773	0.927574
MGI:2384911	Ube2d1	216080	ubiquitin-conjugating enzyme E2D 1	-0.851493	8.11468e-05	-0.620976	0.0334147	0.230516	0.665259
MGI:1913894	Uba6	231380	ubiquitin-like modifier activating enzyme 6	-0.632544	0.0151782	-0.621994	0.0533191	0.01055	0.99206
MGI:894315	Rap1b	215449	RAS related protein 1b	-0.550157	0.0272599	-0.622648	0.0387092	-0.0724918	0.931724
MGI:2137357	Trim33	94093	tripartite motif-containing 33	-0.587175	0.0220927	-0.623258	0.0420707	-0.0360837	0.96903
MGI:1915312	Btf3l4	70533	basic transcription factor 3-like 4	-0.642451	0.000302045	-0.623891	0.00725503	0.0185602	0.981555
MGI:1347044	Orc5	26429	origin recognition complex, subunit 5	-0.713738	0.00642495	-0.624622	0.0561335	0.0891156	0.918239
MGI:1353654	Vps26a	30930	VPS26 retromer complex component A	-1.06031	8.26595e-07	-0.62477	0.0332156	0.435542	0.25339
MGI:1343054	Cstf2	108062	cleavage stimulation factor, 3' pre-RNA subunit 2	-0.386181	0.0648007	-0.624978	0.00798338	-0.238797	0.53609
MGI:107422	Hspa4l	18415	heat shock protein 4 like	-0.552486	0.000788451	-0.625506	0.00289012	-0.0730194	0.897412
MGI:108409	Rgs4	19736	regulator of G-protein signaling 4	-0.626455	0.000558564	-0.625783	0.00777755	0.000672637	0.999286
MGI:103310	Ptprk	19272	protein tyrosine phosphatase, receptor type, K	-0.500196	0.020566	-0.625932	0.0157745	-0.125736	0.830899
MGI:2445107	Tmem245	242474	transmembrane protein 245	-1.0759	0.00555312	-0.627133	0.198826	0.448772	0.506691
MGI:97852	Rap1a	109905	RAS-related protein-1a	-0.63395	0.0023188	-0.627342	0.0176168	0.00660852	0.994465
MGI:1859026	Cnot4	53621	CCR4-NOT transcription complex, subunit 4	-0.517688	0.0776031	-0.627476	0.0272479	-0.109788	0.872744
MGI:1354944	Orc3	50793	origin recognition complex, subunit 3	-0.589492	1.77901e-07	-0.627482	2.07463e-05	-0.0379902	0.940654
MGI:1922928	Ippk	75678	inositol 1,3,4,5,6-pentakisphosphate 2-kinase	-0.791309	0.0317691	-0.627922	0.164937	0.163387	0.861691
MGI:1922570	Etnk1	75320	ethanolamine kinase 1	-0.801749	1.28234e-05	-0.630495	0.0108995	0.171254	0.728672
MGI:1924825	Kmt2e	69188	lysine (K)-specific methyltransferase 2E	-0.692893	1.14914e-05	-0.631117	0.00278721	0.0617762	0.921732
MGI:1859333	Nfat5	54446	nuclear factor of activated T cells 5	-0.620578	0.0321471	-0.63207	0.0615148	-0.0114928	1
MGI:98865	Ttr	22139	transthyretin	-0.19373	0.351716	-0.63293	0.000417046	-0.439199	0.0341636
MGI:1925343	Cep162	382090	centrosomal protein 162	-0.876526	0.00570129	-0.633866	0.112216	0.242661	0.742227
MGI:106217	Cacna1e	12290	calcium channel, voltage-dependent, R type, alpha 1E subunit	-0.651467	0.000806538	-0.63398	0.011419	0.0174875	0.983178
MGI:108412	Plpp1	19012	phospholipid phosphatase 1	-0.960854	0.0135237	-0.634466	0.162201	0.326387	0.664729
MGI:1924058	Rpl18a	76808	ribosomal protein L18A	-0.878253	2.74937e-07	-0.634542	0.00461217	0.243711	0.536452
MGI:1347077	Bdp1	544971	B double prime 1, subunit of RNA polymerase III transcription initiation factor IIIB	-0.486443	0.0681511	-0.634685	0.0385714	-0.148242	0.823188
MGI:2444365	Rapgef5	217944	Rap guanine nucleotide exchange factor (GEF) 5	-0.503075	0.0317691	-0.634959	0.0225936	-0.131884	0.830782
MGI:1915444	Ndufb4	68194	NADH dehydrogenase (ubiquinone) 1 beta subcomplex 4	-0.645845	0.00289012	-0.635909	0.0221489	0.00993545	0.991986
No associated gene	A230073K19Rik	0	0	-0.859827	0.000788451	-0.635957	0.0543437	0.22387	0.713562
MGI:1917680	Tbce	70430	tubulin-specific chaperone E	-0.412222	0.0407673	-0.636558	0.00582147	-0.224336	0.572651
MGI:1926078	Rhot1	59040	ras homolog family member T1	-0.690636	7.10622e-07	-0.636728	1.95561e-05	0.0539084	0.906576
MGI:99470	Dnajc2	22791	DnaJ heat shock protein family (Hsp40) member C2	-0.760176	0.00178497	-0.637145	0.0388864	0.123031	0.867415
MGI:1855689	Hpcal1	53602	hippocalcin-like 1	-0.575202	0.0245322	-0.637641	0.0385938	-0.0624384	0.943245
MGI:2442208	Map9	213582	microtubule-associated protein 9	-0.672465	0.00231405	-0.637892	0.0229465	0.034573	0.968454
MGI:2144013	Xpo1	103573	exportin 1	-0.431905	0.0298071	-0.638046	0.00580361	-0.20614	0.623202
MGI:94866	Dbp	13170	D site albumin promoter binding protein	-0.988304	3.64951e-07	-0.638371	0.0157831	0.349933	0.356342
MGI:107438	Cab39	12283	calcium binding protein 39	-0.583606	0.0021655	-0.638454	0.00783934	-0.0548486	0.93872
MGI:1914395	Tomm34	67145	translocase of outer mitochondrial membrane 34	-0.62102	0.0382154	-0.638497	0.0717147	-0.017477	0.986716
MGI:2141101	Depdc5	277854	DEP domain containing 5	-0.359849	0.166014	-0.6386	0.00506163	-0.278751	0.404996
MGI:1339951	Cse1l	110750	chromosome segregation 1-like (S. cerevisiae)	-0.594158	0.00139088	-0.639102	0.00707714	-0.0449438	0.951666
MGI:1351475	Golga5	27277	golgi autoantigen, golgin subfamily a, 5	-0.669143	0.00735296	-0.6397	0.0391851	0.0294429	0.975034
MGI:95401	Epb41	269587	erythrocyte membrane protein band 4.1	-0.270906	0.232029	-0.641369	0.00120887	-0.370463	0.15166
MGI:2684960	Kiz	228730	kizuna centrosomal protein	-0.645777	0.0367022	-0.642199	0.0743382	0.00357804	0.997614
MGI:2676665	Lrrc7	242274	leucine rich repeat containing 7	-0.754602	0.00545605	-0.642204	0.0616329	0.112398	0.892002
MGI:2445173	Ppig	228005	peptidyl-prolyl isomerase G (cyclophilin G)	-0.673472	0.00421603	-0.643492	0.0292703	0.0299799	0.973498
MGI:2140950	Papd4	100715	PAP associated domain containing 4	-0.685275	0.00457417	-0.643614	0.0342965	0.0416603	0.964632
MGI:1346861	Mapk8	26419	mitogen-activated protein kinase 8	-0.575993	0.00558297	-0.643693	0.0130665	-0.0676992	0.929008
MGI:2449307	Upf2	326622	UPF2 regulator of nonsense transcripts homolog (yeast)	-0.668077	0.00521223	-0.644954	0.0312504	0.0231228	0.980945
MGI:1919433	Snx6	72183	sorting nexin 6	-0.464224	0.0981539	-0.645705	0.0407525	-0.181481	0.76967
MGI:107676	Tank	21353	TRAF family member-associated Nf-kappa B activator	-0.507881	0.068724	-0.646075	0.0251928	-0.138195	0.832068
MGI:1919769	Tmem55a	72519	transmembrane protein 55A	-0.611055	0.00661048	-0.64699	0.0205486	-0.0359351	0.967227
MGI:1914185	Cir1	66935	corepressor interacting with RBPJ, 1	-0.386682	0.217647	-0.647099	0.0431374	-0.260417	0.621105
MGI:1914831	Tbc1d23	67581	TBC1 domain family, member 23	-0.75558	0.00281554	-0.648399	0.0405835	0.10718	0.89289
MGI:2137022	Tm2d1	94043	TM2 domain containing 1	-0.530691	0.0300123	-0.650281	0.0244508	-0.119589	0.859309
MGI:1923545	Atp11b	76295	ATPase, class VI, type 11B	-0.617369	7.6787e-05	-0.650977	0.00132554	-0.0336078	0.959718
MGI:2386607	Abca5	217265	ATP-binding cassette, sub-family A (ABC1), member 5	-0.312208	0.316025	-0.651793	0.0274495	-0.339586	0.396636
MGI:2661311	Mppe1	225651	metallophosphoesterase 1	-0.786234	1.942e-06	-0.65194	0.00343719	0.134294	0.792918
MGI:1915206	Kmt5a	67956	lysine methyltransferase 5A	-0.618285	0.0352784	-0.652238	0.0627426	-0.0339535	0.973498
MGI:1923990	Efr3a	76740	EFR3 homolog A	-0.723806	7.10622e-07	-0.65375	0.000985913	0.0700565	0.899159
MGI:1890359	Igf2bp3	140488	insulin-like growth factor 2 mRNA binding protein 3	-0.962388	0.00316752	-0.654541	0.115255	0.307848	0.653979
MGI:1923998	Pbrm1	66923	polybromo 1	-0.487889	0.104793	-0.655061	0.047947	-0.167171	0.807877
MGI:1928268	Ireb2	64602	iron responsive element binding protein 2	-0.686569	0.00964694	-0.656619	0.04316	0.0299494	0.975675
MGI:1913986	Emc2	66736	ER membrane protein complex subunit 2	-0.684907	0.00026848	-0.657188	0.00637532	0.0277191	0.971718
MGI:1922869	Fastkd2	75619	FAST kinase domains 2	-0.797126	0.0419849	-0.657188	0.154658	0.139938	0.894948
MGI:1333745	Snapin	20615	SNAP-associated protein	-0.621312	0.00970588	-0.658419	0.022867	-0.0371076	0.967306
MGI:1859661	Atp11c	320940	ATPase, class VI, type 11C	-0.691856	0.00717984	-0.65885	0.0492737	0.033006	0.974115
MGI:1889615	Luzp2	233271	leucine zipper protein 2	-0.605085	0.000126348	-0.659736	0.00130788	-0.0546507	0.931907
MGI:95751	Glrb	14658	glycine receptor, beta subunit	-0.719446	1.80858e-05	-0.660223	0.00295265	0.0592229	0.931404
MGI:1927354	C1d	57316	C1D nuclear receptor co-repressor	-0.67491	0.00970588	-0.661078	0.0382154	0.0138316	0.989148
MGI:96100	Hivep1	110521	human immunodeficiency virus type I enhancer binding protein 1	-0.765955	0.0217244	-0.661318	0.102827	0.104637	0.920166
MGI:1914595	Herc4	67345	hect domain and RLD 4	-0.667745	0.0197818	-0.662833	0.0539643	0.00491245	0.99702
MGI:1346035	Farsb	23874	phenylalanyl-tRNA synthetase, beta subunit	-0.584613	0.00283215	-0.66316	0.00630573	-0.0785466	0.906338
MGI:109589	Ocrl	320634	oculocerebrorenal syndrome of Lowe	-0.536638	0.0377227	-0.66337	0.0262966	-0.126732	0.853941
MGI:1917458	Med23	70208	mediator complex subunit 23	-0.54311	0.0502945	-0.663464	0.0453936	-0.120353	0.879516
MGI:99654	Epha5	13839	Eph receptor A5	-0.648271	0.0328847	-0.666599	0.0594813	-0.0183278	0.986446
MGI:1920231	Prkrir	72981	protein-kinase, interferon-inducible double stranded RNA dependent inhibitor, repressor of (P58 repressor)	-0.7831	0.0214539	-0.666671	0.105396	0.116429	0.908464
MGI:109369	Hp1bp3	15441	heterochromatin protein 1, binding protein 3	-0.674775	0	-0.666732	0	0.00804317	0.983178
MGI:1919911	Serp2	72661	stress-associated endoplasmic reticulum protein family member 2	-0.684442	0.00442391	-0.666859	0.0261783	0.0175831	0.984761
MGI:2445019	Pik3c3	225326	phosphoinositide-3-kinase, class 3	-0.654629	0.000688284	-0.666901	0.00622595	-0.0122714	0.987473
MGI:1920188	Hspb11	72938	heat shock protein family B (small), member 11	-0.791159	0.017229	-0.667611	0.0897674	0.123548	0.897412
MGI:1915126	Coq10b	67876	coenzyme Q10B	-1.0621	0.00395427	-0.667836	0.142276	0.394267	0.572211
MGI:2684999	Tmf1	232286	TATA element modulatory factor 1	-0.508981	0.0786698	-0.667984	0.0437982	-0.159003	0.821934
MGI:1925177	Ccdc88a	108686	coiled coil domain containing 88A	-0.631961	0.011867	-0.669577	0.0301005	-0.0376161	0.968062
MGI:1914311	Dzip1	66573	DAZ interacting protein 1	-0.539808	0.0014533	-0.669836	0.00153922	-0.130028	0.78761
MGI:2442572	Stk38	106504	serine/threonine kinase 38	-0.67698	0.0363457	-0.671418	0.069883	0.00556206	0.996873
MGI:1346877	Map3k7	26409	mitogen-activated protein kinase kinase kinase 7	-0.356136	0.139539	-0.672863	0.000995928	-0.316727	0.274744
MGI:1351502	Nup50	18141	nucleoporin 50	-0.732723	0.0284562	-0.673042	0.0885216	0.0596811	0.957896
MGI:2444363	Strip2	320609	striatin interacting protein 2	-0.19097	0.548845	-0.673303	0.000704607	-0.482333	0.0187822
MGI:2384561	Nae1	234664	NEDD8 activating enzyme E1 subunit 1	-0.57817	0.0013709	-0.673996	0.00265476	-0.095826	0.868742
MGI:105098	Ube3a	22215	ubiquitin protein ligase E3A	-0.68195	1.95561e-05	-0.674151	0.000520946	0.00779911	0.991936
MGI:1923164	Exoc6b	75914	exocyst complex component 6B	-0.505012	0.0102446	-0.674991	0.00432218	-0.169978	0.722346
MGI:2687035	Far2	330450	fatty acyl CoA reductase 2	-0.479108	0.0161297	-0.678196	0.00407511	-0.199088	0.65442
MGI:103555	Clcn3	12725	chloride channel, voltage-sensitive 3	-0.737747	3.5007e-05	-0.678667	0.00189744	0.0590806	0.930326
MGI:1330281	Cd2ap	12488	CD2-associated protein	-0.614891	0.02984	-0.679292	0.0398296	-0.0644011	0.946544
MGI:1922673	Arl5a	75423	ADP-ribosylation factor-like 5A	-0.734507	0.0454325	-0.680876	0.111705	0.0536303	0.964632
MGI:1915971	1110032A03Rik	68721	RIKEN cDNA 1110032A03 gene	-0.608394	0.0190658	-0.680947	0.0253559	-0.0725534	0.935442
MGI:1923965	Cntd1	68107	cyclin N-terminal domain containing 1	-0.66103	0.000135225	-0.681162	0.00230697	-0.0201322	0.979354
MGI:107490	Pdcd4	18569	programmed cell death 4	-0.699603	2.81622e-06	-0.681191	1.79741e-05	0.0184122	0.974532
MGI:1914848	Uchl5	56207	ubiquitin carboxyl-terminal esterase L5	-0.510486	0.00537053	-0.682209	0.000355101	-0.171723	0.648723
MGI:1915128	Tmem33	67878	transmembrane protein 33	-0.414268	0.165847	-0.682522	0.0286774	-0.268254	0.602361
MGI:1923387	Mcur1	76137	mitochondrial calcium uniporter regulator 1	-0.827101	0.01965	-0.68335	0.10667	0.143751	0.88291
MGI:1914670	Far1	67420	fatty acyl CoA reductase 1	-0.457237	0.105258	-0.683878	0.0261783	-0.226641	0.679172
MGI:107566	Kifap3	16579	kinesin-associated protein 3	-0.685996	3.5111e-07	-0.684122	0.000135946	0.00187317	0.997788
MGI:1916625	Btbd9	224671	BTB (POZ) domain containing 9	-0.826112	0.0156115	-0.684432	0.0940273	0.14168	0.882298
MGI:104643	Pdcd2	18567	programmed cell death 2	-0.845415	0.0156115	-0.68471	0.10664	0.160705	0.862198
MGI:891964	Xrn1	24127	5'-3' exoribonuclease 1	-0.563109	0.0703124	-0.685265	0.0498161	-0.122157	0.883226
MGI:1277958	Pcm1	18536	pericentriolar material 1	-0.65275	5.01139e-05	-0.686048	0.00108453	-0.033298	0.961925
MGI:1858260	Gosr1	53334	golgi SNAP receptor complex member 1	-0.462582	0.140367	-0.686073	0.0395144	-0.223491	0.711663
MGI:1261758	Suz12	52615	suppressor of zeste 12 homolog (Drosophila)	-0.546461	0.0152411	-0.68663	0.00520239	-0.14017	0.817841
MGI:2448759	Cdv3	321022	carnitine deficiency-associated gene expressed in ventricle 3	-0.695377	0.0200276	-0.686831	0.0388864	0.00854511	0.994358
MGI:1346089	Rgs7	24012	regulator of G protein signaling 7	-0.717873	2.26826e-11	-0.68718	6.06951e-09	0.0306931	0.941932
MGI:2150386	Dcun1d1	114893	DCN1, defective in cullin neddylation 1, domain containing 1 (S. cerevisiae)	-0.714747	0.00617063	-0.687298	0.00968376	0.027449	0.973641
MGI:1921763	Neto2	74513	neuropilin (NRP) and tolloid (TLL)-like 2	-0.930242	0.0138318	-0.688599	0.140367	0.241643	0.783547
MGI:2444846	Negr1	320840	neuronal growth regulator 1	-0.552797	0.00641219	-0.688818	0.00343719	-0.136021	0.801996
MGI:1917547	Gcc2	70297	GRIP and coiled-coil domain containing 2	-0.739373	0.000166557	-0.691289	0.00628819	0.0480833	0.952303
MGI:3614654	Dear1	654362	dual endothelin 1/angiotensin II receptor 1	-0.812637	0.0114048	-0.692364	0.0764501	0.120273	0.899771
MGI:107658	Ifnar1	15975	interferon (alpha and beta) receptor 1	-0.880226	0.000651219	-0.692572	0.0321363	0.187654	0.785745
MGI:3041177	Taok3	330177	TAO kinase 3	-0.738135	0.00103464	-0.693177	0.0114456	0.0449575	0.956293
MGI:1203484	Zfp638	18139	zinc finger protein 638	-0.635169	5.77586e-05	-0.693193	0.000141713	-0.0580247	0.918239
MGI:1924567	Fam73a	215708	family with sequence similarity 73, member A	-0.44431	0.177027	-0.6933	0.0396155	-0.24899	0.673093
MGI:1339753	Csf1	12977	colony stimulating factor 1 (macrophage)	-1.49213	0.0015571	-0.693861	0.162201	0.798267	0.21584
MGI:1098684	Eif2a	229317	eukaryotic translation initiation factor 2A	-0.903123	4.25084e-08	-0.694499	0.00193269	0.208624	0.623842
MGI:1278335	Lnx1	16924	ligand of numb-protein X 1	-0.639098	0.00157078	-0.695507	0.000649484	-0.0564093	0.931883
MGI:1338041	Tfg	21787	Trk-fused gene	-0.87475	2.15792e-06	-0.695998	0.00456006	0.178752	0.723486
MGI:1915224	Ccny	67974	cyclin Y	-0.875843	2.68942e-07	-0.697323	0.00231601	0.17852	0.702961
MGI:1917029	Pphln1	223828	periphilin 1	-0.68616	0.0330273	-0.697616	0.0549198	-0.0114564	0.992304
MGI:2442409	Dpp10	269109	dipeptidylpeptidase 10	-0.640548	4.80595e-05	-0.699558	0.000616898	-0.0590099	0.924755
MGI:108104	Snrk	20623	SNF related kinase	-0.333942	0.221875	-0.700575	0.00337598	-0.366633	0.198182
MGI:106015	Cox7a2l	20463	cytochrome c oxidase subunit VIIa polypeptide 2-like	-0.75547	0.0058075	-0.702096	0.0340583	0.0533746	0.957576
MGI:1929215	Vps41	218035	VPS41 HOPS complex subunit	-0.644529	4.79717e-06	-0.70292	0.000125042	-0.0583911	0.91664
MGI:2444188	Dgkh	380921	diacylglycerol kinase, eta	-0.728493	0.0400461	-0.703687	0.0992222	0.0248056	0.984466
MGI:1099792	Ptpn4	19258	protein tyrosine phosphatase, non-receptor type 4	-0.69631	0.000291049	-0.704132	0.00434043	-0.00782191	0.993283
MGI:107231	Dlg1	13383	discs, large homolog 1 (Drosophila)	-0.670624	2.74711e-06	-0.704556	0.000180602	-0.0339325	0.957807
MGI:1914265	Ccdc91	67015	coiled-coil domain containing 91	-0.55952	0.0435482	-0.704793	0.0261783	-0.145273	0.837657
MGI:1915406	Brk1	101314	BRICK1, SCAR/WAVE actin-nucleating complex subunit	-0.666235	0.00645101	-0.705077	0.020974	-0.0388415	0.96751
MGI:1352483	Mga	29808	MAX gene associated	-0.617833	0.0285415	-0.706595	0.0318999	-0.0887616	0.921054
MGI:1916338	Snapc3	77634	small nuclear RNA activating complex, polypeptide 3	-0.767484	0.00944905	-0.706908	0.046587	0.0605754	0.954471
MGI:1930618	Krit1	79264	KRIT1, ankyrin repeat containing	-0.584775	0.0040317	-0.706949	0.00538585	-0.122175	0.841314
MGI:1098687	Aak1	269774	AP2 associated kinase 1	-0.643836	9.22254e-10	-0.707038	2.23114e-10	-0.0632019	0.870196
MGI:1924657	Rab35	77407	RAB35, member RAS oncogene family	-0.466102	0.150803	-0.707454	0.0363545	-0.241352	0.683081
MGI:2384822	Ap1ar	211556	adaptor-related protein complex 1 associated regulatory protein	-0.435953	0.0753955	-0.708328	0.008884	-0.272375	0.533959
MGI:1352508	Stau2	29819	staufen (RNA binding protein) homolog 2 (Drosophila)	-0.732966	1.09897e-07	-0.709459	1.9827e-06	0.0235074	0.965393
MGI:1918049	Cep192	70799	centrosomal protein 192	-1.00799	0.000657815	-0.710186	0.0517357	0.297806	0.6457
MGI:2443807	Osbpl8	237542	oxysterol binding protein-like 8	-0.636432	0.000691846	-0.712115	0.000726704	-0.0756827	0.898349
MGI:2387123	Lnpep	240028	leucyl/cystinyl aminopeptidase	-0.685736	0.0412282	-0.71242	0.0691941	-0.0266836	0.982579
MGI:1915349	Fam92a	68099	family with sequence similarity 92, member A	-0.695923	0.00320151	-0.71265	0.015015	-0.0167276	0.985371
MGI:109567	Wbp5	22381	WW domain binding protein 5	-0.478504	0.107344	-0.713968	0.0252058	-0.235464	0.684767
MGI:1917433	Dzip3	224170	DAZ interacting protein 3, zinc finger	-0.549269	0.00078992	-0.715159	7.36179e-05	-0.165891	0.625446
MGI:1338030	Capn7	12339	calpain 7	-0.60433	0.00820235	-0.715559	0.00892018	-0.111229	0.872003
MGI:3606214	Lpcat2	270084	lysophosphatidylcholine acyltransferase 2	-0.836559	0.0498161	-0.716896	0.143657	0.119663	0.92036
MGI:2136980	Kdm5a	214899	lysine (K)-specific demethylase 5A	-0.687083	0.0346493	-0.717632	0.0538572	-0.0305485	1
MGI:1925573	Fam219b	78323	family with sequence similarity 219, member B	-0.906883	0.0154813	-0.719158	0.0731068	0.187725	0.836649
MGI:1277134	Per3	18628	period circadian clock 3	-0.547133	0.0743509	-0.720502	0.0316284	-0.173369	0.808104
MGI:2445097	A830010M20Rik	231570	RIKEN cDNA A830010M20 gene	-0.793509	0.00249117	-0.720955	0.00940283	0.0725532	0.930793
MGI:3050566	Akap6	238161	A kinase (PRKA) anchor protein 6	-0.583728	0.044151	-0.722817	0.0283093	-0.139088	0.85545
MGI:2387585	Zfp280c	208968	zinc finger protein 280C	-0.836968	3.82323e-05	-0.724485	0.00357706	0.112483	0.861071
MGI:1349414	Cops4	26891	COP9 signalosome subunit 4	-0.947923	1.64311e-05	-0.725107	0.00979922	0.222816	0.682007
MGI:88218	Commd3	12238	COMM domain containing 3	-0.907273	1.18438e-08	-0.725505	0.000863534	0.181769	0.684648
MGI:98904	Uck1	22245	uridine-cytidine kinase 1	-0.820813	0.00292361	-0.725823	0.0299902	0.0949896	0.918081
MGI:1914779	Fgfr1op2	67529	FGFR1 oncogene partner 2	-0.878033	0.000281054	-0.727499	0.0176958	0.150534	0.83258
MGI:1347061	Abcg2	26357	ATP-binding cassette, sub-family G (WHITE), member 2	-1.02388	0.000399866	-0.729446	0.0398409	0.294429	0.640201
MGI:1917184	Trmt10b	69934	tRNA methyltransferase 10B	-0.722267	0.0242844	-0.729989	0.048375	-0.00772258	0.995521
MGI:1928139	Mrps10	64657	mitochondrial ribosomal protein S10	-0.482727	0.124112	-0.731743	0.01029	-0.249016	0.631191
MGI:1341265	Camk2d	108058	calcium/calmodulin-dependent protein kinase II, delta	-0.507135	1.33766e-05	-0.732287	3.36349e-09	-0.225153	0.233385
MGI:1923992	Snx27	76742	sorting nexin family member 27	-0.628494	0.00213151	-0.732497	0.00333491	-0.104004	0.872206
MGI:1921463	Rbm26	74213	RNA binding motif protein 26	-0.662493	0.00968015	-0.732756	0.0179209	-0.0702628	0.937907
MGI:2441932	Prepl	213760	prolyl endopeptidase-like	-0.622836	0	-0.7329	0	-0.110064	0.53538
MGI:1918850	Ythdf3	229096	YTH domain family 3	-0.692699	0.0268933	-0.735867	0.0382314	-0.0431677	0.968708
MGI:1890948	Supt16	114741	suppressor of Ty 16	-0.656958	0.000449235	-0.736086	0.0016138	-0.0791281	0.904241
MGI:95618	Gabra6	14399	gamma-aminobutyric acid (GABA) A receptor, subunit alpha 6	-0.448808	0.000811667	-0.73615	4.16051e-07	-0.287341	0.166232
MGI:1337060	Ap3s2	11778	adaptor-related protein complex 3, sigma 2 subunit	-0.565292	0.0659639	-0.736236	0.0300123	-0.170945	0.82018
MGI:2444804	Bod1l	665775	biorientation of chromosomes in cell division 1-like	-0.605076	0.00332269	-0.736414	0.00337598	-0.131338	0.826773
MGI:2677271	Slc24a5	317750	solute carrier family 24, member 5	-0.821517	3.64296e-08	-0.737201	0.00022789	0.084316	0.879957
MGI:3038613	Rragb	245670	Ras-related GTP binding B	-0.652024	0.000568199	-0.740401	0.0015385	-0.0883764	0.891119
MGI:102944	Ube2b	22210	ubiquitin-conjugating enzyme E2B	-0.69579	0.000125042	-0.741355	0.00129587	-0.0455653	0.952046
MGI:894323	Ranbp2	19386	RAN binding protein 2	-0.757321	0.000100317	-0.741503	0.00264001	0.0158184	0.984557
MGI:2445193	Utp6	216987	UTP6 small subunit processome component	-0.437419	0.149392	-0.743612	0.017229	-0.306193	0.532931
MGI:104872	Ppp1cc	19047	protein phosphatase 1, catalytic subunit, gamma isoform	-0.589726	0.000570874	-0.74773	0.000444511	-0.158004	0.727882
MGI:102685	Cdc27	217232	cell division cycle 27	-0.530258	0.0384077	-0.747819	0.00960012	-0.217562	0.690636
MGI:1930704	Bhlhe41	79362	basic helix-loop-helix family, member e41	-1.13508	0.000125042	-0.74862	0.0423473	0.386463	0.518187
MGI:1355324	Grb14	50915	growth factor receptor bound protein 14	-0.400044	0.283176	-0.748708	0.034322	-0.348664	0.510953
MGI:1916856	Mtfmt	69606	mitochondrial methionyl-tRNA formyltransferase	-0.916172	0.0293174	-0.750121	0.113718	0.166052	0.880523
MGI:1913369	Tomm6	66119	translocase of outer mitochondrial membrane 6 homolog (yeast)	-0.954973	6.45582e-06	-0.750523	0.00682044	0.20445	0.715963
MGI:1353611	Sc5d	235293	sterol-C5-desaturase	-0.551502	0.0800317	-0.750991	0.0282737	-0.199489	0.778192
MGI:894681	Usp9x	22284	ubiquitin specific peptidase 9, X chromosome	-0.645103	1.4871e-05	-0.75125	9.24483e-05	-0.106148	0.825068
MGI:1354709	Sap30l	50724	SAP30-like	-1.01139	0.00333022	-0.752703	0.0645889	0.258687	0.740757
MGI:1315205	Slit2	20563	slit homolog 2 (Drosophila)	-0.774076	0.00647758	-0.75413	0.0265926	0.0199458	0.984557
MGI:99444	Nrep	27528	neuronal regeneration related protein	-0.495951	0.128609	-0.756197	0.0252201	-0.260246	0.667637
MGI:2445066	Hmbox1	219150	homeobox containing 1	-0.0292076	0.97478	-0.756529	0.0461513	-0.727321	0.048289
MGI:107339	Gfm1	28030	G elongation factor, mitochondrial 1	-0.637283	0.00407583	-0.758003	0.00441725	-0.12072	0.856299
MGI:1924879	Sphkap	77629	SPHK1 interactor, AKAP domain containing	-0.345238	0.206996	-0.758861	0.00499793	-0.413622	0.240257
MGI:1339656	Pak3	18481	p21 protein (Cdc42/Rac)-activated kinase 3	-0.357582	0.209944	-0.759728	0.00177739	-0.402145	0.218208
MGI:97309	Nefh	380684	neurofilament, heavy polypeptide	-0.735023	0.00924211	-0.76086	0.020974	-0.0258373	0.980845
MGI:2442926	Mettl14	210529	methyltransferase like 14	-0.655375	0.0226855	-0.761108	0.0211735	-0.105733	0.902935
MGI:2442119	Papolg	216578	poly(A) polymerase gamma	-0.715007	0.00715211	-0.761883	0.0173426	-0.046876	0.962712
MGI:1932404	Phip	83946	pleckstrin homology domain interacting protein	-0.737059	0.00233225	-0.766543	0.00918528	-0.0294849	0.975034
MGI:2138934	Mbd5	109241	methyl-CpG binding domain protein 5	-0.677077	0.0427833	-0.770272	0.0419437	-0.0931944	0.930718
MGI:104602	Prpf39	328110	pre-mRNA processing factor 39	-0.75566	2.67059e-08	-0.770667	1.92135e-05	-0.0150074	0.982627
MGI:1917599	Copb1	70349	coatomer protein complex, subunit beta 1	-0.725735	5.67144e-05	-0.770804	0.000688096	-0.0450693	0.952916
MGI:1918817	Mcm9	71567	minichromosome maintenance 9 homologous recombination repair factor	-1.25797	0.0333899	-0.773141	0.221176	0.48483	1
MGI:107605	Npat	244879	nuclear protein in the AT region	-0.649773	0.0350689	-0.77375	0.0266178	-0.123978	0.884906
MGI:2151013	Erc1	111173	ELKS/RAB6-interacting/CAST family member 1	-0.398982	0.386415	-0.773813	0.0318129	-0.374831	0.5199
MGI:1921726	4933439C10Rik	74476	RIKEN cDNA 4933439C10 gene	-0.646751	0.0784946	-0.774209	0.0499326	-0.127459	0.898203
MGI:1914751	Ccdc50	67501	coiled-coil domain containing 50	-0.59177	0.0240413	-0.774482	0.011262	-0.182712	0.780456
MGI:1329034	Ccne2	12448	cyclin E2	-0.528227	0.0618492	-0.775139	0.0125163	-0.246912	0.66601
MGI:97623	Plp1	18823	proteolipid protein (myelin) 1	-0.793519	3.17575e-09	-0.775531	6.78292e-06	0.0179879	0.975973
MGI:1914729	Tmem183a	57439	transmembrane protein 183A	-0.769185	0.0035489	-0.777058	0.00783454	-0.00787307	0.994384
MGI:1278321	Epc2	227867	enhancer of polycomb homolog 2 (Drosophila)	-0.666675	0.00168931	-0.780238	0.00255649	-0.113562	0.862556
MGI:1917819	Wdr36	225348	WD repeat domain 36	-0.784861	0.00350664	-0.782328	0.00260459	0.00253323	0.997812
MGI:1928741	Ranbp9	56705	RAN binding protein 9	-0.677241	0.000120855	-0.783254	0.000428756	-0.106013	0.855278
MGI:2179809	Bivm	246229	basic, immunoglobulin-like variable motif containing	-0.987604	0.0262966	-0.78353	0.110204	0.204075	0.855272
MGI:107736	Dync2h1	110350	dynein cytoplasmic 2 heavy chain 1	-0.55888	0.0223733	-0.785074	0.00540632	-0.226194	0.674762
MGI:1920563	Rpgrip1l	244585	Rpgrip1-like	-0.691362	0.0191886	-0.785237	0.0212007	-0.0938749	0.921234
MGI:892979	Chm	12662	choroidermia (RAB escort protein 1)	-0.619638	0.02984	-0.785337	0.0160658	-0.165699	0.823188
MGI:1915371	Cep70	68121	centrosomal protein 70	-0.71549	0.00963739	-0.78664	0.0143831	-0.0711502	0.941553
MGI:2443716	Scai	320271	suppressor of cancer cell invasion	-0.811317	0.00538585	-0.787056	0.0252201	0.0242611	0.983178
MGI:2662992	Mgat4a	269181	mannoside acetylglucosaminyltransferase 4, isoenzyme A	-0.990666	0.0217377	-0.787189	0.0988219	0.203477	1
MGI:1914474	Med29	67224	mediator complex subunit 29	-0.264249	0.630809	-0.788931	0.0489175	-0.524681	0.287514
MGI:1914475	Rnpc3	67225	RNA-binding region (RNP1, RRM) containing 3	-0.685717	3.20112e-05	-0.789983	0.000114683	-0.104266	0.84729
MGI:1924621	Sec24a	77371	Sec24 related gene family, member A (S. cerevisiae)	-0.637524	0.048731	-0.790383	0.0293064	-0.152859	0.855201
MGI:1097711	Degs1	13244	delta(4)-desaturase, sphingolipid 1	-0.242411	0.641942	-0.790811	0.0311935	-0.5484	0.203123
MGI:1921094	Ankrd45	73844	ankyrin repeat domain 45	-0.739899	0.0307545	-0.797475	0.0423473	-0.0575761	0.961444
MGI:1926116	Fam175b	109359	family with sequence similarity 175, member B	-0.797193	0.0107428	-0.799721	0.0292178	-0.00252824	0.997932
MGI:1918951	Pnpt1	71701	polyribonucleotide nucleotidyltransferase 1	-0.792217	2.71328e-05	-0.800865	0.000819924	-0.00864838	0.992572
MGI:2384308	Pdk3	236900	pyruvate dehydrogenase kinase, isoenzyme 3	-0.494144	0.0991276	-0.802671	0.0117102	-0.308527	0.549389
MGI:1913398	Dnajc15	66148	DnaJ heat shock protein family (Hsp40) member C15	-0.770514	0.000340175	-0.802704	0.00247151	-0.0321894	0.971011
MGI:1923241	Slain2	75991	SLAIN motif family, member 2	-0.614076	0.103272	-0.803506	0.0262966	-0.18943	0.809607
MGI:96680	Kras	16653	Kirsten rat sarcoma viral oncogene homolog	-0.929446	0.000302577	-0.80633	0.00968376	0.123116	0.879957
MGI:1932610	Noc3l	57753	NOC3 like DNA replication regulator	-0.490832	0.199845	-0.807026	0.0311935	-0.316193	0.611538
MGI:107937	Tfb2m	15278	transcription factor B2, mitochondrial	-1.18571	0.00292928	-0.808391	0.0708588	0.377323	0.642875
MGI:1196437	Hltf	20585	helicase-like transcription factor	-0.458587	0.207625	-0.808396	0.011419	-0.349809	0.491894
MGI:2136171	Aff4	93736	AF4/FMR2 family, member 4	-0.674458	8.50283e-05	-0.811711	0.000153071	-0.137253	0.787765
MGI:1913563	Smurf2	66313	SMAD specific E3 ubiquitin protein ligase 2	-0.6613	0.0154922	-0.812272	0.00898665	-0.150972	0.837069
MGI:3612472	Pisd-ps2	328734	phosphatidylserine decarboxylase, pseudogene 2	-0.635124	0.0850701	-0.813833	0.0419641	-0.178709	0.836596
MGI:1352759	Rnf11	29864	ring finger protein 11	-0.737839	3.1053e-05	-0.815758	0.000271038	-0.0779195	0.904583
MGI:1915437	Fam135a	68187	family with sequence similarity 135, member A	-1.04039	0.000410649	-0.816287	0.0219611	0.224099	0.767989
MGI:1920918	Ttc21b	73668	tetratricopeptide repeat domain 21B	-0.875576	0.00255775	-0.816391	0.0182685	0.0591848	0.956461
MGI:1924557	Lrrc39	109245	leucine rich repeat containing 39	-0.386446	0.308493	-0.816703	0.0155256	-0.430257	0.363526
MGI:1915281	Rnf146	68031	ring finger protein 146	-0.934291	6.0795e-11	-0.817431	5.75055e-05	0.116861	0.824763
MGI:99833	Rab23	19335	RAB23, member RAS oncogene family	-0.832343	0.0296456	-0.820353	0.0499326	0.01199	0.993869
MGI:2442406	Ust	338362	uronyl-2-sulfotransferase	-0.780031	0.0293064	-0.821659	0.0395545	-0.041628	0.972825
MGI:1929494	Arhgap35	232906	Rho GTPase activating protein 35	-0.843437	0.000107095	-0.825053	0.00231405	0.0183843	0.984499
MGI:1914411	Sclt1	67161	sodium channel and clathrin linker 1	-0.786705	0.0104433	-0.829023	0.020416	-0.0423177	0.969817
MGI:1916400	Snx4	69150	sorting nexin 4	-0.640734	0.0142796	-0.831513	0.00501472	-0.190779	0.767968
MGI:1925004	Prune2	353211	prune homolog 2 (Drosophila)	-0.663039	0.0130642	-0.831943	0.00639052	-0.168904	0.811909
MGI:1927170	Spata5	57815	spermatogenesis associated 5	-0.900791	0.0408861	-0.833306	0.0795495	0.0674851	0.96205
MGI:1925213	Hook1	77963	hook microtubule tethering protein 1	-0.734604	2.51266e-05	-0.834012	0.000139082	-0.0994085	0.867932
MGI:1889842	Fam13a	58909	family with sequence similarity 13, member A	-0.805236	0.00642495	-0.834468	0.0153265	-0.0292327	0.979538
MGI:109211	Pkn2	109333	protein kinase N2	-0.57725	0.0631599	-0.835796	0.0124185	-0.258546	0.680004
MGI:2442192	Eea1	216238	early endosome antigen 1	-0.572744	0.0254568	-0.83681	0.00341349	-0.264066	0.608678
MGI:1891839	Phax	56698	phosphorylated adaptor for RNA export	-0.928814	0.00172672	-0.837714	0.0159155	0.0911004	0.930793
MGI:2384573	Ttc13	234875	tetratricopeptide repeat domain 13	-1.05347	9.87621e-06	-0.837991	0.00446962	0.215477	0.729363
MGI:1315201	Grcc10	14790	gene rich cluster, C10 gene	-0.61205	0.0011309	-0.838479	0.00026848	-0.226429	0.60349
MGI:1890894	Ndufv3	78330	NADH dehydrogenase (ubiquinone) flavoprotein 3	-0.351864	0.217146	-0.840539	0.00175939	-0.488676	0.147348
MGI:1931050	Ralgapa1	56784	Ral GTPase activating protein, alpha subunit 1	-0.60425	9.87621e-06	-0.841622	3.1053e-05	-0.237372	0.446645
MGI:1922248	Rab11fip2	74998	RAB11 family interacting protein 2 (class I)	-0.745091	0.0729618	-0.84247	0.0465208	-0.0973796	0.935442
MGI:3583900	Elmod1	270162	ELMO/CED-12 domain containing 1	-0.867985	2.40377e-09	-0.844428	1.03736e-05	0.0235563	0.972661
MGI:2684952	Sbspon	226866	somatomedin B and thrombospondin, type 1 domain containing	-1.53849	0.048375	-0.845822	0.331811	0.692666	1
MGI:1354159	E2f6	50496	E2F transcription factor 6	-0.512473	0.122917	-0.849208	0.0161339	-0.336735	0.561275
MGI:1919972	Fam98a	72722	family with sequence similarity 98, member A	-1.05781	0.00106287	-0.851864	0.0228348	0.205949	0.812882
MGI:107930	Pip5k1b	18719	phosphatidylinositol-4-phosphate 5-kinase, type 1 beta	-0.53007	0.0354954	-0.852132	0.00230968	-0.322063	0.472126
MGI:1100499	Vps4b	20479	vacuolar protein sorting 4B	-0.656823	0.00288767	-0.852681	0.00111104	-0.195858	0.7199
MGI:1095407	Bmpr2	12168	bone morphogenetic protein receptor, type II (serine/threonine kinase)	-0.337738	0.435116	-0.854671	0.0186394	-0.516934	0.251007
MGI:96239	Hsf2	15500	heat shock factor 2	-0.714374	0.0351529	-0.855405	0.0200276	-0.141031	0.878236
MGI:1914277	Mkrn2	67027	makorin, ring finger protein, 2	-0.86046	0.00722434	-0.85545	0.0193829	0.00501063	0.997297
MGI:1914081	Cab39l	69008	calcium binding protein 39-like	-0.424622	0.25068	-0.857288	0.0145192	-0.432666	0.376811
MGI:101763	Cfl2	12632	cofilin 2, muscle	-1.32797	1.16937e-06	-0.857299	0.011419	0.470673	0.352136
MGI:1098600	Odf2l	52184	outer dense fiber of sperm tails 2-like	-0.556503	0.14809	-0.857834	0.0219611	-0.301331	0.649934
MGI:104565	Cdkn1b	12576	cyclin-dependent kinase inhibitor 1B	-1.00523	0.00150194	-0.86234	0.0202747	0.142886	0.880367
MGI:1914490	Taok1	216965	TAO kinase 1	-0.615128	0.0149372	-0.865181	0.00273899	-0.250052	0.64582
MGI:1933105	Ublcp1	79560	ubiquitin-like domain containing CTD phosphatase 1	-0.801452	3.1196e-05	-0.866072	0.00026143	-0.0646197	0.933781
MGI:1928750	Rab2a	59021	RAB2A, member RAS oncogene family	-0.63009	2.71328e-05	-0.866544	2.7894e-06	-0.236455	0.461583
MGI:2447810	Ltv1	353258	LTV1 ribosome biogenesis factor	-0.78364	0.0146518	-0.867945	0.0157529	-0.084305	0.937678
MGI:1923552	Pcnp	76302	PEST proteolytic signal containing nuclear protein	-0.61342	0.000747952	-0.869785	6.69812e-05	-0.256366	0.509798
MGI:1933820	Jam2	67374	junction adhesion molecule 2	-0.636457	0.020566	-0.869913	0.00553973	-0.233456	0.710726
MGI:1913635	Ppp1r7	66385	protein phosphatase 1, regulatory (inhibitor) subunit 7	-0.831494	2.65967e-06	-0.872167	0.000100317	-0.0406725	0.958456
MGI:106227	Capza1	12340	capping protein (actin filament) muscle Z-line, alpha 1	-0.801337	0.00193269	-0.872368	0.00366644	-0.0710309	0.940642
MGI:1928902	Cnot9	58184	CCR4-NOT transcription complex, subunit 9	-0.620576	0.0515609	-0.878526	0.0107157	-0.25795	0.701372
MGI:1923588	Rab2b	76338	RAB2B, member RAS oncogene family	-0.445311	0.213747	-0.879011	0.0104589	-0.433699	0.368105
MGI:1920260	Gpr22	73010	G protein-coupled receptor 22	-0.820687	0.0489356	-0.880871	0.0482464	-0.0601844	0.965123
MGI:106067	Smc2	14211	structural maintenance of chromosomes 2	-0.981485	0.0315519	-0.883177	0.0781465	0.0983081	1
MGI:2657025	Opalin	226115	oligodendrocytic myelin paranodal and inner loop protein	-0.964157	0.00235263	-0.883922	0.0134426	0.0802354	0.943941
MGI:1914944	Ift74	67694	intraflagellar transport 74	-0.859462	9.49932e-05	-0.885205	0.000922202	-0.025743	0.978089
MGI:107170	Ptpn22	19260	protein tyrosine phosphatase, non-receptor type 22 (lymphoid)	-0.783684	0.00179746	-0.885401	0.00256371	-0.101717	0.902649
MGI:1345185	Tenm1	23963	teneurin transmembrane protein 1	-0.874502	0.00207223	-0.888474	0.00761123	-0.0139712	0.99083
MGI:1858193	Folh1	53320	folate hydrolase 1	-0.553912	0.210589	-0.890542	0.0234568	-0.33663	0.62935
MGI:88258	Camk4	12326	calcium/calmodulin-dependent protein kinase IV	-0.539043	0.015034	-0.891941	0.000454786	-0.352898	0.359512
MGI:2151797	Tgs1	116940	trimethylguanosine synthase 1	-0.666253	0.0233465	-0.892363	0.00568161	-0.226109	0.73686
MGI:88359	Cdr1	631990	cerebellar degeneration related antigen 1	-1.41226	0	-0.893574	3.04148e-06	0.518685	0.0221489
MGI:2147870	Lrch2	210297	leucine-rich repeats and calponin homology (CH) domain containing 2	-0.880825	0.000460769	-0.896826	0.0028561	-0.0160007	0.987453
MGI:2144877	Spata7	104871	spermatogenesis associated 7	-0.645136	0.0575126	-0.899596	0.0152479	-0.25446	0.725792
MGI:3590554	BC055324	381306	cDNA sequence BC055324	-0.74701	0.0706638	-0.901795	0.0390257	-0.154785	0.884211
MGI:1919834	Cul4b	72584	cullin 4B	-0.773418	0.000202915	-0.905805	0.000428483	-0.132387	0.840253
MGI:2138162	Stk17b	98267	serine/threonine kinase 17b (apoptosis-inducing)	-0.658412	0.125625	-0.906762	0.0412812	-0.248351	0.787476
MGI:1913685	Uggt2	66435	UDP-glucose glycoprotein glucosyltransferase 2	-0.587371	0.00927417	-0.907889	0.000444628	-0.320518	0.438959
MGI:1914669	3632451O06Rik	67419	RIKEN cDNA 3632451O06 gene	-0.876452	0.00334992	-0.908294	0.00780637	-0.0318419	0.977953
MGI:1923880	Stambpl1	76630	STAM binding protein like 1	-1.19042	6.33146e-07	-0.909383	0.00205819	0.281039	0.628469
MGI:1343188	Ube2g2	22213	ubiquitin-conjugating enzyme E2G 2	-0.646697	0.0855388	-0.911717	0.0203414	-0.26502	0.727053
MGI:1923028	Them4	75778	thioesterase superfamily member 4	-0.800466	0.0115878	-0.916906	0.00985882	-0.11644	0.904207
MGI:2443876	Zbtb11	271377	zinc finger and BTB domain containing 11	-0.959926	0.000889982	-0.924491	0.00582147	0.0354357	0.975034
MGI:1914860	Rspry1	67610	ring finger and SPRY domain containing 1	-0.6104	0.0895001	-0.926827	0.0131215	-0.316427	0.631191
MGI:1920546	Rhobtb3	73296	Rho-related BTB domain containing 3	-0.322999	0.599148	-0.932006	0.0363457	-0.609008	0.264049
MGI:3702175	Gm11837	100038514	predicted gene 11837	-1.01692	3.62133e-09	-0.934048	3.29322e-05	0.0828761	0.903247
MGI:2443887	Ric3	320360	RIC3 acetylcholine receptor chaperone	-1.05491	0.0431868	-0.942323	0.0680566	0.112589	0.942988
MGI:2445022	Ccdc186	213993	coiled-coil domain containing 186	-0.823193	0.000202915	-0.94768	0.000391722	-0.124488	0.861873
MGI:2141503	Pot1a	101185	protection of telomeres 1A	-0.589515	0.069883	-0.949654	0.00501472	-0.360138	0.520029
MGI:1919300	Kdelc1	72050	KDEL (Lys-Asp-Glu-Leu) containing 1	-0.927313	0.0255461	-0.94982	0.0290479	-0.0225065	0.987376
MGI:1915082	Brix1	67832	BRX1, biogenesis of ribosomes	-1.01837	7.50601e-05	-0.95327	0.00179875	0.0651028	0.949484
MGI:1920389	Cenpv	73139	centromere protein V	-0.936718	0.000819924	-0.95932	0.00407277	-0.0226024	0.984499
MGI:1914172	Rras2	66922	related RAS viral (r-ras) oncogene 2	-1.78775	0.00153922	-0.965586	0.0880348	0.822163	0.344551
MGI:95619	Gabrb1	14400	gamma-aminobutyric acid (GABA) A receptor, subunit beta 1	-0.526616	0.207942	-0.974372	0.0135943	-0.447756	0.442853
MGI:96687	Krt12	268482	keratin 12	-0.791543	0.00189744	-0.975251	0.000859109	-0.183707	0.794243
MGI:1926001	Zc3h6	78751	zinc finger CCCH type containing 6	-0.50794	0.341682	-0.976175	0.0373531	-0.468235	0.501382
MGI:1914460	Gatad1	67210	GATA zinc finger domain containing 1	-0.640174	0.0433178	-0.981587	0.00450861	-0.341413	0.572089
MGI:103007	Epb41l4a	13824	erythrocyte membrane protein band 4.1 like 4a	-0.530598	0.372266	-0.982732	0.0482212	-0.452134	0.575308
MGI:1890564	Rcan1	54720	regulator of calcineurin 1	-0.472818	0.343004	-0.983358	0.0239501	-0.51054	0.41011
MGI:2142501	Smim19	102032	small integral membrane protein 19	-1.32323	1.46574e-06	-0.9853	0.0027235	0.33793	0.593318
MGI:1353578	Pttg1	30939	pituitary tumor-transforming gene 1	0.0787093	0.932235	-0.99362	0.033434	-1.07233	0.0169352
MGI:2384917	Cep290	216274	centrosomal protein 290	-1.20916	2.56251e-09	-1.00589	6.66027e-05	0.20327	0.725625
MGI:1918036	4430402I18Rik	381218	RIKEN cDNA 4430402I18 gene	-1.25133	0.0490199	-1.00998	0.12986	0.24135	0.880523
MGI:2445060	Lrrc14	223664	leucine rich repeat containing 14	-0.340127	0.533437	-1.01044	0.0134281	-0.670309	0.165019
MGI:1349767	Polk	27015	polymerase (DNA directed), kappa	-0.848311	0.0402167	-1.02796	0.0190658	-0.179652	0.874096
MGI:2448541	Caprin2	232560	caprin family member 2	-0.855442	0.0305655	-1.02944	0.0134967	-0.173995	0.86795
MGI:2442912	Zcchc7	319885	zinc finger, CCHC domain containing 7	-1.00845	0.00074734	-1.03013	0.00289012	-0.0216831	0.985374
MGI:1920582	Ccdc30	73332	coiled-coil domain containing 30	-0.533431	0.353335	-1.03234	0.0377389	-0.498907	0.495925
MGI:108407	Rgs16	19734	regulator of G-protein signaling 16	-0.467185	0.345625	-1.0493	0.0136199	-0.582117	0.314213
MGI:1915230	Gnpda2	67980	glucosamine-6-phosphate deaminase 2	-0.753334	0.00154017	-1.08766	7.13895e-05	-0.33433	0.483448
MGI:1923847	Gins4	109145	GINS complex subunit 4 (Sld5 homolog)	-0.940304	0.00128449	-1.09324	0.000928212	-0.152937	0.862124
MGI:3779544	Tmem181b-ps	547127	transmembrane protein 181B, pseudogene	-1.36806	1.52862e-09	-1.09666	6.66027e-05	0.2714	0.64713
MGI:5010006	Gm17821	100316870	predicted gene, 17821	-0.838141	0.000559126	-1.10136	8.53286e-05	-0.263222	0.649997
MGI:1924107	Spopl	76857	speckle-type POZ protein-like	-0.94365	0.0278119	-1.1015	0.0132203	-0.15785	0.899175
MGI:1917405	Ogfrl1	70155	opioid growth factor receptor-like 1	-0.947964	0.000130521	-1.10205	0.00014855	-0.154088	0.841489
MGI:2141656	Gcfc2	330361	GC-rich sequence DNA binding factor 2	-1.01934	0.00485952	-1.10739	0.00434243	-0.0880476	0.945003
MGI:107167	Tfdp2	211586	transcription factor Dp 2	-0.573915	0.160252	-1.12284	0.00222808	-0.548921	0.296391
MGI:104669	Man2a1	17158	mannosidase 2, alpha 1	-0.958235	0.014229	-1.13621	0.00518692	-0.177973	1
MGI:109583	Pten	19211	phosphatase and tensin homolog	-0.944164	6.33146e-07	-1.14544	1.55904e-06	-0.20128	0.711987
MGI:1921705	Nsun6	74455	NOL1/NOP2/Sun domain family member 6	-1.8975	0.0101406	-1.14786	0.124361	0.749641	1
MGI:1914714	Entpd4	67464	ectonucleoside triphosphate diphosphohydrolase 4	-0.284122	0.260304	-1.15492	2.77775e-07	-0.870798	0.000401818
MGI:1346870	Map2k6	26399	mitogen-activated protein kinase kinase 6	-0.739317	0.0619363	-1.16061	0.00348232	-0.421289	0.543968
MGI:2442264	Idi1	319554	isopentenyl-diphosphate delta isomerase	-1.36803	6.45582e-06	-1.16305	0.000973192	0.204976	0.824748
MGI:2446634	Ago3	214150	argonaute RISC catalytic subunit 3	-0.587928	0.234231	-1.17003	0.0143586	-0.582102	1
MGI:1913379	Aaed1	66129	AhpC/TSA antioxidant enzyme domain containing 1	-0.903346	0.112839	-1.17518	0.0387092	-0.271832	0.841072
MGI:103227	Cmah	12763	cytidine monophospho-N-acetylneuraminic acid hydroxylase	-1.36047	5.21405e-11	-1.1852	1.942e-06	0.17527	0.790262
MGI:2446240	BC030336	233812	cDNA sequence BC030336	-1.04305	0.0347758	-1.18945	0.0182965	-0.146403	1
MGI:96788	Lifr	16880	leukemia inhibitory factor receptor	-1.17969	0.0385714	-1.19635	0.0334509	-0.0166589	1
MGI:1889383	Ap1s2	108012	adaptor-related protein complex 1, sigma 2 subunit	-1.08464	5.73896e-05	-1.19714	9.66302e-05	-0.112496	0.904544
MGI:97629	Pmch	110312	pro-melanin-concentrating hormone	-0.249597	0.628755	-1.20236	0.00111538	-0.952767	0.0169558
MGI:1934860	Lztfl1	93730	leucine zipper transcription factor-like 1	-1.05814	1.33951e-06	-1.20775	4.17663e-06	-0.14961	0.834624
MGI:3652188	Gm14327	665205	predicted gene 14327	-0.441963	0.166613	-1.24641	3.97865e-05	-0.804444	0.0243885
MGI:1924356	Tmem181a	77106	transmembrane protein 181A	-0.808372	3.17973e-05	-1.27349	3.22534e-08	-0.46512	0.167586
MGI:1924393	Trip11	109181	thyroid hormone receptor interactor 11	-1.16187	0.000313057	-1.29064	0.000317853	-0.128772	0.904307
MGI:2442356	Specc1	432572	sperm antigen with calponin homology and coiled-coil domains 1	-1.13805	4.11376e-08	-1.29811	2.02741e-07	-0.160067	0.812592
MGI:1917937	3830406C13Rik	218734	RIKEN cDNA 3830406C13 gene	-1.13872	0.000651219	-1.33674	8.30384e-05	-0.198024	0.836189
MGI:3782158	Gm3985	100042715	predicted gene 3985	-1.30805	0.00766467	-1.39211	0.00447233	-0.0840663	0.961925
MGI:1855697	Atp5e	67126	ATP synthase, H+ transporting, mitochondrial F1 complex, epsilon subunit	-1.34087	3.43676e-13	-1.3985	1.6591e-09	-0.0576289	0.948985
MGI:1924596	Adtrp	109254	androgen dependent TFPI regulating protein	-1.54001	0.000309066	-1.40224	0.00160739	0.13777	0.930793
MGI:3842428	Pisd-ps1	236604	phosphatidylserine decarboxylase, pseudogene 1	-0.385277	0.509419	-1.43798	0.000847267	-1.05271	0.0262966
MGI:1920026	Sass6	72776	SAS-6 centriolar assembly protein	-0.450105	0.563365	-1.44198	0.0154813	-0.991876	0.160126
MGI:1917646	Asnsd1	70396	asparagine synthetase domain containing 1	-1.01165	0.0412752	-1.46961	0.00358247	-0.457956	0.649807
MGI:2444847	Ncoa7	211329	nuclear receptor coactivator 7	-1.01908	1.87736e-06	-1.48108	6.69197e-10	-0.462002	0.235985
MGI:95614	Gabra2	14395	gamma-aminobutyric acid (GABA) A receptor, subunit alpha 2	-1.40243	8.61809e-08	-1.58999	1.44172e-07	-0.187562	0.829702
MGI:105931	Sycp1	20957	synaptonemal complex protein 1	-1.7049	9.13256e-05	-1.68597	5.38709e-05	0.0189372	0.99206
MGI:99160	Zfp14	243906	zinc finger protein 14	-2.26606	5.29071e-05	-1.71781	0.000827467	0.548244	1
MGI:1918473	Gpr15	71223	G protein-coupled receptor 15	-2.70152	0.043807	-1.77452	0.228247	0.926996	1
MGI:105090	Slc6a5	104245	solute carrier family 6 (neurotransmitter transporter, glycine), member 5	-1.28608	0.066071	-1.83769	0.0104433	-0.551611	1
MGI:95747	Glra1	14654	glycine receptor, alpha 1 subunit	-1.08577	0.144925	-1.84787	0.0262595	-0.762097	0.600574
MGI:2444848	Ptrh2	217057	peptidyl-tRNA hydrolase 2	-1.11213	0.0179198	-1.87251	0.000161733	-0.760381	0.355996
MGI:1196234	Ccdc69	52570	coiled-coil domain containing 69	-2.78452	0.0382154	-2.43627	0.0724133	0.348247	1
MGI:95965	H2-T9	15051	histocompatibility 2, T region locus 9	0.553743	0.595996	-3	0.00126201	-3	1.1848e-05
MGI:1916078	Sync	68828	syncoilin	-1.3067	0.13269	-3.57064	0.0173446	-2.26394	1
MGI:1929645	Rec8	56739	REC8 meiotic recombination protein	-0.51017	0.383974	-3.72001	4.69486e-05	-3.20984	0.000827911
MGI:95832	Grn	14824	granulin	-1.06589	0.000399866	-5.20403	1.942e-06	-4.13814	0.000403607
MGI:3037679	Gm1821	218963	predicted gene 1821	-3	8.29088e-37	-8.25435	5.43505e-06	3	1
