# Supplementary material for: Lipidomic and Transcriptomic Basis of Lysosomal Dysfunction in Progranulin Deficiency
Source: Cell Rep. Author manuscript; Available in PMC 2018 Jan 8. (PMC5757843; doi:10.1016/j.celrep.2017.08.056)
Supplement: 3 [file NIHMS902297-supplement-3.xlsx]

## Sheet: Sheet1
Table S4: List of differentially expressed genes. Related to Figure 5.
	Genotype	#
Down	Grn+/- down	488	Rap1a, Them4, Brk1, Camk2g, Cdkn1b, Ifnar1, Itgb1, Kifap3, Kras, Lnpep, Pik3c3, Polr3b, Prkdc, Prl, Pten, Rps27a, Sec24a, Sh3kbp1, Smurf2, Tab2, Tax1bp1, Uba6, Ube2d1, Ube2d3, Ube2e1, Wsb1, Wwp1, Ap1s2, Ap3s1, Grn, Lamp1, Lamtor1, Rnf13, Rragb, Snapin, Tmem106b, Tmem55a, Vps4b, Idi1, Aldh3a2, Asah2, Cyp2j6, Cyp2j9, Dgkh, Etnk1, Gde1, Hsdl2, Lpcat2, Ovca2, Plpp1, 3632451O06Rik, Brix1, Capza1, Ccny…
	Grn-/- down	360	Rap1a, Them4, Brk1, Camk2d, Camk2g, Cdc27, Cdkn1b, Dync2h1, Dzip3, Eea1, Ifnar1, Kifap3, Kras, Map2k6, Map3k7, Mapk8, Pak3, Pik3c3, Prkar1a, Pten, Rap1b, Sec24a, Smurf2, Tank, Ube2d1, Wsb1, Abca5, Ap1s2, Ap3s1, Ap3s2, Cltc, Entpd4, Grn, Rragb, Snapin, Tmem55a, Vps4b, Idi1, Agk, Degs1, Etnk1, Far1, Far2, Sc5d, 3632451O06Rik, Brix1, Capza1, Ccny, Fam13a, Glrb, Hspa4, Jam2, Lifr, Lrp1b, Luzp2, Lztfl…
	Npc1-/- down	820	Rap1a, Them4, Asb14, Cd200r3, Cd59a, Defa31, Dhx36, Dnm3, Erbb3, Fgf1, Fgf7, Fgfr4, Gab1, Huwe1, Il1rap, Irak4, Irf6, Kit, Kitl, Map2k7, Nlrp4c, Pak3, Pde1c, Pik3ca, Polr3e, Polr3k, Ppp2r1b, Ppp3cb, Prkcq, Prl3b1, Prl7a1, Prl8a9, Psmc1, Sell, Skp2, Tap1, Tec, Trim36, Uba6, Yes1, Ank3, Calcrl, Gga1, Igf2r, Litaf, Mmp13, Myh1, Pla2g4f, Rnf13, Tmem63a, Idi1, 1700057G04Rik, Acss2, Akr1c14, Arsg, Atp8…
Up	Grn+/- up	95	Tyrobp, Actb, Arpc5, Dctn3, Elk1, Flnb, Map2k2, Mt2, Polr2f, Tuba1a, Mt1, Tecpr1, Echdc2, Ggt7, Gpd1l, Plcxd1, Ppt2, Slc27a1, 2010300C02Rik, 4930452B06Rik, Cacna1h, Cacng8, G530011O06Rik, Gnb5, Greb1l, Hpca, Kcnh3, 2410006H16Rik, Arl2, Atp5g3, Atp5k, Atp6v0c-ps2, Atp6v1g2, Basp1, Camk2n1, Celf4, Ckb, Cnbp, Col16a1, Col4a2, Col6a1, Cox6a1, Cox6b1, Crhr1, Ctxn1, Cycs, Dus3l, Eef1a1, Emc10, Fam107a,…
	Grn-/- up	107	Tyrobp, Actb, C1qa, C1qb, C4b, Ctss, Flnb, Gh, H2-D1, Mt2, Polr2f, Trem2, Cd63, Cd68, Ctsd, Ftl1, Lyz2, Man2b1, Mt1, Ngp, Tecpr1, Ggt7, Plcxd1, Ppt2, 2010300C02Rik, 4930452B06Rik, Cacna1h, Cacng8, G530011O06Rik, Gnb5, Greb1l, Hpca, Kcnh3, Adam11, Aebp1, Atp5k, Aup1, Bod1, Bricd5, Camp, Celf4, Cga, Ckb, Col11a2, Col16a1, Col1a1, Col1a2, Col4a2, Col9a3, Cox6a1, Cox6b1, Csf3r, Dus3l, E030003E18Rik, …
	Npc1-/- up	991	Tyrobp, Adcy5, Arpc2, Asb11, Asb5, B2m, Baiap2, Birc3, Blnk, C1qa, C1qb, C1qc, C2, C4b, Camk2a, Cd14, Cd34, Cd36, Cdkn1a, Creb1, Csf2rb, Ctss, Cyba, Cybb, Cyfip2, Elk1, Fbxo6, Fcer1g, Fcgr2b, Foxo1, Fyb, Ghr, H2-D1, H2-K1, H2-Q7, H2-T23, Hck, Icam1, Ifit1, Ifitm2, Ifitm3, Il1a, Il5, Il6ra, Inpp5d, Irf7, Irf8, Isg15, Itgb1, Klb, Lcp2, Ly86, Masp1, Ncf1, Ncf4, Oas1a, Pde1b, Pdgfb, Pdgfra, Pik3ap1, …
