# Supplementary material for: Lipidomic and Transcriptomic Basis of Lysosomal Dysfunction in Progranulin Deficiency
Source: Cell Rep. Author manuscript; Available in PMC 2018 Jan 8. (PMC5757843; doi:10.1016/j.celrep.2017.08.056)
Supplement: 4 [file NIHMS902297-supplement-4.xlsx]

## Sheet: ST2A. human lipids
Peak Name	Group	Precursor	Fragment	Neutral Loss	AD	AD	AD	AD	AD	AD	AD	AD	AD	AD	Control	Control	Control	Control	Control	Non-GRN FTLD	Non-GRN FTLD	Non-GRN FTLD	Non-GRN FTLD	Non-GRN FTLD	Non-GRN FTLD	Non-GRN FTLD	Non-GRN FTLD	Non-GRN FTLD	Non-GRN FTLD	GRN FTLD	GRN FTLD	GRN FTLD	GRN FTLD	GRN FTLD	GRN FTLD	GRN FTLD	GRN FTLD	GRN FTLD	GRN FTLD
CE(24:5)	CE	744.6	369.354	375.246	0	0	0	0	0	115	0	0	0	0	0	0	0	0	0	0	0	0	0	0	0	0	0	0	0	0	0	0	0	0	0	0	0	0	0
CE(18:3)	CE	664.52	369.358	295.162	0	128	0	156	656	122	662	189	101	0	0	0	270	0	0	149	270	149	0	101	135	0	169	345	0	122	0	128	0	406	0	0	0	169	413
CE(18:0)	CE	670.52	369.358	301.162	149	142	189	149	365	115	419	115	142	128	230	122	203	0	0	108	156	128	128	189	115	223	135	223	0	135	223	149	176	183	243	122	183	196	203
CE(18:2)	CE	666.52	369.359	297.161	4295	4577	5997	5025	19198	4860	21092	5017	6050	4704	1277	1936	4859	1892	2046	2958	8566	3468	2989	2177	3282	2479	2655	8968	2322	7001	2171	6115	1876	11605	2342	5940	1717	5924	12614
CE(24:1)	CE	752.6	369.359	383.241	0	0	0	0	0	0	0	0	0	0	108	0	0	0	0	0	0	0	0	0	0	0	0	0	0	0	0	0	0	0	0	0	0	0	0
CE(24:4)	CE	746.6	369.36	377.24	0	0	0	0	0	0	0	0	0	0	0	0	0	0	0	0	0	0	0	0	0	0	0	0	0	0	0	0	0	203	0	0	0	0	230
CE(18:1)	CE	668.52	369.362	299.158	2152	1347	2263	2119	9014	1945	8644	1709	2336	2376	1502	753	1230	879	793	1628	3813	1376	1342	1188	1738	1448	1435	4372	926	1817	3004	2905	1846	4895	1846	1448	2160	2880	5278
CE(24:6)	CE	742.59	369.363	373.228	0	0	108	115	115	0	183	0	0	0	0	142	0	0	0	0	122	0	162	0	0	128	0	0	0	0	0	108	122	142	128	0	101	122	156
Cer(22:4)	Cer	614.47	264.273	350.197	0	0	128	0	0	0	0	0	108	0	0	0	0	0	0	0	0	0	0	0	0	0	0	0	0	0	0	0	0	0	0	0	0	0	0
Cer(22:1)	Cer	620.47	264.274	356.196	406	277	791	298	298	291	284	318	680	473	636	379	392	548	345	446	385	453	304	358	487	385	554	379	230	568	527	311	514	270	534	555	440	399	331
Cer(20:1)	Cer	592.44	264.274	328.166	0	0	108	0	0	0	101	0	0	101	0	0	0	0	0	115	0	0	0	203	101	149	0	0	0	0	115	101	142	0	149	0	0	108	108
Cer(22:2)	Cer	618.47	264.274	354.196	311	156	439	264	183	216	203	169	494	223	358	128	156	318	149	223	183	297	223	243	270	257	257	277	189	298	311	311	365	250	318	331	284	304	203
Cer(18:1)	Cer	564.42	264.274	300.146	277	169	331	183	352	270	406	243	331	324	446	162	189	183	135	338	230	304	325	595	298	622	413	298	216	189	521	257	507	210	534	135	582	325	257
Cer(24:3)	Cer	644.5	264.274	380.226	554	399	908	284	352	298	264	304	835	473	837	325	392	636	440	656	298	507	291	318	534	338	717	473	230	636	440	507	561	284	534	555	385	412	291
Cer(22:6)	Cer	610.46	264.274	346.186	0	0	0	0	0	0	0	0	0	0	0	0	0	0	0	0	0	0	0	128	0	0	0	0	0	0	0	0	0	0	0	0	0	0	0
Cer(20:0)	Cer	594.45	264.274	330.176	1956	1816	2791	2150	2417	2001	2148	1994	3087	2149	1859	1924	2069	1620	1623	2283	1594	3085	2906	5442	2946	6230	2285	1800	2076	1911	4041	2370	3681	1806	3453	1657	2974	2029	1906
Cer(24:6)	Cer	638.49	264.275	374.215	318	277	500	250	156	203	169	257	622	358	487	365	270	406	183	385	223	304	203	203	264	216	568	237	142	554	291	230	365	162	399	507	257	284	156
Cer(17:1)	Cer	550.4	264.275	286.125	331	257	406	345	304	345	365	203	413	250	243	162	298	115	189	480	162	176	250	974	311	1058	399	169	210	223	345	257	500	304	446	169	365	325	284
Cer(18:0)	Cer	566.42	264.275	302.145	38654	29314	54946	44695	41141	41347	41767	31673	61334	35495	33328	20185	36896	20465	22149	55223	21928	41472	41783	105708	37587	132341	61720	24016	27138	28579	61139	36445	64273	35229	73013	21794	51209	37933	39777
Cer(18:2)	Cer	562.42	264.275	298.145	0	0	0	0	0	0	0	0	0	0	0	0	0	0	0	0	0	0	0	115	0	122	0	0	0	0	0	0	0	0	122	0	115	0	0
Cer(22:3)	Cer	616.47	264.275	352.195	189	115	297	135	0	101	101	156	338	169	338	122	162	270	176	169	169	203	142	108	176	203	203	142	0	203	243	142	169	101	189	203	216	156	128
Cer(20:6)	Cer	582.43	264.275	318.155	0	0	0	0	0	0	0	0	0	0	101	0	0	0	0	0	0	0	0	0	0	0	0	0	0	0	0	0	101	0	0	101	0	0	0
Cer(17:0)	Cer	552.41	264.275	288.135	142	0	101	108	155	128	108	0	183	0	0	0	0	0	0	122	0	101	0	270	0	304	142	108	0	0	176	115	169	128	169	0	128	156	128
Cer(24:4)	Cer	642.49	264.275	378.215	0	0	0	0	0	0	0	0	108	0	216	0	0	101	0	101	0	0	0	0	108	0	108	0	0	135	0	0	0	0	108	101	0	0	0
Cer(22:0)	Cer	622.47	264.275	358.195	958	766	1212	1393	1493	1326	1381	868	1312	836	914	592	1114	766	561	669	1444	1483	1719	1313	1453	1486	735	1567	1364	1275	1122	1026	1308	957	1145	1231	1082	1112	1095
Cer(24:5)	Cer	640.49	264.275	376.215	0	0	115	0	0	0	0	0	101	0	0	0	0	0	0	0	0	0	0	0	0	0	0	0	0	0	0	0	0	0	0	0	0	0	0
Cer(16:0)	Cer	538.39	264.275	274.115	1117	1242	1767	2760	2679	2656	2733	1314	2308	1136	1081	581	1559	555	887	1785	2368	1911	2467	4993	1843	5578	2194	2451	1749	1486	2142	1972	2984	2721	3165	1301	1992	2107	2946
Cer(22:5)	Cer	612.46	264.275	348.185	149	122	264	0	0	0	0	0	358	115	189	108	128	183	0	162	0	156	0	0	122	162	176	101	0	176	169	156	0	0	203	122	135	0	0
Cer(24:0)	Cer	650.5	264.276	386.224	1756	1492	2277	2103	2437	1856	2477	1565	2455	1361	2023	926	1336	1635	1282	1102	3398	2502	2343	1138	2258	1430	1237	3655	1641	2735	1563	1719	1878	1664	1845	2026	1321	1894	1846
Cer(24:1)	Cer	648.5	264.276	384.224	8901	4797	13119	4893	5549	4852	5033	5067	13343	7620	14222	5424	6682	11727	6611	6146	7328	8835	5340	5565	8311	5608	6450	7540	3607	8551	8973	7619	8757	5088	10181	7300	7561	8121	5487
Cer(24:2)	Cer	646.5	264.276	382.224	1914	1386	2466	1174	1178	1170	1184	1245	2907	1603	2794	1388	1299	2085	1502	2317	1180	1566	1121	1340	1853	1444	2404	1226	895	2921	1478	1406	1774	1091	1887	2242	1515	1490	1141
Cer(14:0)	Cer	510.36	264.277	246.083	0	0	128	128	122	128	0	0	0	0	128	0	0	0	0	0	0	122	128	270	128	304	0	0	0	0	101	0	115	122	135	0	101	0	115
DAG(34:4) NL-20:1	DAG	606.46	279.121	327.339	629	733	775	1045	1059	934	1147	788	931	541	230	1276	439	372	264	1230	1074	507	2064	1150	541	1245	1217	1210	1604	829	975	1336	742	975	844	698	727	1569	1000
DAG(30:2) NL-16:1	DAG	554.41	283.271	271.139	156	156	250	291	284	325	210	149	277	223	115	237	156	149	115	345	189	176	480	237	142	318	304	223	426	257	284	264	304	257	439	183	277	298	277
DAG(32:0) NL-18:0	DAG	586.44	285.246	301.194	0	0	0	0	0	0	0	0	101	0	0	0	0	0	0	0	0	0	0	0	0	122	0	0	0	0	0	0	115	0	0	0	0	0	0
DAG(32:1) NL-18:1	DAG	584.44	285.248	299.192	0	0	176	0	0	0	0	0	142	0	0	0	0	0	0	0	0	0	0	0	0	0	0	0	0	0	149	0	0	0	101	0	0	0	0
DAG(30:0) NL-16:0	DAG	558.41	285.252	273.158	0	0	0	0	149	108	128	0	0	0	0	0	0	0	0	0	108	108	108	108	142	0	0	162	0	0	101	122	108	101	101	108	101	169	0
DAG(30:2) NL-16:2	DAG	554.41	285.286	269.124	149	0	0	0	0	0	0	0	0	183	0	0	0	169	0	0	0	0	841	0	0	0	0	0	635	0	0	0	0	0	0	0	0	0	0
DAG(32:2) NL-18:2	DAG	582.43	285.286	297.144	0	0	0	0	0	0	0	0	0	0	0	0	0	0	0	0	0	0	203	0	0	0	0	0	0	0	0	0	0	0	0	0	0	0	0
DAG(33:3) NL-18:0	DAG	594.45	293.293	301.157	0	0	0	0	0	0	0	0	0	0	0	0	0	0	0	0	0	0	0	0	0	149	0	0	0	0	0	0	0	0	0	0	0	0	0
DAG(35:3) NL-20:2	DAG	622.47	297.132	325.338	0	0	0	0	0	0	0	0	0	0	0	0	0	0	0	0	0	0	129	0	0	0	0	0	0	0	0	0	0	0	0	0	0	101	0
DAG(38:3) NL-22:0	DAG	664.52	307.115	357.405	162	135	0	183	149	115	203	183	101	108	196	162	169	0	162	128	189	142	156	142	176	149	115	176	122	149	108	203	142	122	135	142	122	311	149
DAG(40:9) NL-24:6	DAG	680.53	307.118	373.412	115	108	0	108	115	0	0	149	122	122	101	169	0	0	122	0	101	0	101	122	101	115	156	135	0	115	135	169	122	108	149	149	0	183	0
DAG(33:3) NL-17:1	DAG	594.45	309.334	285.116	0	0	0	0	0	0	0	104	0	0	0	0	0	0	0	0	0	0	0	0	0	0	0	0	0	0	0	0	0	0	0	0	0	0	0
DAG(40:6) NL-24:5	DAG	686.54	311.246	375.294	0	0	0	0	0	135	0	101	0	0	0	0	0	0	0	0	0	0	0	0	0	0	0	0	0	0	0	0	0	0	0	0	0	0	0
DAG(32:1) NL-16:0	DAG	584.44	311.264	273.176	0	0	203	155	0	142	0	122	183	122	0	0	0	108	108	196	196	149	101	0	183	0	122	210	0	230	264	331	183	183	223	237	297	325	196
DAG(34:1) NL-18:0	DAG	612.46	311.265	301.195	155	0	311	116	0	142	0	0	345	142	0	0	0	109	0	122	108	0	0	101	0	122	122	0	0	136	237	0	203	0	183	142	189	108	0
DAG(34:2) NL-18:1	DAG	610.46	311.267	299.193	142	0	210	0	0	115	0	0	230	122	0	0	0	0	0	108	128	108	0	0	0	0	108	176	0	162	196	210	156	0	142	0	108	189	128
DAG(40:1) NL-24:0	DAG	696.55	311.3	385.25	156	0	0	0	149	0	108	0	0	0	0	264	0	0	0	0	0	0	0	0	0	0	0	0	0	0	0	0	0	115	0	0	0	0	108
DAG(38:2) NL-22:1	DAG	666.52	311.302	355.218	0	0	0	0	0	0	0	0	0	0	0	0	0	108	0	0	0	0	0	0	0	0	0	0	0	0	0	0	0	0	0	0	0	0	0
DAG(38:1) NL-22:0	DAG	668.52	311.302	357.218	0	0	0	0	0	0	101	0	0	0	0	169	0	0	0	0	0	0	0	0	0	0	0	0	0	0	0	0	0	0	0	0	0	0	108
DAG(32:2) NL-16:1	DAG	582.43	311.303	271.127	493	629	1153	1122	856	1217	876	656	1272	439	331	965	574	419	291	1229	701	692	1926	1225	613	1141	1691	846	1612	779	1351	1173	967	903	1045	649	1097	953	1127
DAG(30:2) NL-14:1	DAG	554.41	311.303	243.107	527	721	1123	1163	955	1065	1023	784	952	494	270	1100	487	460	318	1320	727	648	2138	1235	575	1319	1480	886	1659	783	1109	1059	891	1014	1036	696	1075	1112	1160
DAG(33:2) NL-17:1	DAG	596.45	311.318	285.132	0	0	115	0	101	0	0	101	0	101	0	0	101	0	101	108	0	115	0	250	108	237	176	0	0	0	0	0	0	0	101	0	0	0	0
DAG(33:1) NL-17:1	DAG	598.45	313.277	285.173	0	0	149	0	0	0	0	0	122	0	122	0	101	0	0	0	101	101	0	0	0	0	0	0	0	101	149	122	128	0	115	0	115	0	0
DAG(36:1) NL-20:1	DAG	640.49	313.279	327.211	108	0	311	0	0	0	0	0	379	101	122	0	0	0	0	183	0	0	0	101	0	0	156	0	0	135	156	0	162	101	270	0	169	0	0
DAG(36:2) NL-20:2	DAG	638.49	313.28	325.21	0	0	149	0	0	0	0	0	135	0	0	0	0	0	0	0	0	0	101	0	0	0	0	0	0	142	156	0	149	0	115	101	183	0	0
DAG(36:4) NL-20:4	DAG	634.49	313.28	321.21	693	845	1374	766	527	752	426	857	1261	675	453	345	372	440	760	822	1012	555	657	379	473	406	650	1001	595	1230	877	1073	933	1103	960	1129	854	1144	1093
DAG(34:2) NL-18:2	DAG	610.46	313.281	297.179	270	196	318	291	223	291	250	237	325	176	318	122	149	108	216	304	223	210	311	149	156	183	365	243	243	600	304	507	210	372	270	534	270	733	413
DAG(34:1) NL-18:1	DAG	612.46	313.281	299.179	2623	1723	4679	1835	1465	2062	1415	2017	5037	2245	2029	1157	1499	1634	1068	3074	2537	2323	2067	1666	2419	1617	2784	2587	1468	3510	4677	4208	3861	2319	3789	3266	4046	4189	2556
DAG(38:5) NL-22:5	DAG	660.51	313.281	347.229	0	0	0	101	0	115	101	0	0	0	0	0	0	0	0	108	203	0	149	0	128	108	0	176	135	176	162	155	128	189	135	128	135	189	149
DAG(32:0) NL-16:0	DAG	586.44	313.281	273.159	1395	1711	1843	1963	2202	1874	2338	1722	1851	1472	1334	1369	1188	917	829	2069	2091	1501	2080	1621	1486	1923	2232	2358	1633	1812	2064	2242	2132	2118	2437	1624	1760	2476	2219
DAG(36:3) NL-20:3	DAG	636.49	313.282	323.208	210	135	392	203	0	203	128	162	406	250	183	0	142	128	108	210	183	156	176	108	149	101	183	155	169	419	291	311	237	203	284	324	230	270	210
DAG(38:6) NL-22:6	DAG	658.51	313.282	345.228	237	372	385	379	250	379	210	318	406	250	223	230	142	101	284	291	575	270	406	277	203	250	338	636	304	392	683	588	466	352	419	304	385	748	372
DAG(34:0) NL-18:0	DAG	614.47	313.282	301.188	1421	1736	2069	2068	1980	1958	2609	1876	2180	1421	1101	1710	1125	1000	1099	2383	2263	1649	2776	2100	1516	2561	2293	2584	2266	1862	2332	2411	2367	2259	2240	1644	2063	2465	2137
DAG(38:4) NL-22:4	DAG	662.51	313.282	349.228	0	122	264	0	0	108	0	128	210	135	101	0	108	0	0	0	142	0	0	0	0	0	162	149	0	176	176	142	183	142	183	162	142	203	149
DAG(40:5) NL-24:5	DAG	688.54	313.282	375.258	0	0	0	0	0	0	0	0	0	0	0	0	0	0	0	0	0	0	122	0	0	0	149	0	101	0	0	0	0	0	0	0	0	0	101
DAG(33:0) NL-17:0	DAG	600.45	313.282	287.168	0	0	0	115	0	0	108	101	0	0	0	115	0	0	0	0	149	101	115	101	0	0	0	0	0	0	108	122	101	0	0	0	0	122	0
DAG(34:3) NL-18:3	DAG	608.46	313.283	295.177	0	0	0	0	0	0	0	0	0	0	0	0	0	0	0	0	0	0	0	0	0	0	0	0	0	0	0	0	0	0	0	0	0	101	0
DAG(32:1) NL-16:1	DAG	584.44	313.283	271.157	183	0	257	162	108	189	142	169	264	122	162	128	189	115	135	223	230	304	196	115	297	156	196	284	142	257	433	419	196	216	291	325	257	365	284
DAG(30:0) NL-14:0	DAG	558.41	313.283	245.127	0	0	0	142	149	115	115	0	135	0	0	0	0	0	0	0	176	128	108	115	142	0	115	115	142	115	115	142	0	0	0	115	115	203	108
DAG(38:1) NL-22:1	DAG	668.52	313.284	355.236	0	0	0	0	0	0	0	0	0	0	0	0	0	0	0	0	0	0	0	0	0	0	108	0	0	0	0	0	0	0	0	0	0	0	0
DAG(40:4) NL-24:4	DAG	690.54	313.286	377.254	0	0	0	0	122	0	0	0	0	0	0	0	0	0	0	0	108	0	0	0	0	0	0	101	0	101	101	0	115	0	0	0	0	0	0
DAG(38:2) NL-22:2	DAG	666.52	313.297	353.223	0	0	0	0	142	0	155	0	0	0	0	0	0	0	0	0	0	0	0	0	0	0	0	0	0	0	0	0	0	101	0	0	0	0	108
DAG(35:4) NL-18:1	DAG	620.47	321.252	299.218	0	0	0	0	0	0	0	0	0	0	0	0	0	0	0	108	210	0	0	149	0	189	176	243	0	0	0	0	115	0	115	0	0	0	0
DAG(35:1) NL-18:1	DAG	626.48	327.298	299.182	0	0	0	0	0	0	0	0	128	0	0	0	0	0	0	0	0	0	0	0	0	0	0	0	0	0	0	0	0	0	0	0	0	0	0
DAG(35:3) NL-17:0	DAG	622.47	335.184	287.286	0	101	176	216	176	196	135	142	176	0	0	210	0	0	0	216	223	115	399	162	0	162	203	196	196	128	183	250	108	169	108	0	196	203	135
DAG(34:4) NL-16:1	DAG	606.46	335.185	271.275	250	304	264	392	453	453	473	331	264	223	101	399	277	135	149	440	379	210	690	358	216	453	520	433	615	223	338	419	311	372	298	237	318	501	338
DAG(36:4) NL-18:1	DAG	634.49	335.266	299.224	0	0	0	0	128	0	0	0	0	0	0	0	0	0	0	0	0	0	108	0	0	0	0	0	0	0	0	0	0	0	0	0	0	0	0
DAG(36:3) NL-18:1	DAG	636.49	337.282	299.208	0	0	169	0	108	0	108	0	108	0	0	0	0	0	0	156	122	0	115	0	0	0	122	122	0	176	122	169	135	183	135	142	0	210	183
DAG(36:2) NL-18:0	DAG	638.49	337.283	301.207	345	210	419	311	176	257	156	237	500	372	291	101	162	196	156	257	149	142	250	176	108	128	297	210	169	460	284	243	216	237	264	419	318	216	203
DAG(34:2) NL-16:0	DAG	610.46	337.283	273.177	183	156	277	183	156	250	162	210	270	264	230	0	0	101	122	216	169	128	203	142	162	196	243	237	210	460	284	433	223	216	216	331	230	473	277
DAG(38:5) NL-20:4	DAG	660.51	339.293	321.217	413	399	575	379	277	473	311	358	595	453	298	243	325	243	467	453	588	331	487	243	331	264	419	626	439	555	446	625	670	834	676	453	419	680	802
DAG(40:5) NL-22:4	DAG	688.54	339.295	349.245	0	0	0	0	0	0	0	0	128	0	0	0	0	0	0	0	0	0	0	0	0	0	0	0	0	0	0	0	135	0	108	0	0	0	0
DAG(38:4) NL-20:3	DAG	662.51	339.295	323.215	0	0	122	0	0	0	0	0	128	108	142	0	0	0	0	0	0	0	0	0	0	0	0	0	0	115	115	0	115	122	101	122	0	0	122
DAG(36:3) NL-18:2	DAG	636.49	339.295	297.195	122	122	108	128	108	115	101	142	176	0	0	0	0	0	0	142	122	0	135	0	0	0	115	176	108	223	156	264	122	237	176	176	196	203	298
DAG(35:1) NL-17:0	DAG	626.48	339.295	287.185	101	0	128	0	0	0	0	0	122	0	101	0	0	0	0	0	101	0	0	0	0	0	0	0	0	115	142	0	115	0	128	108	0	0	0
DAG(42:5) NL-24:4	DAG	716.57	339.296	377.274	687	507	857	541	467	480	575	541	962	649	669	669	548	659	419	609	625	595	433	385	715	433	636	670	358	852	716	935	943	554	924	748	493	894	570
DAG(38:2) NL-20:1	DAG	666.52	339.297	327.223	0	0	176	0	0	0	0	0	169	0	0	0	0	0	0	0	0	0	0	0	0	0	0	0	0	0	156	0	0	0	0	0	0	0	0
DAG(34:1) NL-16:0	DAG	612.46	339.297	273.163	2284	1722	4460	1869	1481	1893	1256	1707	4230	2153	2007	1172	1442	1394	973	2778	2339	2552	1627	1695	2692	1542	2754	2437	1374	3613	4240	3952	3365	2381	3521	3421	3610	4241	2430
DAG(36:1) NL-18:0	DAG	640.49	339.297	301.193	1737	1192	4244	1116	690	955	527	1176	4293	1673	1748	673	929	1231	460	1894	1138	1087	930	1049	1159	1286	1989	1020	712	1564	2665	1037	2507	627	2506	1380	2273	1027	748
DAG(36:2) NL-18:1	DAG	638.49	339.298	299.192	827	575	1571	548	467	670	527	669	1507	721	714	358	419	697	392	1138	878	683	869	338	752	412	796	896	453	1040	1423	1148	1059	874	1449	860	1138	1191	972
DAG(42:6) NL-24:5	DAG	714.57	339.298	375.272	149	128	155	0	0	0	0	0	216	135	203	108	101	142	0	128	115	128	0	0	149	0	108	122	0	203	115	156	0	0	149	169	142	0	0
DAG(33:2) NL-15:1	DAG	596.45	339.298	257.152	101	0	223	0	0	0	0	0	189	0	101	0	0	0	0	115	0	101	0	0	101	0	0	0	0	0	135	122	135	0	101	0	0	108	0
DAG(40:7) NL-22:6	DAG	684.54	339.298	345.242	128	101	142	115	142	144	0	181	169	108	0	101	0	0	101	155	216	0	183	109	0	0	128	183	155	149	169	284	101	142	135	0	108	298	156
DAG(35:2) NL-17:1	DAG	624.48	339.298	285.182	115	0	189	0	0	0	0	0	230	142	122	0	0	0	0	0	115	122	0	0	0	0	0	108	0	108	223	0	128	0	156	0	122	0	0
DAG(32:1) NL-14:0	DAG	584.44	339.298	245.142	0	0	149	0	0	0	0	0	149	0	0	0	0	0	0	0	0	101	0	0	0	0	0	0	0	0	115	0	0	0	0	0	135	0	0
DAG(40:2) NL-22:1	DAG	694.55	339.299	355.251	0	0	115	0	0	0	0	0	128	0	0	0	0	0	0	0	0	0	0	0	0	0	0	0	0	0	0	0	0	0	0	0	0	0	0
DAG(34:2) NL-16:1	DAG	610.46	339.299	271.161	115	0	203	101	0	135	0	101	284	122	149	0	0	101	0	122	230	142	108	0	129	0	108	156	0	189	223	264	210	196	203	128	250	277	142
DAG(42:4) NL-24:3	DAG	718.57	339.301	379.269	250	189	156	176	257	176	196	189	176	223	149	189	230	135	176	196	277	189	223	203	210	230	176	210	189	250	237	284	264	196	270	243	176	264	244
DAG(42:4) NL-24:4	DAG	718.57	341.309	377.261	0	0	135	0	0	0	0	0	128	0	0	0	0	0	0	0	115	0	108	0	0	0	0	0	0	0	0	0	0	0	101	0	108	0	0
DAG(40:6) NL-22:6	DAG	686.54	341.31	345.23	439	964	575	762	325	685	433	933	554	568	304	453	487	210	808	692	521	345	717	541	399	545	575	500	433	548	575	467	643	399	551	365	372	500	419
DAG(32:0) NL-14:0	DAG	586.44	341.311	245.129	0	115	0	0	0	0	0	0	0	0	0	0	0	0	0	0	0	0	0	0	0	0	0	108	0	0	0	101	0	0	0	0	0	0	0
DAG(35:1) NL-17:1	DAG	626.48	341.312	285.168	0	0	108	0	0	0	0	0	108	0	0	0	0	0	0	0	0	0	0	0	0	0	102	0	0	0	0	0	0	0	0	0	0	0	0
DAG(38:1) NL-20:1	DAG	668.52	341.312	327.208	0	0	291	0	0	0	0	0	291	0	0	0	0	0	0	155	0	0	0	0	0	0	142	0	0	0	0	0	108	0	128	0	115	0	0
DAG(34:1) NL-16:1	DAG	612.46	341.312	271.148	149	115	399	128	0	108	0	0	358	177	128	0	128	108	0	142	108	0	0	142	0	142	169	0	0	149	352	122	284	0	250	156	223	128	0
DAG(40:5) NL-22:5	DAG	688.54	341.312	347.228	162	142	142	156	176	156	128	223	169	162	0	142	108	0	156	122	223	162	264	162	149	162	223	216	243	196	183	162	257	189	270	156	128	128	237
DAG(34:0) NL-16:0	DAG	614.47	341.313	273.157	1472	2061	2047	2232	2102	1877	2482	1739	2138	1360	895	1769	1353	774	894	2339	2476	1453	2528	2152	1345	2429	2187	2655	2006	1600	2012	2403	2211	1972	2555	1541	1784	2591	2082
DAG(40:4) NL-22:4	DAG	690.54	341.313	349.227	250	345	789	210	135	203	122	298	561	284	270	183	196	196	284	257	189	162	311	298	128	189	277	210	216	264	338	203	426	230	365	210	250	216	176
DAG(36:1) NL-18:1	DAG	640.49	341.313	299.177	1854	1232	3982	1106	606	976	534	1256	4625	1625	1461	589	891	1288	520	1974	1026	1250	1009	936	1021	1197	2152	1173	782	1584	2349	882	2375	624	2210	1328	2298	941	615
DAG(40:0) NL-22:0	DAG	698.55	341.313	357.237	0	0	0	0	0	0	0	0	101	0	0	0	0	0	0	0	0	0	142	0	0	0	0	0	108	0	0	101	0	0	0	0	0	0	0
DAG(38:3) NL-20:3	DAG	664.52	341.313	323.207	825	798	1776	817	250	704	257	815	1993	926	809	345	372	538	588	578	494	467	568	487	413	473	487	507	440	1175	951	406	1315	440	1213	1099	815	493	534
DAG(38:4) NL-20:4	DAG	662.51	341.313	321.197	5059	6778	7508	5616	2808	5421	2586	6856	8057	4969	2829	1850	2563	2574	6489	3099	5213	2393	5643	4369	2303	4522	3024	5249	4365	5967	6061	3859	7489	6854	7707	4941	5463	4229	6756
DAG(35:0) NL-17:0	DAG	628.48	341.314	287.166	298	412	196	277	318	270	399	372	264	426	250	338	277	203	237	230	331	230	243	284	264	324	257	250	298	338	264	298	210	311	237	250	216	325	311
DAG(40:3) NL-22:3	DAG	692.54	341.314	351.226	0	0	122	0	0	0	0	0	176	0	0	0	0	0	0	0	0	0	0	0	0	0	0	0	0	0	0	0	0	0	0	0	0	0	0
DAG(36:2) NL-18:2	DAG	638.49	341.314	297.176	406	304	541	284	142	250	230	385	616	358	297	169	142	169	169	331	243	183	311	203	115	250	297	223	270	602	440	237	298	243	351	412	379	244	277
DAG(36:0) NL-18:0	DAG	642.49	341.314	301.176	2500	3108	3005	4363	3624	4964	3900	3214	3336	2331	1369	4059	2366	1890	1278	5818	4476	2720	6504	5246	2647	5729	5310	4959	5404	3318	4316	4456	4308	4528	4792	2611	3827	4679	4374
DAG(38:2) NL-20:2	DAG	666.52	341.315	325.205	142	128	352	0	0	0	0	115	379	155	196	0	0	149	0	183	0	0	0	0	115	0	169	0	0	176	277	0	243	101	243	203	128	142	0
DAG(42:5) NL-24:5	DAG	716.57	341.316	375.254	176	216	270	304	291	318	230	223	243	135	101	257	169	108	0	325	298	189	507	338	162	318	324	358	351	257	297	297	250	284	284	183	223	379	345
DAG(36:6) NL-16:0	DAG	630.48	357.307	273.173	108	0	0	169	0	270	0	0	0	115	0	0	176	237	0	108	0	0	1490	0	0	0	0	0	955	0	0	0	0	0	0	0	0	0	0
DAG(38:6) NL-18:0	DAG	658.51	357.309	301.201	162	0	0	0	0	0	0	0	0	149	0	0	0	331	0	0	0	0	1205	0	0	0	0	0	876	0	0	0	0	0	0	0	0	0	0
DAG(34:4) NL-14:0	DAG	606.46	361.102	245.358	0	0	0	0	101	0	0	0	0	0	0	0	0	0	0	0	0	0	135	0	0	0	0	0	101	0	0	108	0	0	0	0	0	0	0
DAG(38:4) NL-18:0	DAG	662.51	361.282	301.228	906	1199	1259	975	487	924	500	1303	1387	926	575	331	460	446	1000	439	846	514	1045	737	440	925	568	996	812	989	1126	809	1410	1275	1514	903	1033	829	1178
DAG(36:4) NL-16:0	DAG	634.49	361.283	273.207	135	169	304	115	0	169	0	128	277	122	128	0	108	0	135	128	169	122	149	0	108	122	128	162	101	216	203	128	250	203	223	237	183	237	210
DAG(35:5) NL-15:1	DAG	618.47	361.284	257.186	0	0	0	0	115	0	0	0	0	0	0	0	0	0	0	0	101	101	0	0	101	0	0	135	0	0	0	0	0	0	0	115	0	0	0
DAG(38:5) NL-18:1	DAG	660.51	361.284	299.226	0	0	115	0	0	0	0	128	128	0	0	0	0	0	0	0	115	0	108	0	0	0	0	0	115	115	128	122	101	135	108	128	128	108	135
DAG(36:3) NL-16:0	DAG	636.49	363.292	273.198	122	115	203	149	0	115	0	101	189	0	101	0	0	0	0	128	0	108	135	0	0	0	142	101	0	183	169	122	210	108	196	311	210	162	162
DAG(38:3) NL-18:0	DAG	664.52	363.299	301.221	582	379	1156	372	122	318	176	318	1193	494	433	149	203	399	270	311	203	237	277	284	237	250	331	237	243	757	561	270	652	304	782	633	493	304	264
DAG(38:2) NL-18:0	DAG	666.52	365.312	301.207	155	0	419	0	0	0	0	128	372	0	135	0	0	101	0	108	0	0	0	0	0	0	108	0	0	0	189	0	203	0	257	115	122	0	0
DAG(36:2) NL-16:0	DAG	638.49	365.314	273.176	0	0	108	0	0	0	0	0	156	0	0	0	0	0	0	0	0	0	0	0	0	0	0	0	0	0	101	0	122	0	101	101	0	0	0
DAG(38:1) NL-18:0	DAG	668.52	367.327	301.193	0	0	352	0	0	0	0	0	257	0	0	0	0	0	0	142	0	0	0	0	0	0	189	0	0	0	101	0	162	0	162	0	162	0	0
DAG(38:2) NL-18:1	DAG	666.52	367.33	299.19	0	0	216	0	0	0	0	0	189	0	0	0	0	0	0	108	0	0	0	0	0	0	108	0	0	0	108	0	122	0	0	0	0	115	0
DAG(36:1) NL-16:0	DAG	640.49	367.331	273.159	0	0	291	0	0	0	0	101	277	0	0	0	0	0	0	149	0	0	0	101	108	0	156	0	0	0	203	0	101	0	210	101	135	101	0
DAG(42:6) NL-22:6	DAG	714.57	369.354	345.216	702	318	585	679	793	709	903	467	619	765	365	304	419	257	176	467	467	385	210	781	365	804	399	568	176	210	575	311	527	480	534	176	487	358	507
DAG(42:5) NL-22:5	DAG	716.57	369.354	347.216	135	108	122	169	264	189	243	0	162	115	122	0	0	0	0	0	216	0	0	142	115	183	0	162	0	0	169	122	156	297	176	0	189	169	304
DAG(40:3) NL-20:3	DAG	692.54	369.356	323.183	311	149	331	399	986	365	1108	183	419	318	257	162	216	162	122	284	521	379	257	311	318	338	230	548	142	412	514	473	413	1064	433	473	507	504	1213
DAG(40:2) NL-20:2	DAG	694.55	369.358	325.191	0	0	0	0	183	0	176	0	0	0	0	0	0	0	0	0	0	0	0	0	0	0	0	115	0	0	108	0	0	216	0	0	108	0	257
DAG(40:4) NL-20:4	DAG	690.54	369.358	321.181	3089	1661	2512	2328	6630	2355	7358	1740	2957	3051	1348	1329	1898	1278	1039	1327	2974	2203	1468	2711	2152	2849	1235	3071	1233	1675	2982	2214	2595	4867	2765	1329	2571	2102	4753
DAG(36:1) NL-16:1	DAG	640.49	369.359	271.131	243	162	223	196	1237	257	1024	257	291	189	487	0	230	0	108	142	548	264	162	162	257	210	162	440	108	270	433	527	270	568	270	230	277	514	632
DAG(36:0) NL-16:0	DAG	642.49	369.359	273.131	460	372	460	406	2146	518	2323	557	480	666	318	155	331	162	257	379	629	473	243	270	331	412	223	940	162	446	527	654	372	904	325	277	473	548	877
DAG(40:5) NL-20:5	DAG	688.54	369.359	319.181	101	0	108	122	311	128	338	0	108	0	0	0	0	0	0	0	108	0	0	0	0	0	0	122	0	0	0	0	0	156	0	0	0	0	155
DAG(42:3) NL-22:3	DAG	720.57	369.36	351.21	0	0	0	0	0	0	0	0	0	0	0	0	0	0	0	0	0	0	0	0	0	0	0	0	0	0	0	0	0	115	0	0	0	0	128
DAG(42:4) NL-22:4	DAG	718.57	369.36	349.21	135	108	169	162	311	115	379	169	196	142	196	135	115	108	108	183	155	169	108	230	115	250	162	162	0	122	243	196	196	500	203	101	250	243	501
DAG(34:0) NL-14:0	DAG	614.47	369.363	245.107	0	0	0	0	149	0	0	0	0	0	0	0	0	0	0	0	0	0	0	0	0	0	0	0	0	0	0	0	0	0	0	0	0	0	0
DAG(40:1) NL-20:1	DAG	696.55	369.364	327.186	0	0	0	0	0	0	0	0	0	0	128	0	0	0	0	0	0	0	0	0	0	0	0	0	0	0	122	0	0	101	0	0	0	0	115
DAG(40:8) NL-18:1	DAG	682.53	383.149	299.381	0	0	0	0	108	0	0	101	0	122	0	101	0	0	0	0	108	128	0	101	0	0	108	128	0	0	108	108	0	0	0	0	0	169	0
DAG(40:9) NL-18:2	DAG	680.53	383.151	297.379	2153	2591	1931	2613	2919	2087	2439	2632	1978	2438	2351	2623	2410	1367	2251	2207	2660	2143	2498	2116	2372	2353	2840	3166	1929	2489	2360	3687	2615	2037	2985	3033	1728	4604	2172
DAG(40:8) NL-18:2	DAG	682.53	385.154	297.376	122	0	108	0	149	115	0	0	0	149	156	108	122	0	101	108	115	149	0	115	0	122	122	169	0	149	115	162	101	108	115	0	101	108	149
DAG(38:6) NL-16:0	DAG	658.51	385.34	273.17	149	0	0	0	0	0	0	0	0	156	0	0	0	243	0	0	0	0	1393	0	0	0	0	101	981	0	0	108	0	0	101	0	0	108	0
DAG(40:6) NL-18:0	DAG	686.54	385.341	301.199	176	122	115	0	0	128	0	189	142	183	0	0	0	270	183	0	0	0	1092	156	0	0	135	108	1064	0	128	0	101	0	108	0	0	0	0
DAG(38:4) NL-16:0	DAG	662.51	389.313	273.197	0	0	196	0	0	0	0	0	176	0	0	0	0	0	0	0	0	0	0	0	0	0	0	0	0	108	0	0	122	0	115	0	0	0	0
DAG(40:4) NL-18:0	DAG	690.54	389.316	301.224	149	237	386	149	0	128	115	264	379	162	169	122	115	189	135	162	122	0	155	156	108	169	237	162	142	210	162	108	237	149	250	196	196	0	101
DAG(40:3) NL-18:0	DAG	692.54	391.326	301.214	0	0	0	0	0	0	0	0	101	0	0	0	0	0	0	0	0	0	0	0	0	0	0	0	0	0	0	0	0	0	101	0	0	0	0
DAG(40:2) NL-18:1	DAG	694.55	395.36	299.19	0	0	142	0	0	0	0	0	128	0	0	0	0	0	0	0	0	0	0	0	0	0	0	0	0	0	0	0	0	0	0	0	0	0	0
DAG(42:6) NL-18:0	DAG	714.57	413.319	301.251	0	0	0	122	128	135	122	0	0	0	0	0	0	0	0	128	135	0	399	128	0	129	149	142	162	0	0	0	0	135	0	0	0	128	203
DAG(40:5) NL-16:0	DAG	688.54	415.242	273.298	0	0	0	0	0	0	0	0	0	0	0	0	0	0	0	0	0	0	0	0	392	0	0	0	0	0	0	0	0	0	0	0	0	0	0
DAG(42:5) NL-18:0	DAG	716.57	415.352	301.218	0	0	0	115	101	0	101	0	108	0	0	149	0	0	0	101	115	0	149	0	0	108	108	128	135	0	115	101	0	0	0	0	0	0	0
Hex2Cer(16:0)	Hex2Cer	862.71	520.518	342.192	162	176	142	237	162	223	135	203	108	149	0	135	0	0	0	108	277	128	0	169	122	169	128	270	0	128	101	257	149	270	115	101	0	311	352
Hex2Cer(18:1)	Hex2Cer	888.74	546.531	342.209	0	0	0	0	0	0	0	0	0	0	0	0	0	0	0	0	0	0	0	0	0	101	0	0	0	0	0	0	108	0	0	0	0	0	0
Hex2Cer(18:0)	Hex2Cer	890.74	548.553	342.187	528	487	581	682	433	617	372	471	672	490	551	688	480	338	385	399	582	546	358	956	547	1007	385	507	338	707	776	547	710	426	839	606	668	467	440
Hex2Cer(20:0)	Hex2Cer	918.77	576.583	342.187	250	304	311	284	270	257	210	304	325	230	284	563	196	176	183	203	223	264	176	548	230	779	216	176	203	284	223	203	264	162	318	277	243	203	169
Hex2Cer(22:0)	Hex2Cer	946.8	604.609	342.191	0	0	102	0	0	101	0	0	122	0	108	0	0	0	0	0	142	0	0	128	0	128	0	189	0	142	0	0	0	122	149	149	0	115	0
Hex2Cer(24:2)	Hex2Cer	970.82	628.605	342.215	0	0	0	0	0	0	0	0	0	0	0	0	0	0	0	0	0	0	0	0	0	0	0	0	0	0	0	0	0	0	0	108	0	0	101
Hex2Cer(24:1)	Hex2Cer	972.82	630.627	342.193	833	882	1668	660	365	600	433	788	1835	881	1365	806	836	871	552	1030	624	720	486	718	649	904	1224	613	379	1103	798	695	850	732	866	877	790	748	820
Hex2Cer(24:0)	Hex2Cer	974.83	632.643	342.187	399	284	713	331	203	311	243	304	868	284	510	264	298	277	183	298	443	297	189	264	325	324	331	365	122	443	325	291	351	419	426	458	264	379	298
Hex3Cer(16:0)	Hex3Cer	1024.87	520.517	504.353	0	0	0	0	128	0	156	0	0	0	0	0	0	0	0	0	372	0	0	0	0	0	0	264	0	0	0	0	0	230	0	0	0	0	277
Hex3Cer(18:0)	Hex3Cer	1052.9	548.555	504.345	0	0	0	122	0	0	0	0	0	0	0	0	0	0	0	0	122	0	0	0	0	0	0	108	0	0	162	257	142	270	243	0	0	318	284
Hex3Cer(22:0)	Hex3Cer	1108.96	604.615	504.345	0	0	0	0	108	0	108	0	0	0	0	0	0	0	0	0	216	0	0	0	0	0	0	135	0	0	0	0	0	115	0	0	0	0	115
Hex3Cer(24:1)	Hex3Cer	1134.98	630.627	504.353	0	0	0	0	142	0	135	0	0	0	0	0	0	0	0	0	176	0	0	0	0	0	0	189	0	0	0	0	0	243	0	0	0	108	230
Hex3Cer(24:0)	Hex3Cer	1136.99	632.65	504.34	0	0	0	0	250	108	230	0	0	0	0	0	0	0	0	0	277	0	0	0	0	0	0	284	0	0	0	0	0	196	0	0	0	0	264
HexCer(16:0)	HexCer	700.55	520.521	180.029	101	0	183	0	0	0	0	0	149	0	128	0	0	108	0	0	0	101	0	0	115	0	122	108	0	216	0	115	108	135	108	162	0	122	0
HexCer(18:1)	HexCer	726.58	546.537	180.043	804	413	1588	352	372	338	318	541	1562	664	1013	594	717	872	399	895	530	958	311	379	859	311	908	545	210	1244	576	540	961	426	868	963	487	500	358
HexCer(18:0)	HexCer	728.58	548.554	180.026	4470	2144	8839	1593	1901	1580	1818	2375	9432	4558	6058	2785	3655	5243	2449	3977	2984	5654	1346	1417	5446	2031	4661	2983	1025	7064	4328	3868	4382	1984	4775	5849	3409	3475	1828
HexCer(20:6)	HexCer	744.6	564.55	180.05	532	412	703	196	237	223	250	365	862	519	716	365	460	724	291	693	338	600	338	277	686	304	677	351	189	886	643	379	729	243	784	645	490	365	223
HexCer(20:5)	HexCer	746.6	566.556	180.044	101	0	128	0	0	0	0	115	156	108	149	0	0	162	0	101	0	0	0	0	101	0	162	0	0	162	108	0	176	0	115	196	0	101	0
HexCer(20:1)	HexCer	754.61	574.566	180.044	318	304	494	169	210	149	196	291	518	399	440	372	331	351	210	365	196	318	115	162	331	149	494	196	0	412	189	196	419	135	311	345	189	210	210
HexCer(20:0)	HexCer	756.61	576.584	180.026	999	734	1361	406	507	433	440	683	1440	850	1070	814	675	884	520	843	654	1057	352	507	1053	498	712	561	291	1147	716	632	720	406	818	984	697	632	419
HexCer(22:6)	HexCer	772.62	592.577	180.043	413	297	557	196	203	237	237	358	539	442	504	436	352	651	277	538	243	558	156	237	473	223	491	243	135	626	379	189	562	210	484	510	277	243	156
HexCer(22:5)	HexCer	774.63	594.591	180.039	0	0	0	0	0	0	0	0	101	0	128	0	0	135	0	108	0	108	0	0	0	0	0	0	0	142	0	0	0	0	115	115	101	0	0
HexCer(22:3)	HexCer	778.63	598.605	180.025	115	0	135	0	0	0	0	0	176	0	135	0	0	101	0	0	0	0	0	0	0	0	0	0	0	0	0	0	0	0	0	0	0	0	0
HexCer(22:2)	HexCer	780.63	600.592	180.038	449	338	679	230	216	189	176	318	642	598	535	525	379	406	284	476	277	345	203	230	487	183	546	203	0	462	216	237	304	203	365	379	176	230	223
HexCer(22:1)	HexCer	782.63	602.601	180.029	2688	2288	4250	1104	1255	1310	1326	1647	4613	2381	3471	2566	2001	2803	1498	2888	1720	2633	1136	1402	2355	1721	3428	1638	911	3675	1780	1592	2385	1226	2841	3561	1947	1549	1060
HexCer(22:0)	HexCer	784.64	604.614	180.026	1817	1008	3707	651	862	610	725	973	3917	1638	1872	1345	1269	1965	975	1411	990	1545	577	814	1639	799	1458	1100	379	2003	1416	1100	1213	670	1190	1899	1145	1142	709
HexCer(24:6)	HexCer	800.65	620.615	180.035	5343	4077	7855	2419	2483	2466	2381	4180	8074	4646	6724	4523	4021	5829	3286	5729	2777	4420	2223	2749	4281	2823	5733	3131	2031	7216	3952	2942	4734	2425	5646	6163	3434	3407	2248
HexCer(24:5)	HexCer	802.65	622.624	180.026	1125	1083	1729	842	639	901	805	1139	1650	955	1677	1018	968	1593	759	1271	806	986	776	742	1164	816	1343	989	652	1937	1123	895	1493	639	1491	1651	1063	958	560
HexCer(24:4)	HexCer	804.66	624.625	180.035	176	135	284	0	115	135	122	149	243	169	216	156	169	169	108	216	0	162	101	122	142	128	196	0	0	230	0	101	156	0	189	243	115	142	0
HexCer(24:3)	HexCer	806.66	626.625	180.034	1034	760	1375	498	534	559	422	632	1425	797	1081	767	717	982	647	1083	514	751	579	494	605	605	985	494	358	1248	552	610	816	460	650	1054	488	638	362
HexCer(24:2)	HexCer	808.66	628.619	180.041	11406	8838	16382	5599	5379	5407	5115	8585	17750	10513	15092	11309	10080	11577	8316	14687	5206	8773	3927	6290	10936	7525	14471	6015	3358	12789	8083	5804	10234	4154	9876	13541	6549	6417	3937
HexCer(24:1)	HexCer	810.66	630.633	180.027	34505	24090	50211	14221	14501	13969	14807	21632	52081	34316	45860	24995	27543	40678	22821	37461	21623	33742	11561	18735	32507	18559	33770	22862	9951	34766	24704	21074	27295	11979	25142	40066	23990	21301	12467
HexCer(24:0)	HexCer	812.66	632.645	180.015	13072	7819	29124	5571	4863	5032	5000	7705	29167	11627	17936	9173	10080	17888	7550	11970	8949	12429	3933	5648	13040	5803	11599	8298	3341	18233	10417	8712	9488	4959	9363	15424	9255	9930	4749
lysoPC(18:0e)*	LPC	510.36	184.076	326.284	142	122	149	135	155	128	210	135	0	216	250	169	142	162	122	142	149	162	0	264	196	183	162	0	0	0	176	101	128	0	155	0	183	108	0
lysoPC(22:4)	LPC	572.42	184.077	388.343	440	500	487	358	453	385	453	534	493	500	467	1003	656	622	663	561	433	636	338	1081	561	1277	527	419	270	473	954	244	792	399	749	352	941	311	392
lysoPC(22:3)	LPC	574.43	184.077	390.353	0	0	0	0	0	0	0	0	0	0	0	128	0	0	0	0	0	0	0	0	0	0	0	0	0	0	0	0	0	0	0	0	0	0	0
lysoPC(20:2)	LPC	548.4	184.077	364.323	142	101	101	115	128	0	0	122	0	162	122	162	135	128	183	149	0	203	0	243	156	223	155	0	0	128	183	115	0	0	142	0	189	101	135
lysoPC(17:1)	LPC	508.36	184.077	324.283	0	0	0	122	0	0	0	0	108	0	128	162	142	162	128	0	0	115	0	155	155	169	0	0	0	101	115	0	176	0	0	0	169	0	0
lysoPC(18:2)	LPC	520.37	184.078	336.292	1018	582	690	733	811	752	873	687	588	1074	1633	1567	999	914	1144	756	453	930	602	1296	703	1285	691	514	433	947	1289	534	777	871	683	741	1106	588	1009
lysoPC(20:1)	LPC	550.4	184.078	366.322	115	108	156	122	108	162	142	0	196	183	216	223	176	210	101	176	0	277	0	331	264	277	270	142	0	128	176	0	216	122	203	156	189	108	108
lysoPC(16:1)	LPC	494.35	184.078	310.272	673	608	548	711	619	694	795	582	625	697	1073	1569	1231	908	960	588	629	1146	615	1137	1291	1240	595	636	527	494	1164	663	1062	622	1001	433	1057	615	683
lysoPC(16:0)	LPC	496.35	184.078	312.272	11584	8834	8690	10894	9486	9882	10225	8852	9793	11701	12502	15587	14314	10157	11025	12290	7743	14338	8335	16800	14700	17922	11835	7600	6108	7761	14694	8158	13697	7770	14927	6298	12684	7910	8647
lysoPC(22:6)	LPC	568.42	184.078	384.342	2613	2618	1844	2382	1665	2107	1732	2808	1665	2708	2728	5746	3404	2887	3299	3708	1829	2963	1352	3854	2988	4356	3831	1852	1064	1473	3386	1282	3167	910	3518	1577	3080	1239	798
lysoPC(22:5)	LPC	570.42	184.078	386.342	365	352	277	352	399	365	385	372	264	372	399	1040	480	446	534	548	345	700	298	689	588	724	467	358	257	467	588	230	656	325	683	372	588	210	406
lysoPC(20:3)	LPC	546.4	184.078	362.322	662	473	270	649	548	595	487	507	433	784	724	1226	721	796	901	487	298	933	365	1260	1025	1066	602	440	379	622	948	460	741	413	764	548	820	413	467
lysoPC(18:0)	LPC	524.38	184.078	340.302	3835	2760	2365	2820	3252	2658	3027	2890	2476	3415	3077	3871	4422	2881	2680	2531	2293	3974	2447	3653	4101	4194	2794	2727	1715	2226	3888	2484	3073	1952	2915	1840	3345	2643	2122
lysoPC(18:1)	LPC	522.38	184.078	338.302	14102	10754	9397	11016	10945	10276	10313	11232	10028	14160	16194	25325	17157	15206	15774	9308	7837	16658	8184	20030	17889	20439	10158	9014	6444	8490	19116	9568	16558	11376	16407	6600	16631	9719	12947
lysoPC(20:4)	LPC	544.4	184.079	360.321	4639	2984	2378	3129	2905	2901	2854	3585	2124	4487	3644	7936	5036	4247	4507	2461	2764	5089	2513	4466	4738	4723	2507	2729	1961	2206	5089	2360	3345	2118	3364	1748	4356	2285	2283
lysoPC(18:3)	LPC	518.37	184.079	334.291	0	0	0	0	0	0	0	0	0	0	101	128	0	0	101	0	0	0	0	0	0	0	0	0	0	0	0	0	0	0	0	0	0	0	0
lysoPE(16:0)	LPE	454.31	313.279	141.031	142	135	0	196	203	122	149	108	128	183	115	155	142	122	122	115	196	135	156	257	162	216	101	122	156	156	203	135	142	108	230	108	122	142	196
lysoPE(18:1)	LPE	480.33	339.296	141.034	593	480	548	514	541	385	399	433	507	473	541	598	507	534	351	440	588	618	358	541	588	793	379	413	358	588	616	575	704	628	637	406	629	666	663
lysoPE(18:0)	LPE	482.34	341.312	141.028	311	338	169	514	426	487	345	358	284	392	257	480	284	250	230	230	338	318	257	851	331	1035	176	237	230	243	568	345	642	345	646	169	392	480	419
lysoPE(20:4)	LPE	502.36	361.284	141.076	379	325	230	379	358	298	331	352	257	372	277	440	331	345	372	203	446	426	297	500	419	636	210	392	413	284	379	419	379	413	413	331	324	426	500
lysoPE(20:3)	LPE	504.36	363.293	141.067	0	0	0	0	0	0	0	0	0	0	0	108	0	0	0	0	0	0	0	0	108	0	0	0	0	101	0	0	0	0	115	0	0	0	0
lysoPE(20:1)	LPE	508.36	367.33	141.03	0	0	149	0	0	0	0	0	128	0	0	0	0	0	0	0	0	0	0	0	0	0	0	0	0	108	0	0	122	0	115	0	0	0	0
lysoPE(22:6)	LPE	526.38	385.284	141.096	931	906	575	1062	1112	938	1069	901	680	954	817	2179	1170	1037	1160	1174	1041	1272	742	2054	1066	2379	1115	701	701	579	897	844	1047	635	1230	602	955	859	686
lysoPE(22:5)	LPE	528.38	387.296	141.084	149	156	0	142	196	162	203	122	122	189	203	318	183	223	183	210	216	270	135	304	331	406	135	176	162	189	230	223	189	122	169	149	230	210	196
lysoPE(22:4)	LPE	530.38	389.314	141.066	358	270	331	365	379	277	372	345	318	426	311	419	358	345	331	257	291	351	264	684	352	739	243	304	318	379	372	365	352	230	440	243	365	284	277
MAG(16:0)	MAG	348.2	313.283	34.9166	970	1322	1739	2079	1819	2134	2042	1511	1816	984	721	2194	1156	789	602	2468	2043	1304	3572	2000	1206	2572	2685	2260	2960	1669	1970	2245	1977	2243	2307	1539	1579	2165	2147
MAG(18:1)	MAG	374.23	339.301	34.9287	0	0	0	0	0	129	115	0	0	0	0	0	0	0	0	142	0	0	203	0	0	0	156	0	155	0	135	128	108	0	0	0	108	108	108
MAG(18:0)	MAG	376.23	341.315	34.9151	7571	10350	10590	13757	13014	14425	11498	9503	11291	7970	4838	12028	8403	6238	4763	14580	12779	9149	17900	13128	8726	13673	14531	12079	16112	10012	11835	13057	11901	13885	12432	9828	13284	11927	14019
MAG(20:0)	MAG	404.26	369.348	34.9122	257	264	467	243	297	277	270	358	412	243	365	325	291	352	426	392	257	237	399	331	243	331	365	250	392	291	379	291	264	264	372	230	433	304	257
MAG(22:0)	MAG	432.29	397.376	34.9142	0	0	108	149	0	149	108	0	135	0	0	0	0	0	0	108	115	0	169	108	0	0	128	108	203	115	0	108	0	0	101	0	0	0	115
MAG(24:5)	MAG	450.3	415.351	34.9485	0	0	128	196	0	149	122	0	149	0	0	122	0	0	0	149	156	0	270	128	0	135	183	135	223	101	115	169	176	149	149	0	135	142	135
PC(38:3)	PC	812.66	184.077	628.583	77264	68519	69321	61084	63180	54198	65439	72679	69942	80052	70741	77787	66707	68284	80049	65618	67731	79912	76770	62942	72675	70038	70343	68413	55511	80978	83085	65430	61224	53210	62320	71952	71752	69883	61054
PC(34:3e)*	PC	742.59	184.077	558.513	1386	1919	1706	1926	1797	1932	1804	2343	1619	1439	2002	941	1355	1459	1470	1018	2188	1432	2326	955	1499	954	1163	2274	1648	3182	1544	2644	1399	2052	1320	2804	1275	2885	2110
PC(32:3)	PC	728.58	184.077	544.503	1017	800	920	998	1122	1016	1301	965	1209	1088	1415	1168	1070	892	1528	663	1472	1657	1634	824	1537	935	840	1609	1152	1238	1587	1645	1471	1228	1412	1026	1112	1567	1277
PC(34:2)	PC	758.61	184.077	574.533	181811	152366	137985	148167	150296	136509	148058	154330	144834	162875	186146	163147	142815	120202	160632	162909	114472	127413	166372	118583	144794	157899	170204	138363	124600	180316	179377	143070	129328	122868	142472	132256	145988	163598	169685
PC(38:3e)*	PC	798.65	184.077	614.573	4665	3484	5341	3449	3614	3166	3799	3985	5895	4547	5708	3835	3832	5056	4241	3357	4030	5111	4284	3135	5138	3286	3629	4626	2677	5686	5410	3862	4374	3140	4506	4910	4410	3794	3519
PC(40:6e)*	PC	820.67	184.077	636.593	7517	7144	7359	6224	5787	5166	6573	7655	7886	7151	7305	6329	6392	6445	6713	7315	6539	6820	5411	4761	7192	5892	7699	7856	4493	6932	7739	5945	6844	4501	7778	5798	5809	6317	4811
PC(32:2)	PC	730.58	184.077	546.503	63322	49288	61488	60417	49170	51382	52098	56813	72060	62407	64964	70781	50209	56393	65214	30211	52615	67475	72643	31756	62582	36863	30859	58881	42972	54946	63465	71793	72630	70876	81608	42497	47483	69832	84750
PC(34:1)	PC	760.61	184.077	576.533	340433	321395	290220	247813	300565	286574	301626	266148	259751	275744	269069	286371	239010	203861	282417	305501	259467	204432	316694	185298	319790	261234	257747	339268	268517	280838	311113	291789	355623	308760	222532	236177	214338	335224	311729
PC(36:5)	PC	780.63	184.077	596.553	12439	7650	8272	12321	10089	11461	10355	8726	8658	12139	9449	9175	10252	8379	13500	7241	10748	12264	10654	7742	12320	8557	7047	12288	7694	7664	9245	10194	7441	8494	8536	6433	8324	11631	10752
PC(40:0)	PC	846.7	184.077	662.623	1180	1037	1625	1003	1129	1007	1024	1076	2003	1188	1560	1035	981	1682	1037	1374	1239	1109	1086	929	1375	981	1304	1450	694	1685	1395	1745	1163	1205	1189	1298	1207	1754	1059
PC(36:3e)*	PC	770.62	184.077	586.543	9729	5640	16277	6895	5479	6345	5721	5792	17550	9236	16774	6596	7162	15551	8313	7668	7988	9730	5673	4131	9970	4523	7494	8712	4461	13927	12197	9457	9561	8195	10407	10799	9904	9580	8486
PC(38:1e)*	PC	802.65	184.077	618.573	11728	8446	20204	8073	6958	6311	6546	10049	23527	11774	17207	8298	8444	14440	8690	9378	8831	10922	7934	6316	10970	7552	10002	10140	5308	14321	14046	10280	10535	6267	11506	11644	11759	10094	6818
PC(40:2e)*	PC	828.68	184.077	644.603	26683	17104	50273	11585	8737	10953	8649	19446	51501	24767	41193	17280	15818	35583	19595	24180	9479	15810	9915	10377	16060	11835	25553	10647	7036	28853	24208	12200	16725	8093	17333	23715	19622	13675	9402
PC(36:4)	PC	782.63	184.077	598.553	181758	160364	172804	186436	188773	175064	190386	199915	181772	198945	176190	193686	204230	151219	219302	158374	189987	181503	178562	170254	181321	166986	163628	189041	127944	194302	183220	192233	148502	133138	161205	123359	140306	171437	127087
PC(32:0)	PC	734.59	184.077	550.513	275319	256906	290405	262353	272373	200301	267944	319526	291056	323396	294865	278043	292778	324965	294531	254890	282680	284635	327456	280358	307148	273302	291898	287096	264208	242514	299201	290497	300642	200014	302044	219102	229503	291280	290734
PC(36:2e)*	PC	772.62	184.077	588.543	21708	12440	29078	12041	11810	10911	11992	13682	31252	21159	33103	15175	17198	25420	18607	15212	14865	21295	13895	11488	19895	12248	17164	15801	10518	23923	23396	16944	19372	12565	21413	18751	18770	19263	14910
PC(40:4e)*	PC	824.68	184.077	640.603	3497	3242	4111	2517	2935	2449	3290	3796	4218	3601	4397	3254	3619	4853	3939	2825	3367	3940	3183	2334	3769	3043	2671	3603	2393	4239	4337	3206	3782	2415	3851	3730	3548	3419	2884
PC(32:1)	PC	732.58	184.077	548.503	269095	279288	298633	218740	296153	218787	228226	312855	287503	291699	286871	266684	260929	243696	307480	246850	260761	259545	284258	277855	259460	276599	218838	246622	203866	303743	260617	281136	288572	231561	287957	191052	196221	299518	238854
PC(36:2)	PC	786.64	184.077	602.563	151503	139599	171210	135778	127656	94928	123737	150429	183389	174112	198924	163262	148870	138496	171646	149165	126193	157358	154566	137879	156360	134420	154785	133093	98100	179693	168285	141000	136476	104966	136984	139079	126478	157208	124622
PC(36:1)	PC	788.64	184.077	604.563	217105	218886	278467	185299	213772	187534	199140	257859	216225	233704	256928	214543	226913	248102	262664	199519	195847	224964	224784	196434	222281	223702	227576	212158	161481	270933	222992	207705	204009	141175	238347	200615	208950	218432	194434
PC(40:6)	PC	834.69	184.077	650.613	81516	83848	82089	67404	64311	65239	76919	95585	83871	80581	77895	91149	99907	75132	80341	95764	65753	82497	68301	75205	82377	79417	104375	77937	50461	85137	86655	65792	75516	43084	77295	64813	71583	71399	52680
PC(38:4e)*	PC	796.65	184.077	612.572	15004	14089	13547	13800	14828	11954	15794	15110	14734	15625	15220	12928	14096	12876	15969	9735	16157	15895	14741	9945	15981	10324	10398	17502	11864	15470	17047	13715	14008	11306	15402	12674	14345	14156	13208
PC(38:2)	PC	814.67	184.077	630.592	121812	83634	159682	75101	67674	71856	68620	101749	175113	113251	149762	85450	85596	109131	93635	103852	86779	99385	71279	62253	101849	72599	104837	92882	50406	117460	123705	87047	97505	62285	97316	95544	99204	98567	75588
PC(34:3)	PC	756.61	184.077	572.533	16521	9251	11067	14701	13931	14798	15185	10470	12485	15729	20199	14528	12770	14164	22221	13192	12069	13286	18097	13495	12265	14882	14524	13227	11718	20038	15038	17554	12211	17792	12261	16046	12563	16835	17953
PC(42:3)	PC	868.72	184.077	684.643	762	548	903	419	500	433	413	730	1086	722	1289	656	608	1021	778	615	440	676	520	480	648	568	703	588	331	1558	915	595	636	575	769	1169	636	764	541
PC(34:4)	PC	754.61	184.077	570.533	2548	2570	2604	3148	4054	2827	3844	2729	2742	2605	2458	3147	3026	2754	4105	2389	3100	3803	3149	2379	3859	2711	2323	3230	2179	2740	2578	2756	2173	2266	2221	2094	2089	2738	2341
PC(38:5)	PC	808.66	184.078	624.582	96193	79768	84488	91144	84681	71931	86041	97180	90905	103405	90470	108397	99541	83094	99048	91448	93484	102766	91731	76547	103193	91307	85543	95490	70776	93719	103637	89608	85420	68261	87092	74944	82281	90144	78418
PC(40:7)	PC	832.68	184.078	648.602	40419	33607	37276	29044	27832	26817	27425	37584	38738	40679	38212	43431	40639	35007	40262	51284	30939	41326	30085	31883	39660	32686	55471	35834	20670	35765	39237	33304	33097	18845	35914	27732	37060	32930	24186
PC(42:6)	PC	862.71	184.078	678.632	1474	1313	1627	1194	1139	1150	1158	1546	1788	1483	1755	1975	1871	1489	1594	1804	1270	2089	1392	1368	2079	1672	1801	1747	1112	2161	2006	1206	1538	1075	1810	1844	1770	1308	1332
PC(38:6)	PC	806.66	184.078	622.582	144693	158431	137397	127761	116163	120164	126163	159700	146767	147486	117816	147735	143057	121757	130507	156309	117939	129436	116760	112820	137799	137333	151720	118836	83583	126421	126876	113537	124161	80295	122817	99557	118175	113596	91000
PC(38:4)	PC	810.66	184.078	626.582	175558	144290	140979	165293	152564	127137	158992	174657	147961	187486	150255	164084	165277	135197	165844	125840	148587	154134	175448	125483	175258	148518	128739	169417	115037	151173	182068	143350	143299	125419	126441	117957	150763	145899	139219
PC(40:8)	PC	830.68	184.078	646.602	14125	8746	21549	7814	6632	6165	6511	9750	24879	13656	18801	11632	10828	16538	12976	13322	7773	10837	7643	7009	10174	8258	13778	8411	5269	14472	13120	9286	8628	6905	10015	11800	10096	10531	8113
PC(34:0)	PC	762.61	184.078	578.532	270944	215737	255308	213851	239413	166991	228388	223136	256530	219515	260080	256934	213602	239887	230393	210078	196734	226675	237016	218794	245882	223130	232716	234568	163333	240461	256779	193994	231029	176109	214870	175971	210160	221317	213347
PC(36:1e)*	PC	774.63	184.078	590.552	58330	45018	65999	33395	43553	30830	46079	52113	65088	58782	71291	46491	49967	55474	52965	44359	38613	56830	42870	40282	54238	41806	49316	41951	29671	48711	58075	45898	47774	26742	48763	39020	47932	46740	32226
PC(36:3)	PC	784.64	184.078	600.562	116133	94410	91456	105207	98392	85388	104886	107330	98576	124426	109547	102243	99592	115259	120095	91686	84532	103155	100632	88737	104456	104756	98470	91190	70909	127285	115890	96850	86024	78685	92239	115753	91319	105615	98206
PC(36:0)	PC	790.64	184.078	606.562	70710	59491	74443	51174	53054	43954	56680	69921	79051	70436	80038	71780	68053	69534	70059	58717	52405	66518	59484	60654	64884	67893	62524	57510	39957	69649	73632	55561	55762	37361	61286	55939	63896	55847	41337
PC(34:0e)*	PC	748.6	184.078	564.522	60272	45056	50314	37988	49484	33321	51309	55814	56540	57228	67359	53861	56449	55268	60683	46267	40348	50833	47582	45987	52668	46486	50649	42456	32050	44835	54130	38943	43152	28363	45839	33999	42316	40104	32128
PC(36:5e)*	PC	766.62	184.078	582.542	6734	18467	5335	22060	18522	21372	18414	20874	5566	6976	4082	4504	10195	3756	8478	6013	27227	10329	16367	6917	10010	7901	6605	30097	11661	14705	6432	13482	7225	14596	7821	12954	5327	15598	16742
PC(40:5)	PC	836.69	184.078	652.612	31753	31815	33021	26945	32571	26657	33303	36151	32993	32422	36214	41164	37704	32323	36895	39928	33194	42729	36290	32416	45476	35678	40330	36694	26289	43475	40586	29668	36568	23118	36211	37011	35764	32564	25960
PC(36:0e)*	PC	776.63	184.078	592.552	9390	7878	9291	5394	7285	4924	7644	9100	10812	9122	11623	8784	8834	10716	9440	7710	7056	9214	7021	6942	8663	7576	7876	7178	5148	7730	9646	5875	7145	4237	7391	6630	7676	6864	4527
PC(40:4)	PC	838.69	184.078	654.612	31054	35441	32796	26208	33638	22112	33952	37892	33802	31800	33305	39568	35945	34903	37065	32347	28709	39174	38463	34840	39884	40296	35315	30978	27107	39501	44160	27420	34239	19924	35490	31720	35378	28592	22572
PC(38:2e)*	PC	800.65	184.078	616.572	8735	6290	15255	5068	5131	4633	5409	6552	17365	9203	13327	6419	6124	10334	6896	8394	5992	8415	5565	4813	8359	4966	8050	6492	3793	9470	10092	7200	8376	5244	9114	8330	8487	7269	5982
PC(42:5)	PC	864.72	184.078	680.642	1004	1144	1816	1040	1233	1088	1198	1319	1842	1413	1772	1684	1747	1590	1272	1661	1234	1809	1771	1334	1672	1736	1401	1329	1354	1638	2163	1160	1793	1216	1739	1403	1582	1097	1103
PC(42:7)	PC	860.71	184.078	676.632	2922	2597	3827	1901	1795	1760	1805	2595	3791	3134	3931	3720	3328	3202	2734	4746	2795	4803	2657	2471	4371	3007	4541	2832	1770	4094	3746	2285	2772	1553	3151	3573	3158	2279	1729
PC(40:3)	PC	840.69	184.078	656.612	7674	6823	8977	5520	5630	4827	6104	7652	9820	7697	9393	7990	7217	8774	7490	7158	5620	8201	7472	6815	8016	8125	8177	6421	5466	10072	9205	5973	7605	4658	7890	8959	6866	6233	5331
PC(40:3e)*	PC	826.68	184.078	642.602	2823	2196	4137	1875	1578	1954	1744	2597	4691	2790	4100	2377	2274	3705	2323	2477	1901	2432	1901	1541	2305	1653	2247	1751	1442	3625	2872	2072	2858	1811	2679	3266	2143	2387	1895
PC(34:1e)*	PC	746.6	184.078	562.522	101283	72770	123355	74202	70931	60828	75101	83941	131971	102412	116839	84462	89954	92019	88712	81434	63905	93595	72635	62897	95188	74367	84017	81832	49312	96028	103044	90144	98168	66082	105851	70448	87371	89091	78409
PC(42:4)	PC	866.72	184.078	682.642	1252	1176	1395	1027	1062	1030	1299	1283	1473	907	1690	1155	1302	1703	1348	1104	1142	1374	1205	1191	1365	1278	1150	1335	932	1833	1690	1160	1352	918	1497	1622	1415	1295	1137
PC(36:4e)*	PC	768.62	184.078	584.542	11560	11199	10309	14544	13573	12731	14120	12222	11742	10082	11586	7789	9374	7722	10974	8794	17292	11966	11259	6530	11277	6875	8125	20318	8707	15090	13306	14734	13667	13638	14420	12780	11231	16482	14901
PC(38:1)	PC	816.67	184.078	632.592	41343	40227	65993	37118	39357	28958	38754	45215	74536	38947	55565	31591	32571	46697	31941	37870	55014	44485	31729	22765	44100	27578	38176	60327	22273	55072	41315	36714	33713	25636	35193	43946	34185	36588	32659
PC(34:2e)*	PC	744.6	184.078	560.522	17796	14237	29769	14845	13418	13483	12903	15769	33648	17065	26096	12119	15295	22293	16044	13629	19619	18819	15030	7951	18340	9412	14911	21281	10202	25429	23605	20940	19111	14775	21494	19950	21439	22136	17267
PC(40:1)	PC	844.7	184.078	660.622	4459	3259	8034	2898	2242	2778	2314	3754	9844	4477	8050	3237	3780	6701	3414	4017	3128	4146	3071	2397	4021	2727	3672	4143	1959	5766	4604	3198	3699	2073	3512	5026	4373	3758	2337
PC(38:5e)*	PC	794.65	184.078	610.572	13007	12597	12424	15502	12980	14125	14381	14314	13233	12392	12762	10009	11367	9924	13359	8902	20037	14057	14981	9237	13644	9464	9801	21163	11112	15693	17076	17588	15780	17569	16615	11944	15456	18610	21065
PC(40:5e)*	PC	822.67	184.078	638.592	4169	3504	4255	2994	3552	2962	3445	3723	4794	4146	4654	4059	3842	4166	4210	3352	3460	4556	4160	2653	4157	3575	3481	4640	2699	4914	4902	3744	4487	3138	4831	4000	4078	4154	3652
PC(38:6e)*	PC	792.64	184.078	608.562	8449	8700	9831	9969	7887	9547	7814	9421	11330	9059	9581	7315	8168	7689	8757	7750	10553	9860	8170	5993	9061	6344	8030	11887	5861	9505	10995	9190	9430	8523	9698	8423	9437	9949	9279
PC(40:2)	PC	842.69	184.078	658.612	22005	11697	39034	9198	6688	8163	6789	14349	46196	20976	39120	13566	14076	30087	14411	14990	9262	14972	8151	8349	14217	10319	16063	10883	6388	20377	18334	10450	11442	6586	12546	16027	14621	10666	7459
PC(38:0)	PC	818.67	184.078	634.592	7240	6833	9838	6569	6039	5777	5987	8117	10600	7406	9063	7219	6571	7981	6432	7462	7691	7711	5902	5209	7505	5475	7614	8130	4179	8204	8576	6458	8552	4968	8312	6744	6633	6696	5858
PC(36:6)	PC	778.63	184.079	594.551	2612	2805	2560	2349	2716	2269	3386	3468	2756	2682	2555	2522	2789	2778	3171	2913	2402	2851	2248	2535	2556	2799	3126	2569	1961	1936	2520	1963	2240	1395	2329	1691	2091	2154	1761
PE(32:2)	PE	688.54	547.526	141.014	0	0	0	0	0	0	101	0	0	0	0	0	0	0	0	0	101	0	0	0	0	0	0	0	0	115	0	108	128	108	156	0	115	162	115
PE(32:1)	PE	690.54	549.517	141.023	758	469	433	685	697	828	785	600	619	510	586	812	659	487	651	756	725	747	628	828	819	925	413	757	571	637	606	674	796	737	694	696	589	987	872
PE(34:1e)*	PE	704.56	563.551	141.009	1507	1411	1705	1488	1824	1432	1668	1464	1570	1423	1639	1558	1258	1168	1207	1557	1941	1554	1337	1260	1716	1550	1666	1689	1154	1712	1893	2018	2073	1991	2351	1372	1326	2360	2023
PE(34:4)	PE	712.56	571.49	141.07	0	0	0	0	0	0	0	0	0	0	0	0	0	0	0	0	0	0	0	0	101	0	0	0	0	0	0	0	0	0	0	0	0	0	0
PE(34:3)	PE	714.57	573.499	141.072	128	0	135	216	210	216	210	135	128	162	210	169	162	128	189	142	237	203	237	142	169	162	149	223	162	250	162	284	210	318	210	210	156	298	311
PE(34:2)	PE	716.57	575.52	141.05	2415	1763	1562	2800	3174	2689	3277	1877	1545	2380	2276	2396	2550	1773	2663	1894	2851	2201	2812	2605	2598	2865	2027	3056	2224	3120	2277	4148	2937	3832	2803	2760	2164	4515	4247
PE(34:1)	PE	718.57	577.534	141.036	14567	14968	8624	16908	17622	17430	18441	14625	10158	13819	11869	18232	14992	11660	13279	12838	19864	17906	17062	17973	16622	18972	12820	19383	14653	15913	15909	21671	17763	21234	19679	14896	14238	22361	22031
PE(34:0)	PE	720.57	579.546	141.024	2416	2235	1333	2747	3349	2852	3417	2273	1244	2305	1877	3013	2630	2101	2208	1955	3326	3045	2701	3149	3262	3706	2005	3249	2594	2385	2651	2941	3147	3157	2985	2082	2553	3350	3324
PE(36:5e)*	PE	724.58	583.52	141.06	619	811	392	1078	963	932	1197	787	426	583	433	484	764	297	524	482	1453	798	1072	503	679	649	460	1565	768	874	598	1177	701	1228	655	736	487	1228	1248
PE(36:2e)*	PE	730.58	589.568	141.012	1839	1636	2690	1623	1435	1326	1602	1644	2618	1923	2476	1861	1562	1682	1396	1910	2270	2139	1424	1303	1823	1582	1864	1698	992	2435	2063	2308	2707	1696	2925	1894	1662	2240	1989
PE(36:5)	PE	738.59	597.506	141.084	862	517	372	806	734	991	656	387	331	623	284	774	661	230	687	491	1157	841	703	476	811	559	345	1057	624	892	638	1239	883	952	913	727	554	1428	1094
PE(36:4)	PE	740.59	599.521	141.069	6446	6635	2918	6830	7601	6498	7631	5923	3165	5801	3890	6809	6984	3632	5708	4089	8435	7188	6662	5386	7112	5649	4593	7979	5905	6456	4923	8210	5909	7430	6202	5724	4292	8339	7771
PE(36:3)	PE	742.59	601.524	141.066	4013	2964	2113	4242	4489	4194	4463	3217	2113	4050	3838	4006	3300	2922	4156	3285	3767	3553	4493	3968	3406	4213	3350	3476	3537	5630	3289	5713	3635	6382	4006	4828	3109	5835	6310
PE(36:2)	PE	744.6	603.54	141.06	19967	15565	14590	17232	16266	18548	17326	15779	15088	18676	19555	19958	18924	15475	14899	16165	20580	19340	19744	16938	19107	18622	16275	21668	16558	22270	20248	25807	20990	28812	22922	19745	16984	27629	28760
PE(36:1)	PE	746.6	605.565	141.035	19589	17902	12947	18044	20735	17549	21089	16824	12336	18010	16382	22681	18688	15942	16738	15580	21152	20569	19243	23767	20321	25834	15498	18782	16824	17958	17908	18578	17796	18409	17907	15642	17694	21160	19670
PE(36:0)	PE	748.6	607.564	141.036	2194	1708	1461	2021	2121	2047	2071	1727	1407	1932	1627	2213	1739	1534	1849	1606	1908	2148	2112	2174	1958	2669	1603	1920	1753	1807	1901	1903	1759	1817	1891	1377	1885	1959	1905
PE(38:6e)*	PE	750.6	609.54	141.06	6503	7071	5752	7773	6669	7577	6938	7102	6266	6096	5090	5533	5733	3823	5418	5789	7035	5787	6213	6286	5783	6863	5858	7094	5525	6408	6802	7743	8004	7874	7985	5262	5728	8526	7421
PE(38:5e)*	PE	752.6	611.551	141.049	6462	6853	5552	7487	8988	6976	8067	7040	5799	6492	5948	6673	6489	4700	6509	5923	8713	7186	7660	6880	6746	7532	5404	8289	7011	7229	7431	9276	8515	8643	8958	5852	6096	9128	9264
PE(38:4e)*	PE	754.61	613.569	141.041	5781	5504	5570	6491	7488	6414	7623	6246	5705	5353	5039	5686	5269	4119	5840	4650	6814	6293	6628	5706	6151	6578	4511	6960	5178	7538	6223	6944	7685	7458	8034	6111	5183	7477	7785
PE(38:2e)*	PE	758.61	617.591	141.019	536	469	926	291	345	345	418	423	935	558	754	541	442	545	399	729	441	652	264	338	572	476	674	532	318	674	567	474	723	365	618	511	422	577	326
PE(38:1e)*	PE	760.61	619.601	141.009	0	0	0	0	0	0	0	0	108	0	0	0	0	0	0	0	0	0	0	0	0	0	0	0	0	0	0	0	0	0	128	0	0	0	0
PE(38:0e)*	PE	762.61	621.507	141.103	270	331	257	358	637	490	663	442	298	304	243	428	385	216	368	352	554	374	480	513	365	437	519	576	530	257	318	519	448	469	445	297	365	604	520
PE(38:6)	PE	764.62	623.517	141.103	29814	33889	18210	31267	36010	30649	37233	33496	19097	28855	20802	32364	34294	22292	29096	31649	32545	27863	28368	34655	25226	36868	31128	30943	25187	23586	23770	31870	27635	25728	28588	20738	22570	31974	27713
PE(38:5)	PE	766.62	625.532	141.088	21935	20917	14351	21277	22684	23371	23971	20613	13512	20585	16177	21358	19770	12704	17584	18003	25171	22750	24342	19623	23346	22354	17893	26782	21262	23412	22980	30130	23949	29691	26773	21049	21778	31039	29693
PE(38:4)	PE	768.62	627.55	141.07	55595	50525	34726	50139	66074	46996	68397	54487	34942	49824	42462	62680	56865	43666	61119	42802	50076	54459	56373	57694	55496	60132	40983	57695	53558	44503	45602	56080	46305	50218	49172	39785	42663	58444	54468
PE(38:3)	PE	770.62	629.563	141.057	14043	13412	7858	15361	17392	14999	17618	15295	9029	14938	12261	18242	15570	11370	16601	12222	14188	16104	16573	16231	16505	18657	11477	13319	15591	14213	13958	15873	12063	15525	13577	13296	11606	16154	14880
PE(38:2)	PE	772.62	631.581	141.039	2575	2140	2537	1946	2369	2192	2534	2455	2956	2500	3016	2877	2304	2139	2254	3063	2292	2815	2602	2684	3033	3196	2901	2268	2163	3148	2604	2652	2843	2271	3046	2446	2221	2852	2504
PE(38:1)	PE	774.63	633.551	141.079	1267	1493	1617	1424	1393	1420	1656	1572	1554	1140	1606	1353	1622	1137	1265	1462	1436	1205	1430	1367	1334	1801	1471	1616	1327	1198	1247	1718	1615	1359	1542	1033	1245	1981	1576
PE(38:0)	PE	776.63	635.557	141.073	8373	9189	5872	8604	8355	7693	8645	9567	6229	7668	6141	8584	7536	5074	6981	8048	7927	6745	7835	8414	6860	9633	8146	7680	6754	6190	6535	8310	7350	6224	7954	5535	5841	9063	7156
PE(40:6e)*	PE	778.63	637.57	141.06	8806	8965	7535	9276	9433	8832	9738	9749	8122	8489	7620	9431	7677	6252	7500	8134	8616	7528	8462	8487	7321	9695	7525	8075	7260	7370	8139	8774	8545	7813	9035	6352	6391	9747	8292
PE(40:4e)*	PE	782.63	641.6	141.03	4707	4857	4440	4913	6348	4709	6074	5558	4000	4864	3790	5488	4128	3653	5124	3213	4908	4951	5538	5516	4985	6210	3104	4497	5076	4682	4217	5051	5164	4324	5367	3579	3486	4938	4627
PE(40:3e)*	PE	784.64	643.607	141.033	785	801	781	748	905	653	1007	758	767	641	696	708	610	673	803	581	787	796	803	789	896	973	644	682	648	778	717	845	796	673	884	813	672	810	704
PE(40:2e)*	PE	786.64	645.5	141.14	142	155	250	155	196	128	270	176	237	176	210	135	169	108	101	176	183	169	196	183	135	196	169	176	108	162	189	223	169	176	230	142	155	237	162
PE(40:1e)*	PE	788.64	647.519	141.121	545	510	318	550	615	636	898	654	311	578	428	653	486	284	731	799	668	456	724	709	409	824	818	772	531	549	538	821	620	865	744	470	494	931	962
PE(40:0e)*	PE	790.64	649.532	141.108	12370	14240	9441	12848	15151	12643	16303	13913	9646	12183	11571	13429	13726	9192	10305	18440	15123	13331	14848	17234	13374	17872	19861	14241	11749	9088	13034	16311	14632	12995	14963	8584	13332	17330	13694
PE(40:6)	PE	792.64	651.549	141.091	109157	125562	83500	115494	132994	101347	130149	134163	80939	116607	101572	123305	145613	82367	114366	134061	93775	119549	113491	123510	117867	145999	130218	110235	104716	97142	94538	124490	97535	98164	104791	81922	85576	115191	96622
PE(40:5)	PE	794.65	653.562	141.088	38882	42755	25515	39354	57029	36331	57049	42457	23825	38571	41177	48188	45720	35566	37578	44913	52370	59398	45413	49168	54519	57269	44918	51530	42196	47528	37980	47203	41093	40314	40434	39290	39229	47671	47551
PE(40:4)	PE	796.65	655.58	141.07	38343	39356	24264	35221	50260	33368	46930	44182	28189	40510	32313	51042	44118	37208	45159	32690	41263	42404	51216	51895	46991	58680	30997	40338	41204	34397	39254	40438	35553	39394	35049	33987	33766	42557	38134
PE(40:3)	PE	798.65	657.59	141.06	4993	5310	3421	4556	6928	4167	6676	5694	3647	4793	4504	6815	6036	4846	6012	4077	5302	6335	6140	7010	6056	7685	4488	4943	5461	4760	5488	5045	4688	4611	4543	4261	4086	5215	4852
PE(40:2)	PE	800.65	659.606	141.044	385	385	505	392	385	338	413	476	526	406	415	422	345	416	358	538	331	456	338	358	457	463	462	477	331	432	365	372	396	379	479	325	372	426	355
PE(40:1)	PE	802.65	661.596	141.054	135	149	156	122	108	0	169	183	101	115	115	122	122	0	0	128	108	101	128	128	122	189	162	108	108	169	101	128	122	128	122	101	135	142	122
PE(40:0)	PE	804.66	663.577	141.083	183	237	149	216	196	189	210	264	237	264	203	203	223	169	230	270	257	264	203	223	216	277	257	264	176	196	203	250	223	176	237	156	196	270	230
PE(42:3e)*	PE	812.66	671.52	141.14	435	422	237	311	413	298	469	416	230	475	250	617	693	413	487	487	606	680	433	519	471	514	631	614	257	298	338	575	453	412	415	237	311	621	395
PE(42:2e)*	PE	814.67	673.532	141.138	859	994	361	1226	1196	953	1312	1081	497	884	503	1500	1175	627	823	1007	1210	1022	1163	1163	926	1753	939	1090	742	900	782	1316	1067	904	1191	819	661	1538	1090
PG(34:1)	PG	749.6	577.534	172.066	270	352	237	392	379	385	379	406	183	250	210	270	243	135	216	385	446	284	385	304	311	446	345	446	237	298	345	338	453	311	413	291	270	345	304
PG(38:4)	PG	799.65	627.542	172.108	0	122	0	0	0	0	0	0	0	0	0	0	128	0	0	122	128	0	0	135	122	122	101	156	0	0	0	0	0	0	122	0	0	122	0
PI(34:1)	PI	837.69	577.534	260.156	264	324	291	277	230	298	345	230	352	351	298	270	216	264	216	365	284	257	183	250	223	331	345	156	210	392	291	331	196	318	243	264	196	270	257
PI(36:4)	PI	859.71	599.52	260.19	634	510	318	616	631	439	699	490	473	668	592	692	440	385	448	446	592	548	489	277	575	379	331	392	483	732	406	679	230	551	230	586	270	834	598
PI(36:3)	PI	861.71	601.529	260.181	216	162	128	122	142	142	210	115	128	176	122	156	142	142	142	169	176	122	162	101	155	101	0	135	101	250	128	128	0	183	101	176	108	203	183
PI(36:2)	PI	863.71	603.544	260.166	176	135	183	156	183	115	162	162	189	216	250	230	0	183	169	149	115	142	203	115	142	156	155	0	122	162	101	162	0	176	0	128	108	162	169
PI(36:1)	PI	865.72	605.562	260.158	203	223	223	149	210	149	230	203	257	237	257	210	128	183	169	196	183	196	128	128	142	183	156	115	169	250	196	156	101	122	135	203	115	183	210
PI(38:6)	PI	883.73	623.521	260.209	128	183	0	223	122	122	162	196	108	149	0	108	0	128	128	162	162	122	0	101	101	122	135	0	0	169	0	128	0	0	0	108	108	135	122
PI(38:5)	PI	885.74	625.534	260.206	563	435	298	406	524	318	597	392	365	635	483	603	510	325	399	446	584	541	467	291	562	365	399	385	445	517	519	746	264	533	345	449	318	852	596
PI(38:4)	PI	887.74	627.549	260.191	5436	5741	3315	4989	5046	3927	5836	4686	4289	6027	3782	5820	3978	3051	4420	3705	4939	4151	4751	3825	4019	4740	3560	3124	3970	4764	3944	4962	2266	3819	2465	2967	2858	5253	4677
PI(38:3)	PI	889.74	629.557	260.183	859	810	584	957	827	719	891	720	739	745	666	772	604	738	714	570	682	642	540	488	652	661	628	660	726	903	700	756	406	659	365	677	467	866	805
PI(38:2)	PI	891.74	631.636	260.104	564	345	952	216	230	243	216	386	1009	483	763	372	379	460	311	536	304	413	176	298	457	318	551	491	135	658	559	444	542	250	527	646	437	510	210
PI(40:8)	PI	907.76	647.64	260.12	183	156	264	0	0	0	0	183	264	149	250	135	135	156	142	216	108	122	0	0	128	0	203	142	0	257	128	135	203	128	243	230	115	122	101
PI(40:7)	PI	909.76	649.644	260.116	196	122	203	122	0	122	183	101	284	176	210	135	135	196	101	135	122	135	122	0	142	135	176	135	0	169	203	135	189	0	189	196	122	156	128
PI(40:6)	PI	911.76	651.546	260.214	514	571	304	490	419	358	561	520	318	392	406	422	365	358	352	577	510	331	304	345	365	409	585	291	358	413	243	351	196	183	149	358	162	385	352
PI(40:5)	PI	913.76	653.558	260.202	183	223	156	196	149	149	243	216	156	155	176	162	0	101	122	196	189	162	142	162	149	128	169	115	156	189	149	135	0	115	108	101	0	189	162
PI(40:4)	PI	915.77	655.578	260.192	183	277	210	210	270	155	284	250	162	149	162	237	155	176	203	183	189	142	237	203	183	237	189	101	183	156	135	149	115	149	115	149	0	196	169
PS(36:4)	PS	784.64	599.516	185.124	156	0	0	135	135	0	122	0	0	122	0	128	0	0	0	0	162	0	101	142	101	183	0	101	101	142	162	149	0	101	101	0	0	189	101
PS(36:3)	PS	786.64	601.528	185.112	298	189	183	277	351	135	156	142	291	176	257	291	0	128	216	203	385	169	162	237	196	345	0	115	115	304	257	311	122	223	189	189	101	324	237
PS(36:2)	PS	788.64	603.55	185.09	7388	3540	4175	5566	5724	2503	3402	2793	7047	4634	4963	8459	1789	2653	3602	3546	6030	2711	3586	4383	3421	8784	1185	1723	2661	7186	4984	5412	2519	3859	3492	2167	1992	7746	3899
PS(36:1)	PS	790.64	605.565	185.075	35357	23824	27043	27144	25379	12550	17917	15683	41643	23017	27422	41500	9117	20327	15014	18753	35107	15397	17196	23883	16820	43940	6783	10463	12593	38137	24771	25209	11564	17584	18425	13719	10018	34294	17747
PS(38:6)	PS	808.66	623.515	185.145	264	304	216	379	365	189	243	270	250	298	270	324	101	210	210	176	365	196	189	277	169	365	108	101	176	338	325	291	169	196	203	128	108	311	237
PS(38:5)	PS	810.66	625.532	185.128	509	338	392	527	590	304	318	284	442	415	450	649	183	257	304	406	628	264	304	442	291	589	142	203	284	759	540	595	284	318	331	230	230	783	324
PS(38:4)	PS	812.66	627.549	185.111	4029	2841	2423	3460	3632	1668	2495	2159	3768	3493	2695	3890	1154	1704	2543	2178	4074	1615	2032	3165	2112	4498	862	1307	1542	3874	3908	3434	1558	2630	2367	1446	1642	4449	2393
PS(38:3)	PS	814.67	629.565	185.105	3380	1827	2012	2727	3334	1371	1827	1410	2992	2743	2396	3758	967	1558	1792	1677	3114	1610	1845	2520	1906	4086	761	887	1777	3814	2663	2707	1225	2050	1761	1272	1221	4199	2111
PS(40:8)	PS	832.68	647.601	185.079	0	0	0	0	0	0	0	0	108	0	0	135	0	0	0	0	0	0	0	0	0	122	0	0	0	0	0	0	0	101	0	0	0	0	0
PS(40:7)	PS	834.69	649.536	185.154	1277	953	884	1178	1184	345	831	659	1173	1107	1091	988	392	519	726	798	1267	588	746	1204	707	1445	345	311	645	997	1257	1197	379	536	623	419	483	1438	862
PS(40:6)	PS	836.69	651.549	185.141	66508	48858	44967	65275	69899	25728	42398	38810	54221	58209	47169	56365	22109	28976	47582	42670	66116	33610	35315	61218	40688	73764	15924	17351	37605	49512	57280	54185	25703	34419	35430	21148	24763	69908	38577
PS(40:5)	PS	838.69	653.561	185.129	15668	12772	10096	18373	20266	6853	11805	9240	14303	13073	13266	16418	5738	8100	11274	10269	17935	9786	10363	16508	11389	21412	3373	4890	10934	16271	17890	15820	6810	9432	8826	6301	7207	20121	11405
PS(40:4)	PS	840.69	655.582	185.108	12828	8636	6760	12381	13520	3969	7467	6207	10277	9247	9049	12693	4180	5811	8677	6584	12429	6372	7393	11095	7863	16987	2213	2867	6690	11122	11592	10473	4445	6046	6456	4055	4333	14867	7047
PS(42:7)	PS	862.71	677.562	185.148	318	216	264	406	386	115	216	135	291	250	250	492	122	176	223	243	325	210	237	277	183	490	101	0	149	304	304	291	128	203	216	128	155	367	189
SM(18,16:0)	SM	703.56	184.077	519.483	105514	119536	107472	157045	189808	133705	180540	134897	106141	107604	101143	94278	87906	98742	102692	84822	208141	120932	154200	70045	119766	74730	85729	241242	103823	154384	142194	164995	145460	193186	143709	114727	98693	168985	223560
SM(18,16:1)	SM	701.55	184.078	517.472	2788	5169	3277	5007	10057	4353	9647	5197	3617	2873	2744	2305	2542	2756	2834	2271	16330	4112	4723	1622	3838	2138	2336	16984	3364	4151	2393	4641	3759	12713	4448	3160	1911	5711	15627
TAG(46:2) NL-18:1	TAG	792.64	493.437	299.203	0	0	0	0	0	0	0	0	0	0	0	0	0	0	101	0	0	0	0	0	0	0	0	0	0	0	0	0	0	0	0	0	0	0	0
TAG(46:1) NL-18:1	TAG	794.65	495.45	299.2	0	0	108	142	264	0	250	0	183	0	0	0	0	149	216	0	0	0	0	0	0	0	0	108	0	0	0	122	0	0	0	0	0	0	0
TAG(46:2) NL-18:2	TAG	792.64	495.452	297.188	0	0	0	0	0	0	108	0	0	0	0	0	0	0	115	0	0	0	0	0	0	0	0	0	0	0	0	0	0	0	0	0	0	0	0
TAG(48:3) NL-18:1	TAG	818.67	519.452	299.218	0	0	122	0	0	0	0	0	115	0	0	0	0	0	210	0	0	0	0	0	0	0	0	0	0	0	0	0	0	0	0	0	0	0	0
TAG(46:2) NL-16:0	TAG	792.64	519.454	273.186	0	0	0	0	135	0	122	0	0	0	0	0	0	0	108	0	0	0	0	0	0	0	0	0	0	0	0	0	0	0	0	0	0	0	0
TAG(50:5) NL-20:4	TAG	842.69	521.462	321.228	0	0	0	0	101	0	101	0	0	0	0	0	0	0	0	0	0	0	0	0	0	0	0	0	0	0	0	0	0	0	0	0	0	0	0
TAG(46:1) NL-16:0	TAG	794.65	521.465	273.185	0	0	284	108	467	176	413	250	237	0	183	0	0	156	372	0	142	0	0	0	0	0	0	108	0	0	122	155	0	155	0	0	0	216	196
TAG(48:2) NL-18:1	TAG	820.67	521.466	299.204	122	0	406	0	304	0	324	162	524	0	196	0	0	311	721	0	162	0	128	0	0	108	0	183	0	0	0	115	101	189	122	0	0	162	257
TAG(48:3) NL-18:2	TAG	818.67	521.467	297.203	0	0	135	0	162	0	101	0	230	0	0	0	0	122	277	0	0	0	0	0	0	0	0	0	0	0	0	0	0	0	0	0	0	0	0
TAG(48:1) NL-18:0	TAG	822.67	521.469	301.201	0	0	0	0	0	0	0	0	0	0	0	0	0	0	142	0	0	0	0	0	0	0	0	0	0	0	0	0	0	0	0	0	0	0	0
TAG(46:2) NL-16:1	TAG	792.64	521.471	271.169	0	0	108	0	0	0	0	176	0	0	0	0	0	0	0	0	0	0	0	0	0	0	0	0	0	0	0	0	0	0	0	0	0	0	0
TAG(46:1) NL-16:1	TAG	794.65	523.476	271.174	0	0	101	0	176	0	203	230	101	0	108	0	0	0	149	0	176	0	0	0	0	0	0	0	0	0	0	169	0	101	0	0	0	176	101
TAG(48:2) NL-18:2	TAG	820.67	523.484	297.186	0	115	257	122	460	115	453	176	270	101	189	0	0	250	673	0	0	0	115	0	0	0	0	128	0	128	0	216	0	223	0	0	0	169	250
TAG(48:0) NL-18:0	TAG	824.68	523.485	301.195	0	0	0	135	250	122	264	128	0	0	149	0	0	101	338	0	196	101	142	0	162	0	0	216	0	176	0	169	0	169	0	128	0	176	189
TAG(48:1) NL-18:1	TAG	822.67	523.485	299.185	216	277	787	372	980	345	1270	358	726	203	538	196	156	626	1463	264	338	169	196	128	169	203	196	527	176	243	311	615	291	495	298	270	358	657	666
TAG(46:0) NL-16:0	TAG	796.65	523.486	273.164	169	243	304	284	874	345	1051	406	311	156	358	108	162	311	574	183	412	176	243	115	746	142	101	304	210	257	277	483	210	473	210	250	250	499	460
TAG(49:2) NL-18:1	TAG	834.69	535.488	299.202	0	0	0	0	0	0	0	135	0	0	0	0	0	0	115	0	0	0	0	0	0	0	0	0	0	0	0	0	0	0	0	0	0	0	0
TAG(49:1) NL-18:1	TAG	836.69	537.508	299.182	0	0	128	0	176	0	149	183	149	0	122	0	0	162	237	0	0	0	0	0	0	0	0	0	0	0	0	122	0	0	0	0	0	128	115
TAG(49:2) NL-18:2	TAG	834.69	537.519	297.171	0	0	0	0	0	0	0	101	0	0	0	0	0	0	115	0	0	0	0	0	0	0	0	0	0	0	0	0	0	0	0	0	0	0	0
TAG(48:3) NL-16:0	TAG	818.67	545.47	273.2	0	0	0	0	135	0	0	0	0	0	0	0	0	0	183	0	0	0	0	0	0	0	0	0	0	0	0	0	0	0	0	0	0	0	0
TAG(50:4) NL-18:1	TAG	844.7	545.472	299.228	0	0	115	0	0	0	115	0	101	0	0	0	0	0	135	0	0	0	0	0	0	0	0	0	0	0	0	0	0	0	0	0	0	0	0
TAG(48:3) NL-16:1	TAG	818.67	547.477	271.193	0	0	122	0	0	0	115	210	122	0	0	0	0	0	115	0	0	0	0	0	0	0	0	0	0	0	0	0	0	0	0	0	0	101	0
TAG(52:6) NL-20:4	TAG	868.72	547.479	321.241	0	0	0	0	108	0	149	0	0	0	0	0	0	0	0	0	0	0	0	0	0	0	0	0	0	0	0	0	0	101	0	0	0	0	108
TAG(48:2) NL-16:0	TAG	820.67	547.483	273.187	142	176	476	196	602	189	572	297	440	108	284	0	0	331	911	108	176	0	149	108	122	101	101	223	0	176	115	264	162	345	149	196	135	270	304
TAG(50:3) NL-18:1	TAG	846.7	547.483	299.217	169	149	733	176	589	176	610	250	1068	115	244	0	101	514	1473	210	277	0	189	142	101	183	169	210	128	156	0	284	196	463	223	156	0	237	419
TAG(50:4) NL-18:2	TAG	844.7	547.484	297.216	0	0	250	0	189	0	216	122	196	0	0	0	0	142	491	0	0	0	0	0	0	0	0	0	0	142	0	0	0	162	0	101	0	0	183
TAG(50:2) NL-18:0	TAG	848.7	547.484	301.216	0	0	149	0	115	0	162	0	108	0	0	0	0	108	351	0	0	0	0	0	0	0	0	0	0	0	0	0	0	0	0	0	0	0	0
TAG(54:6) NL-22:5	TAG	896.75	549.489	347.261	0	0	0	0	101	0	108	0	0	0	0	0	0	0	0	0	101	0	0	0	0	0	0	0	0	0	0	0	0	135	0	0	0	0	176
TAG(46:1) NL-14:0	TAG	794.65	549.49	245.16	0	0	203	0	264	0	338	183	149	0	0	0	0	0	250	0	0	0	0	0	0	0	0	115	0	0	0	128	0	0	0	0	0	169	149
TAG(48:2) NL-16:1	TAG	820.67	549.492	271.178	135	0	406	149	325	183	399	534	413	0	223	0	0	210	467	128	298	101	108	0	122	0	115	176	149	156	155	277	162	365	169	122	108	379	379
TAG(50:2) NL-18:1	TAG	848.7	549.492	299.208	595	866	3790	916	2139	913	2328	1163	3895	594	1518	291	358	2135	5265	1144	1106	527	748	577	696	683	1127	1201	694	606	872	1735	1195	2171	1279	547	612	1664	2633
TAG(54:7) NL-22:6	TAG	894.75	549.493	345.257	237	169	318	385	392	331	372	176	257	223	243	0	0	101	291	189	304	0	189	0	0	115	169	250	128	176	203	385	162	338	128	162	155	399	439
TAG(54:5) NL-22:4	TAG	898.75	549.493	349.257	0	0	0	0	101	0	142	0	0	0	0	0	0	0	115	0	0	0	0	0	0	0	0	0	0	0	0	0	0	142	0	0	0	101	135
TAG(52:5) NL-20:4	TAG	870.72	549.494	321.226	176	162	291	392	663	433	696	203	338	155	419	135	162	135	558	372	318	338	277	115	386	101	372	304	230	264	162	639	264	1057	216	196	169	536	945
TAG(52:2) NL-20:1	TAG	876.73	549.494	327.236	0	0	0	0	0	0	0	0	0	0	0	0	0	0	101	0	0	0	0	0	0	0	0	0	0	0	0	0	0	0	0	0	0	0	0
TAG(52:4) NL-20:3	TAG	872.72	549.494	323.226	0	0	0	0	128	0	162	0	0	0	108	0	0	0	122	0	0	0	0	0	0	0	0	0	0	0	0	149	0	311	0	0	0	0	331
TAG(50:1) NL-18:0	TAG	850.7	549.498	301.202	101	156	331	216	413	176	413	203	426	149	237	0	135	358	689	128	277	162	196	162	176	108	108	291	101	149	128	311	203	365	176	115	108	284	413
TAG(50:3) NL-18:2	TAG	846.7	549.501	297.199	243	433	1159	284	948	379	813	500	1017	210	581	122	156	697	2152	365	406	122	237	216	155	264	324	358	230	413	210	559	318	868	338	331	210	577	894
TAG(48:1) NL-16:0	TAG	822.67	549.501	273.169	446	591	1368	707	1762	738	1981	953	1487	392	1265	196	338	991	2232	489	688	460	507	277	530	352	480	878	379	605	855	1496	633	1278	602	635	686	1483	1372
TAG(50:4) NL-18:3	TAG	844.7	549.502	295.198	0	0	0	0	0	0	101	0	0	0	0	0	0	0	142	0	0	0	0	0	0	0	0	0	0	0	0	0	0	0	0	0	0	0	115
TAG(47:1) NL-15:0	TAG	808.66	549.504	259.156	0	0	0	0	0	0	0	183	0	0	0	0	0	0	0	0	0	0	0	0	0	0	0	0	0	0	0	0	0	0	0	0	0	0	0
TAG(49:1) NL-17:0	TAG	836.69	549.504	287.186	0	0	0	0	0	0	0	189	0	0	0	0	0	0	0	0	0	0	0	0	0	0	0	0	0	0	0	0	0	0	0	0	0	0	0
TAG(49:2) NL-17:1	TAG	834.69	549.504	285.186	0	0	0	0	0	0	0	108	0	0	0	0	0	0	0	0	0	0	0	0	0	0	0	0	0	0	0	0	0	0	0	0	0	0	0
TAG(54:5) NL-22:5	TAG	898.75	551.507	347.243	0	122	142	169	257	155	223	183	101	0	189	0	0	0	115	0	156	0	128	0	540	0	0	237	135	128	0	162	128	277	115	149	101	237	311
TAG(54:6) NL-22:6	TAG	896.75	551.508	345.242	476	597	505	789	681	706	741	767	629	413	500	135	196	176	467	311	446	237	385	156	284	223	385	483	270	331	385	820	385	725	324	250	372	762	769
TAG(52:3) NL-20:3	TAG	874.73	551.508	323.222	0	149	169	230	392	257	304	108	189	0	270	0	0	0	223	142	135	108	122	0	115	0	142	156	0	216	156	264	128	385	169	203	196	311	500
TAG(54:4) NL-22:4	TAG	900.75	551.509	349.241	0	108	0	135	189	149	149	135	0	0	101	0	0	0	0	108	129	0	0	0	0	0	0	101	0	0	0	149	0	270	0	108	0	162	284
TAG(52:4) NL-20:4	TAG	872.72	551.51	321.211	345	699	426	1025	1191	996	1415	810	426	311	961	325	372	365	865	807	798	795	602	230	695	291	946	846	567	775	442	1088	618	1643	546	665	365	1106	1935
TAG(52:5) NL-20:5	TAG	870.72	551.513	319.207	0	0	0	0	0	0	0	0	0	0	0	0	0	0	0	0	0	0	0	0	115	0	0	0	0	0	0	0	0	0	0	0	0	0	0
TAG(52:1) NL-20:1	TAG	878.73	551.514	327.216	0	108	0	0	162	0	176	155	0	0	311	0	0	0	156	0	108	0	0	0	0	0	0	115	0	0	101	149	0	135	0	108	0	162	115
TAG(52:2) NL-20:2	TAG	876.73	551.514	325.216	0	0	0	0	169	0	169	0	0	0	135	0	0	0	108	0	0	0	0	0	0	0	0	0	0	115	0	0	0	142	0	101	0	135	183
TAG(50:3) NL-18:3	TAG	846.7	551.514	295.186	0	0	0	0	162	0	128	0	0	0	101	0	0	0	135	0	0	0	0	0	0	0	0	0	0	0	0	0	0	128	0	0	0	108	128
TAG(49:0) NL-17:0	TAG	838.69	551.515	287.175	0	0	0	0	122	0	122	156	0	0	0	0	0	0	0	0	135	0	0	0	0	0	0	0	0	0	0	0	0	0	0	0	0	0	0
TAG(48:0) NL-16:0	TAG	824.68	551.515	273.164	971	2011	1292	1915	2724	1749	3727	2106	1360	930	2572	692	910	1147	2109	856	2043	956	1651	806	5580	814	908	2451	1272	1724	1519	2685	1284	2438	1305	1552	1337	2932	2741
TAG(50:2) NL-18:2	TAG	848.7	551.516	297.184	372	912	1077	795	1788	640	1782	998	1223	379	1191	169	230	804	2423	636	467	237	399	338	392	372	511	513	311	707	440	910	473	1396	467	632	446	995	1300
TAG(50:0) NL-18:0	TAG	852.7	551.516	301.184	776	1012	646	1028	1440	973	1648	1268	626	635	859	551	555	566	946	585	1307	762	1077	453	1074	599	591	1427	908	1146	687	1208	650	1054	726	938	622	1276	1350
TAG(48:1) NL-16:1	TAG	822.67	551.517	271.153	0	149	385	257	527	311	612	477	440	101	487	0	122	216	472	149	318	142	149	135	264	122	176	318	196	284	318	596	243	500	264	237	230	630	523
TAG(50:1) NL-18:1	TAG	850.7	551.518	299.182	1327	2819	3135	2208	4559	2244	5282	3222	3823	1202	3501	769	877	2196	6151	1716	2151	1121	1617	1104	1359	1180	1706	2261	1177	1421	2391	4006	1730	3848	1891	1430	1975	3917	3944
TAG(46:0) NL-14:0	TAG	796.65	551.518	245.132	0	115	162	142	521	203	426	223	176	0	237	0	0	128	277	0	203	101	135	0	331	0	115	223	108	169	183	250	135	196	108	155	156	291	250
TAG(49:1) NL-17:1	TAG	836.69	551.52	285.17	0	0	0	0	0	0	0	108	0	0	108	0	0	0	0	0	0	0	0	0	0	0	0	0	0	0	0	0	0	0	0	0	0	0	0
TAG(51:4) NL-18:2	TAG	858.71	561.501	297.209	0	0	0	0	0	0	0	0	0	0	0	0	0	0	115	0	0	0	0	0	0	0	0	0	0	0	0	0	0	0	0	0	0	0	0
TAG(51:3) NL-18:1	TAG	860.71	561.502	299.208	0	0	189	0	0	0	142	169	156	0	0	0	0	101	210	0	0	0	0	0	0	0	0	0	0	0	0	0	0	108	0	0	0	0	0
TAG(49:2) NL-16:0	TAG	834.69	561.526	273.164	0	0	0	0	0	0	101	135	0	0	0	0	0	0	108	0	0	0	0	0	0	0	0	0	0	0	0	0	0	0	0	0	0	0	0
TAG(49:2) NL-16:1	TAG	834.69	563.518	271.172	0	0	0	0	0	0	0	284	0	0	0	0	0	0	0	0	108	0	0	0	0	0	0	0	0	0	0	0	0	0	0	0	0	0	0
TAG(51:2) NL-18:1	TAG	862.71	563.52	299.19	115	142	470	115	325	128	325	345	592	101	298	0	0	257	714	169	135	101	0	0	0	0	223	142	128	0	128	196	156	169	135	0	0	257	264
TAG(51:3) NL-18:2	TAG	860.71	563.527	297.183	0	0	176	0	162	0	115	128	156	0	0	0	0	0	250	0	0	0	0	0	0	0	0	0	0	0	0	0	0	0	0	0	0	0	0
TAG(49:1) NL-16:0	TAG	836.69	563.543	273.148	0	115	155	101	250	115	257	284	169	0	203	0	0	183	338	0	183	0	0	0	0	0	0	0	0	0	149	189	108	162	122	0	108	223	216
TAG(51:3) NL-18:1	TAG	864.72	565.534	299.186	0	101	169	122	216	0	257	216	203	0	189	0	0	149	379	0	0	0	0	0	0	0	0	108	0	0	0	142	0	101	101	0	0	122	128
TAG(51:2) NL-18:2	TAG	862.71	565.537	297.173	0	0	0	0	101	0	101	108	101	0	0	0	0	0	135	0	0	0	0	0	0	0	0	0	0	0	0	0	0	0	0	0	0	0	0
TAG(49:0) NL-16:0	TAG	838.69	565.542	273.148	101	0	0	0	189	0	264	243	0	0	156	0	0	101	210	0	142	0	115	0	135	0	0	108	101	101	0	169	128	122	0	0	0	169	0
TAG(50:4) NL-16:0	TAG	844.7	571.477	273.223	0	0	0	0	210	0	149	0	115	0	0	0	0	0	115	0	0	0	0	0	0	0	0	0	0	0	0	101	0	155	0	0	0	0	183
TAG(52:5) NL-18:1	TAG	870.72	571.484	299.236	0	0	0	0	0	0	0	0	101	0	0	0	0	0	183	0	0	0	0	0	0	0	0	0	0	0	0	0	0	101	0	0	0	0	142
TAG(56:9) NL-22:6	TAG	918.77	573.49	345.28	0	0	0	115	162	122	128	0	0	0	101	0	0	0	0	0	0	0	0	0	0	0	0	0	0	0	0	0	0	135	0	0	0	0	203
TAG(50:4) NL-16:1	TAG	844.7	573.491	271.209	0	0	176	0	0	0	122	0	183	0	0	0	0	0	189	0	0	0	0	0	0	0	0	0	0	0	0	101	0	135	0	0	0	115	203
TAG(54:7) NL-20:4	TAG	894.75	573.492	321.258	0	0	108	135	156	128	176	0	0	0	156	0	0	0	169	101	0	0	0	0	0	0	142	0	0	0	0	135	0	230	0	0	0	156	284
TAG(52:3) NL-18:0	TAG	874.73	573.499	301.231	0	0	176	0	169	0	169	0	169	0	0	0	0	142	379	0	0	0	0	0	0	0	101	0	0	0	0	101	0	142	0	0	0	0	210
TAG(48:3) NL-14:0	TAG	818.67	573.5	245.17	0	0	0	0	101	0	0	0	0	0	0	0	0	0	149	0	0	0	0	0	0	0	0	0	0	0	0	0	0	0	0	0	0	0	0
TAG(50:3) NL-16:0	TAG	846.7	573.5	273.2	155	237	817	345	678	331	727	318	896	149	532	108	142	399	1432	291	277	122	210	183	183	156	338	298	149	338	196	585	331	895	304	223	196	572	764
TAG(52:5) NL-18:2	TAG	870.72	573.5	297.22	0	135	392	128	257	142	264	149	365	108	169	0	0	216	879	189	156	0	0	101	0	101	149	142	0	176	0	203	0	379	101	230	0	183	524
TAG(52:4) NL-18:1	TAG	872.72	573.503	299.217	237	399	1313	358	665	352	817	419	1460	203	433	135	0	623	2361	527	325	0	304	318	189	277	480	291	244	372	162	563	406	1144	264	277	135	551	1172
TAG(46:2) NL-12:0	TAG	792.64	575.506	217.134	0	0	0	0	0	0	115	0	0	0	0	0	0	0	135	0	0	0	0	0	0	0	0	0	0	0	0	0	0	0	0	0	0	0	0
TAG(56:6) NL-22:4	TAG	924.78	575.509	349.271	0	0	0	0	162	0	230	101	0	0	122	0	0	0	196	0	0	0	0	0	0	0	101	0	0	101	0	142	0	237	0	0	0	135	291
TAG(54:6) NL-20:4	TAG	896.75	575.514	321.236	365	620	487	877	1173	759	1265	469	519	352	954	338	284	250	1151	893	467	426	471	183	419	237	863	419	419	638	270	991	469	1694	446	588	243	944	1850
TAG(51:3) NL-17:1	TAG	860.71	575.514	285.196	0	0	101	0	0	0	0	128	115	0	0	0	0	0	196	0	0	0	0	0	0	0	0	0	0	0	0	0	0	135	0	0	0	0	115
TAG(54:5) NL-20:3	TAG	898.75	575.514	323.236	0	0	156	169	230	155	257	128	156	0	189	0	0	0	243	135	0	0	115	0	0	0	108	108	115	210	101	189	0	456	101	128	0	237	365
TAG(53:3) NL-19:1	TAG	888.74	575.515	313.225	0	0	0	0	0	0	0	0	0	0	0	0	0	0	101	0	0	0	0	0	0	0	0	0	0	0	0	0	0	0	0	0	0	0	0
TAG(56:8) NL-22:6	TAG	920.77	575.516	345.254	318	250	475	661	694	551	826	358	487	297	392	0	108	156	631	257	291	0	271	115	115	142	372	291	183	318	250	722	216	721	325	237	250	578	779
TAG(56:7) NL-22:5	TAG	922.77	575.516	347.254	0	122	149	149	223	149	196	0	196	0	183	0	0	0	230	0	115	0	0	0	0	0	0	101	0	142	0	216	108	325	0	101	0	196	338
TAG(52:5) NL-18:3	TAG	870.72	575.516	295.204	0	0	169	0	149	0	142	101	101	0	0	0	0	0	433	0	0	0	0	0	0	0	0	0	0	0	0	108	0	243	0	0	0	108	223
TAG(49:2) NL-15:0	TAG	834.69	575.516	259.174	0	0	0	0	0	0	101	128	0	0	0	0	0	0	122	0	0	0	0	0	0	0	0	0	0	0	0	0	0	0	0	0	0	0	0
TAG(51:2) NL-17:0	TAG	862.71	575.516	287.194	0	0	0	0	0	0	0	162	115	0	0	0	0	0	189	0	0	0	0	0	0	0	0	0	0	0	0	0	0	0	0	0	0	0	0
TAG(52:3) NL-18:1	TAG	874.73	575.516	299.214	2443	5327	12185	2790	6713	2771	7188	5612	12861	2524	3920	1487	1037	4950	22325	4415	2706	908	2706	2407	1284	2675	4585	2905	1949	2524	1508	4733	3428	7075	3549	2279	1367	4785	8501
TAG(54:3) NL-20:1	TAG	902.75	575.516	327.234	0	108	122	0	216	0	176	135	149	0	122	0	0	101	358	108	0	0	0	0	0	0	128	0	0	0	0	0	0	169	0	0	0	0	162
TAG(50:3) NL-16:1	TAG	846.7	575.516	271.184	223	291	1110	318	613	270	618	489	1254	196	604	0	0	448	1415	352	345	176	210	196	250	250	372	311	210	358	237	646	385	885	358	325	169	601	992
TAG(52:2) NL-18:0	TAG	876.73	575.516	301.214	358	692	909	503	1184	477	1238	590	1136	440	510	243	230	742	2726	520	629	216	446	304	223	270	421	586	372	435	243	497	392	767	439	392	203	554	932
TAG(50:2) NL-16:0	TAG	848.7	575.516	273.184	999	2029	4357	1743	4183	1580	4578	2648	4565	1097	2826	537	644	2292	7426	1742	1537	625	1163	925	1106	999	1628	1931	1091	1718	1309	2763	1650	3804	1810	1364	1159	2576	4052
TAG(48:2) NL-14:0	TAG	820.67	575.517	245.153	0	149	284	156	521	149	426	162	277	108	257	0	101	230	721	0	115	0	169	0	0	0	0	142	142	142	101	210	0	284	0	128	101	162	243
TAG(52:4) NL-18:2	TAG	872.72	575.517	297.203	892	2239	3300	1048	2407	1105	2892	2223	3501	854	1067	708	365	1670	8295	1614	1174	277	900	805	406	872	1750	1128	742	1605	365	1744	1171	3552	1186	1562	385	1796	3761
TAG(48:3) NL-14:1	TAG	818.67	575.518	243.152	0	0	0	0	0	0	0	0	0	0	0	0	0	0	115	0	0	0	0	0	0	0	0	0	0	0	0	0	0	0	0	0	0	0	0
TAG(54:4) NL-20:2	TAG	900.75	575.518	325.232	0	0	0	0	162	0	230	0	108	0	0	0	0	0	210	0	0	0	0	0	0	0	0	0	0	0	0	101	0	149	0	0	0	0	189
TAG(58:6) NL-24:5	TAG	952.8	577.521	375.279	0	0	0	0	0	0	0	0	0	0	0	0	0	0	0	0	0	0	0	0	0	0	0	0	0	0	0	101	0	196	0	0	0	0	142
TAG(56:5) NL-22:4	TAG	926.78	577.521	349.259	135	216	230	237	513	352	664	230	331	162	298	0	128	115	455	284	230	135	216	149	142	149	264	250	156	230	270	545	257	734	169	203	176	494	950
TAG(50:3) NL-16:2	TAG	846.7	577.521	269.179	0	0	0	0	0	0	162	0	0	0	108	0	0	0	135	0	0	0	0	0	0	0	0	0	0	0	0	101	0	210	0	0	0	115	183
TAG(56:6) NL-22:5	TAG	924.78	577.523	347.257	176	311	338	446	575	385	604	284	399	216	385	142	108	122	529	365	365	216	318	149	318	135	307	385	210	385	270	484	243	706	331	277	291	557	1154
TAG(50:2) NL-16:1	TAG	848.7	577.524	271.177	426	563	2274	781	1584	798	1628	910	2324	385	1302	277	257	1100	2703	816	754	440	751	480	545	365	810	953	609	695	701	1627	963	2193	1103	551	576	1989	2335
TAG(54:4) NL-20:3	TAG	900.75	577.524	323.226	183	365	440	602	786	565	850	338	487	230	606	156	183	216	622	502	304	203	237	156	257	135	539	291	196	714	475	714	440	1596	619	555	446	706	1440
TAG(56:7) NL-22:6	TAG	922.77	577.525	345.245	1832	1486	2003	2223	2445	1761	2430	1487	2095	1675	1509	484	568	524	2307	1523	1267	605	1034	551	681	521	1618	1392	863	919	1117	2307	1225	2246	1227	844	1072	2423	2403
TAG(54:5) NL-20:4	TAG	898.75	577.525	321.225	1361	1780	1881	3017	4642	2963	4650	1852	2146	1195	2919	1174	932	998	3749	3614	2097	1739	1854	602	1625	732	3686	2188	1303	1891	1202	3472	2167	7404	2232	1769	1088	3679	7101
TAG(54:6) NL-20:5	TAG	896.75	577.526	319.224	0	0	0	0	0	0	0	0	0	0	0	0	0	0	162	0	0	0	0	0	0	0	0	0	0	0	0	0	0	0	0	0	0	0	0
TAG(46:1) NL-12:0	TAG	794.65	577.527	217.123	0	0	101	108	284	101	270	0	128	0	0	0	0	0	277	0	142	0	122	0	0	0	0	135	0	0	0	122	0	0	128	0	0	0	135
TAG(51:1) NL-17:0	TAG	864.72	577.527	287.193	0	115	142	0	176	135	176	183	162	0	162	0	0	122	270	0	108	0	101	0	0	101	0	0	0	0	0	115	0	0	0	0	0	156	122
TAG(51:2) NL-17:1	TAG	862.71	577.529	285.181	122	149	162	0	156	128	169	196	243	0	169	0	0	122	298	0	101	0	0	0	0	0	122	0	0	0	0	169	0	176	128	0	0	149	169
TAG(52:4) NL-18:3	TAG	872.72	577.53	295.19	128	230	318	210	345	223	460	298	385	156	230	115	0	250	788	243	169	0	135	0	0	122	210	128	0	210	115	331	169	528	162	108	0	210	541
TAG(48:2) NL-14:1	TAG	820.67	577.531	243.139	0	0	135	0	230	0	237	0	135	0	108	0	0	0	176	0	0	0	0	0	0	0	0	0	0	0	0	0	0	108	0	0	0	0	0
TAG(52:2) NL-18:1	TAG	876.73	577.531	299.199	6317	13656	23733	6536	16286	6595	17711	13288	25168	6186	9881	3029	2578	12055	41835	11195	7168	2727	6065	5431	3311	5688	11442	8181	4697	4249	6251	11465	8901	15249	9568	3590	5434	12869	16469
TAG(52:3) NL-18:2	TAG	874.73	577.531	297.199	2134	4811	7183	2337	6099	2463	6484	5143	7931	2275	3408	1162	828	3647	16606	3701	2239	756	1934	1855	826	2040	3888	2472	1419	2616	1324	3889	2779	6686	2722	2085	1209	4307	6599
TAG(54:3) NL-20:2	TAG	902.75	577.532	325.218	0	128	250	210	406	176	399	176	189	0	257	0	0	115	345	149	183	0	142	101	0	115	156	156	101	196	203	210	128	453	156	162	169	298	426
TAG(52:1) NL-18:0	TAG	878.73	577.532	301.198	1001	1528	1918	1385	2706	1423	3365	1717	1752	1157	1603	595	667	1690	4516	1004	1742	684	1342	732	798	720	1037	1838	936	1119	1032	1734	1115	2163	1063	1168	772	1848	2437
TAG(53:2) NL-19:1	TAG	890.74	577.533	313.207	0	0	0	0	0	0	0	0	0	0	0	0	0	0	101	0	0	0	0	0	0	0	0	0	0	0	0	0	0	0	0	0	0	0	0
TAG(54:2) NL-20:1	TAG	904.76	577.533	327.227	149	264	298	162	413	210	446	318	325	189	338	0	0	264	712	230	142	0	250	176	156	169	196	203	196	142	223	264	156	318	196	0	237	325	372
TAG(48:1) NL-14:0	TAG	822.67	577.533	245.137	189	291	554	345	1088	331	1062	331	582	230	586	108	196	473	1104	223	379	149	189	0	162	156	216	470	196	203	406	648	298	724	318	237	277	609	655
TAG(50:1) NL-16:0	TAG	850.7	577.534	273.167	2325	5364	6050	4278	9351	3977	9405	6060	7477	2494	6520	1365	1742	4538	11206	3233	3978	2087	2794	2082	2896	2042	3246	3970	2258	3288	4064	8003	3739	7253	4062	2877	3808	8052	7979
TAG(54:1) NL-20:0	TAG	906.76	577.534	329.226	0	0	0	0	101	0	115	0	0	0	108	0	0	101	122	0	0	0	0	0	0	0	0	0	0	0	0	0	0	0	0	0	0	101	0
TAG(49:1) NL-15:0	TAG	836.69	577.536	259.154	0	108	101	0	237	0	196	176	162	0	0	0	0	101	223	0	108	0	0	0	0	0	0	101	0	0	0	162	0	0	0	0	0	122	101
TAG(54:3) NL-20:3	TAG	902.75	579.534	323.216	0	115	0	135	223	162	223	115	122	0	135	0	0	0	155	128	115	101	115	0	0	0	0	128	0	176	101	196	108	304	101	122	108	216	311
TAG(54:4) NL-20:4	TAG	900.75	579.535	321.215	365	623	455	792	1211	886	1295	780	558	385	662	345	372	338	776	607	750	513	555	318	463	243	612	705	413	657	426	826	534	1639	584	662	392	946	1617
TAG(56:6) NL-22:6	TAG	924.78	579.535	345.245	569	702	604	680	735	752	716	741	717	576	351	203	345	196	537	413	480	250	379	237	257	230	433	577	318	379	460	573	446	658	491	372	467	629	789
TAG(56:4) NL-22:4	TAG	928.78	579.535	349.245	0	0	0	108	237	122	142	0	0	0	0	0	0	0	122	0	0	0	0	0	0	0	0	122	0	0	0	122	0	203	0	0	0	108	210
TAG(56:5) NL-22:5	TAG	926.78	579.535	347.245	0	101	0	135	169	162	176	108	0	0	108	0	0	0	135	0	149	0	128	0	223	0	0	277	108	135	101	0	128	264	101	243	101	210	243
TAG(48:0) NL-14:0	TAG	824.68	579.541	245.139	0	0	108	122	324	122	311	162	183	0	108	0	0	128	270	0	169	115	115	0	162	0	0	203	115	142	108	176	101	223	115	122	0	237	155
TAG(52:3) NL-18:3	TAG	874.73	579.542	295.188	0	0	0	0	108	0	0	0	0	0	0	0	0	0	176	0	0	0	0	0	0	0	0	0	0	0	0	0	0	0	0	0	0	0	101
TAG(52:1) NL-18:1	TAG	878.73	579.543	299.187	1348	2282	2641	1459	3735	1411	3656	2358	3027	1210	2060	654	733	1908	6171	1624	1711	668	1522	918	869	980	1694	1890	1012	1131	1177	2384	1645	2571	1447	1017	948	2698	3160
TAG(52:2) NL-18:2	TAG	876.73	579.543	297.187	435	847	1048	433	1181	426	1396	812	935	467	547	243	183	629	2629	489	569	230	487	311	230	412	714	482	311	480	216	673	365	858	465	406	196	640	913
TAG(54:1) NL-20:1	TAG	906.76	579.543	327.217	0	0	0	0	142	101	108	0	0	0	122	0	0	0	183	0	0	0	0	0	0	0	0	0	0	0	0	0	0	0	0	0	0	108	101
TAG(50:0) NL-16:0	TAG	852.7	579.543	273.157	1384	2172	1488	1872	2712	2074	3214	2304	1537	1345	1739	1006	1097	1114	2145	1046	2120	1369	2120	943	2017	1081	967	2639	1656	2110	1205	2354	1241	2254	1496	1700	1230	2597	2419
TAG(50:1) NL-16:1	TAG	850.7	579.543	271.157	128	122	298	183	359	237	419	277	358	101	223	0	0	210	433	183	277	115	149	142	135	0	169	237	108	149	128	440	169	564	223	149	156	358	467
TAG(54:2) NL-20:2	TAG	904.76	579.546	325.214	0	0	0	0	115	0	108	0	0	0	0	0	0	0	0	0	0	0	0	0	0	0	0	0	0	0	0	0	0	142	0	0	0	0	115
TAG(52:0) NL-18:0	TAG	880.73	579.546	301.184	1272	1429	976	1211	1421	1304	1772	1637	1020	1193	805	999	829	841	1163	769	1519	1077	2030	865	972	1143	944	1646	1620	1348	861	1405	939	1506	1199	1159	766	1489	1482
TAG(53:4) NL-18:1	TAG	886.74	587.52	299.22	0	0	101	0	0	0	0	0	122	0	0	0	0	0	210	0	0	0	0	0	0	0	0	0	0	0	0	0	0	0	0	0	0	0	0
TAG(51:3) NL-16:0	TAG	860.71	587.548	273.162	0	0	0	0	0	0	0	0	0	0	0	0	0	0	156	0	0	0	0	0	0	0	0	0	0	0	0	0	0	0	0	0	0	0	101
TAG(54:9) NL-18:0	TAG	890.74	589.534	301.206	0	0	0	0	0	0	0	0	0	0	0	0	0	0	142	0	0	0	0	0	0	0	0	0	0	0	0	0	0	0	0	0	0	0	0
TAG(53:4) NL-18:2	TAG	886.74	589.535	297.205	0	0	162	0	122	0	0	0	149	0	0	0	0	0	243	0	0	0	0	0	0	0	0	0	0	0	0	0	0	0	0	0	0	0	122
TAG(53:3) NL-18:1	TAG	888.74	589.537	299.203	0	156	318	135	243	122	291	203	413	0	0	0	0	257	789	156	142	0	0	0	0	108	142	135	0	0	0	122	128	210	115	0	0	128	237
TAG(51:2) NL-16:0	TAG	862.71	589.555	273.155	0	115	203	101	183	108	230	203	210	101	203	0	0	101	304	115	0	0	0	0	0	0	135	101	0	0	122	149	0	149	0	0	108	142	216
TAG(51:2) NL-16:1	TAG	862.71	591.543	271.167	0	0	0	0	0	0	0	108	0	0	0	0	0	0	0	0	0	0	0	0	0	0	0	0	0	0	0	0	0	0	0	0	0	0	0
TAG(53:3) NL-18:2	TAG	888.74	591.547	297.193	0	0	183	0	176	0	176	108	176	0	0	0	0	128	419	0	0	0	0	0	0	0	0	0	0	0	0	0	0	115	0	0	0	0	122
TAG(53:1) NL-18:1	TAG	890.74	591.548	299.192	115	176	392	128	351	142	456	379	496	122	156	0	0	331	1005	189	169	0	210	115	101	122	183	169	101	0	135	183	122	142	156	0	128	156	223
TAG(51:1) NL-16:0	TAG	864.72	591.552	273.168	128	135	203	108	304	108	298	216	183	0	189	0	0	155	298	0	115	0	115	0	0	0	0	135	0	108	142	156	108	142	0	0	115	149	169
TAG(53:1) NL-18:1	TAG	892.74	593.561	299.179	0	0	0	0	0	0	0	108	101	0	0	0	0	0	176	0	0	0	0	0	0	0	0	0	0	0	0	0	0	0	0	0	0	0	0
TAG(52:6) NL-16:0	TAG	868.72	595.544	273.176	585	0	0	0	0	0	0	0	0	528	0	0	0	869	0	0	0	0	9063	0	0	0	0	0	6587	0	0	0	0	0	0	0	0	0	0
TAG(58:11) NL-22:6	TAG	942.79	597.492	345.298	0	0	0	0	115	0	0	0	0	0	0	0	0	0	0	0	0	0	0	0	0	0	0	0	0	0	0	122	0	0	0	0	0	0	0
TAG(56:9) NL-20:4	TAG	918.77	597.492	321.278	0	0	0	0	0	0	115	0	0	0	0	0	0	0	115	0	0	0	0	0	0	0	101	0	0	0	0	0	0	135	0	0	0	0	101
TAG(54:6) NL-18:1	TAG	896.75	597.5	299.25	0	0	183	135	162	108	196	101	183	0	128	0	0	0	433	122	115	0	0	0	0	0	122	108	0	0	0	142	0	291	149	0	0	169	318
TAG(54:7) NL-18:2	TAG	894.75	597.504	297.246	0	0	0	0	0	0	108	0	0	0	0	0	0	0	156	0	122	0	0	0	0	0	0	0	0	0	0	0	0	149	0	0	0	0	115
TAG(52:5) NL-16:0	TAG	870.72	597.547	273.173	0	135	216	176	189	176	257	115	183	0	142	101	0	0	422	115	101	0	790	0	0	0	128	122	621	0	0	189	115	351	128	0	0	176	379
TAG(54:5) NL-18:0	TAG	898.75	597.548	301.202	0	0	0	0	0	0	0	0	0	0	0	0	0	149	135	0	0	0	1204	0	0	0	0	0	843	0	0	0	0	0	0	0	0	0	115
TAG(56:8) NL-20:4	TAG	920.77	599.506	321.264	237	426	291	702	942	648	1097	419	345	237	541	284	325	257	880	966	505	624	467	196	658	176	954	518	331	487	216	589	324	1196	365	379	176	679	1161
TAG(58:8) NL-22:4	TAG	948.8	599.506	349.294	0	0	0	0	149	0	122	0	0	0	0	0	0	0	0	0	0	0	0	0	0	0	0	0	0	0	0	0	0	156	0	0	0	0	156
TAG(58:10) NL-22:6	TAG	944.8	599.507	345.293	243	243	250	338	496	406	550	176	264	223	243	203	128	115	421	446	291	196	284	0	210	128	462	291	304	210	156	540	230	576	183	237	162	542	829
TAG(56:7) NL-20:3	TAG	922.77	599.508	323.262	0	0	0	122	122	0	128	0	0	0	0	0	0	0	128	115	0	0	0	0	0	0	101	0	0	0	0	101	0	216	0	0	0	0	203
TAG(58:9) NL-22:5	TAG	946.8	599.51	347.289	0	0	0	0	115	0	122	0	0	0	0	0	0	0	115	0	101	101	0	0	0	0	0	0	0	0	0	0	0	189	0	0	0	101	210
TAG(54:7) NL-18:3	TAG	894.75	599.512	295.238	0	0	0	0	0	0	101	0	0	0	0	0	0	0	101	0	0	0	0	0	0	0	0	0	0	0	0	0	0	101	0	0	0	0	115
TAG(52:5) NL-16:1	TAG	870.72	599.515	271.205	0	0	243	216	270	149	250	128	270	0	142	0	0	128	453	183	128	122	115	0	0	0	183	162	122	142	0	210	156	504	155	169	0	223	524
TAG(53:5) NL-17:1	TAG	884.74	599.515	285.225	0	0	0	0	0	0	0	0	0	0	0	0	0	0	0	0	0	0	0	0	0	0	108	0	0	0	0	0	0	0	0	0	0	0	135
TAG(54:5) NL-18:1	TAG	898.75	599.516	299.234	541	805	1905	905	1861	913	2262	723	1800	516	1023	595	311	1167	5110	1451	831	426	791	538	429	484	1384	850	521	1056	476	1199	823	2960	881	757	358	1285	3074
TAG(54:4) NL-18:0	TAG	900.75	599.517	301.233	183	270	318	338	612	392	688	325	392	210	325	196	135	331	1268	264	325	101	216	156	169	216	304	338	183	406	155	338	270	699	277	264	142	318	709
TAG(56:5) NL-20:1	TAG	926.78	599.518	327.262	0	0	0	0	0	0	0	0	0	0	0	0	0	0	216	0	0	0	0	0	0	0	0	0	0	0	0	0	0	0	0	0	0	0	0
TAG(50:4) NL-14:0	TAG	844.7	599.518	245.182	0	0	122	0	189	0	196	0	108	0	0	0	0	0	277	0	0	0	0	0	0	0	0	0	0	0	0	0	0	142	0	0	0	0	135
TAG(52:4) NL-16:0	TAG	872.72	599.518	273.202	709	1439	1711	1207	1860	1174	2221	1587	1723	623	1041	563	385	1003	4540	1361	987	433	764	531	446	565	1365	866	597	1355	399	1484	1015	2721	931	1083	401	1513	2893
TAG(54:6) NL-18:2	TAG	896.75	599.518	297.232	156	210	463	298	558	318	787	291	548	183	331	203	101	298	1600	479	496	108	169	176	142	162	331	338	210	653	128	500	196	853	291	413	108	439	1043
TAG(51:5) NL-15:1	TAG	856.71	599.52	257.19	0	0	0	0	0	0	0	0	0	0	0	0	0	0	0	0	108	0	0	0	0	0	0	101	0	0	0	0	0	0	0	0	0	0	0
TAG(58:8) NL-22:5	TAG	948.8	601.521	347.279	0	0	0	0	108	0	142	0	0	0	0	0	0	0	0	0	0	0	0	0	0	0	0	0	0	0	0	142	0	196	0	0	0	0	196
TAG(56:6) NL-20:3	TAG	924.78	601.522	323.258	0	0	0	122	169	122	223	0	108	0	115	0	0	0	223	101	0	0	0	0	0	0	156	0	0	122	0	135	0	298	0	128	0	142	297
TAG(58:9) NL-22:6	TAG	946.8	601.522	345.278	196	189	277	392	399	270	446	189	338	237	223	0	101	142	365	277	176	135	223	0	128	0	257	142	176	237	183	392	135	584	203	223	203	399	582
TAG(53:4) NL-17:1	TAG	886.74	601.53	285.21	0	0	101	0	0	0	0	0	101	0	0	0	0	0	250	0	0	0	0	0	0	0	0	0	0	0	0	0	0	108	0	0	0	0	0
TAG(54:6) NL-18:3	TAG	896.75	601.531	295.219	0	0	108	0	0	0	122	0	183	0	0	0	0	0	467	108	0	0	0	0	0	0	108	0	0	0	0	122	0	176	0	0	0	0	243
TAG(53:3) NL-17:0	TAG	888.74	601.532	287.208	0	0	169	0	189	0	189	115	183	0	0	0	0	128	345	0	0	0	0	0	0	0	0	0	0	0	0	0	0	0	0	0	0	0	128
TAG(50:3) NL-14:0	TAG	846.7	601.532	245.168	108	122	413	122	352	156	392	156	318	0	156	0	0	372	997	128	149	0	0	0	0	101	101	156	108	156	0	115	162	284	0	0	0	135	291
TAG(56:4) NL-20:1	TAG	928.78	601.532	327.248	0	108	183	0	155	0	149	0	189	0	0	0	0	183	944	0	0	0	0	0	0	0	0	0	0	0	0	0	0	155	0	0	0	0	162
TAG(54:4) NL-18:1	TAG	900.75	601.532	299.218	1746	2261	9170	1631	4999	1608	5390	2276	9703	1586	2232	1052	566	5124	26362	3011	2263	473	1774	1711	717	1895	3083	2326	1281	2024	1081	2442	2108	5453	2328	1775	834	2312	6294
TAG(54:3) NL-18:0	TAG	902.75	601.533	301.217	500	708	1347	589	1650	595	1637	745	1457	458	677	352	237	1484	5559	708	721	176	678	480	210	504	791	805	459	483	331	653	480	1305	473	473	250	541	1389
TAG(52:3) NL-16:0	TAG	874.73	601.533	273.197	2475	5497	9201	3020	6364	2500	7176	5791	8765	2659	3770	1295	900	3902	18345	4223	2576	857	2237	2253	995	2149	4504	2901	1732	2966	1549	4393	3248	6732	3444	2532	1715	4936	7631
TAG(55:4) NL-19:1	TAG	914.77	601.533	313.237	0	0	0	0	0	0	0	0	0	0	0	0	0	0	108	0	0	0	0	0	0	0	0	0	0	0	0	0	0	0	0	0	0	0	0
TAG(54:5) NL-18:2	TAG	898.75	601.533	297.217	406	675	2328	615	1381	724	1751	629	2365	489	619	455	128	1303	6987	930	769	135	682	500	196	536	887	725	454	1066	223	903	591	2498	638	930	223	871	2688
TAG(56:3) NL-20:0	TAG	930.78	601.533	329.247	0	0	0	0	0	0	0	0	0	0	0	0	0	0	128	0	0	0	0	0	0	0	0	0	0	0	0	0	0	0	0	0	0	0	0
TAG(52:4) NL-16:1	TAG	872.72	601.533	271.187	162	284	1052	257	529	358	641	298	1295	203	318	183	0	446	2038	379	291	0	230	216	176	230	406	277	156	392	149	433	352	867	318	277	169	450	1177
TAG(51:3) NL-15:0	TAG	860.71	601.534	259.176	0	0	101	0	0	0	0	0	0	0	0	0	0	0	196	0	0	0	0	0	0	0	0	0	0	0	0	0	0	0	0	0	0	0	0
TAG(56:7) NL-20:4	TAG	922.77	601.534	321.236	216	311	392	629	850	531	899	352	450	264	674	210	189	250	849	656	264	264	331	250	318	210	749	304	325	365	284	692	270	1248	331	358	196	597	1315
TAG(56:5) NL-20:2	TAG	926.78	601.535	325.245	0	0	101	0	101	0	108	0	0	0	0	0	0	0	291	0	0	0	0	0	0	0	0	0	0	0	0	0	0	142	0	0	0	0	176
TAG(58:7) NL-22:4	TAG	950.8	601.539	349.261	0	0	0	0	101	0	122	0	0	0	0	0	0	0	189	0	0	0	0	0	0	0	0	0	0	0	0	0	0	142	0	0	0	108	176
TAG(56:5) NL-20:3	TAG	926.78	603.536	323.244	0	0	156	176	243	156	257	0	196	0	216	0	0	122	311	183	102	0	122	0	0	0	237	162	101	108	101	183	122	558	0	122	128	237	419
TAG(58:6) NL-22:4	TAG	952.8	603.538	349.262	0	0	0	0	223	101	149	0	108	0	108	0	0	0	203	0	0	0	0	0	0	0	0	0	0	0	0	149	0	257	0	0	0	0	250
TAG(50:3) NL-14:1	TAG	846.7	603.538	243.162	0	0	0	0	0	0	0	0	108	0	0	0	0	0	142	0	0	0	0	0	0	0	0	0	0	0	0	0	0	0	0	0	0	0	0
TAG(58:8) NL-22:6	TAG	948.8	603.539	345.261	291	237	358	392	480	358	588	277	426	318	351	135	122	203	545	415	270	149	264	128	156	169	413	277	196	183	189	489	237	471	243	149	156	462	487
TAG(56:6) NL-20:4	TAG	924.78	603.539	321.241	511	598	831	919	1236	834	1708	624	828	426	1238	352	270	338	1396	1469	590	563	639	304	503	291	1277	611	446	590	610	1063	505	1927	714	609	483	1190	2093
TAG(58:7) NL-22:5	TAG	950.8	603.545	347.255	0	115	108	128	135	115	230	0	122	0	108	0	0	0	196	149	0	0	0	0	0	0	128	108	0	0	0	128	0	250	0	0	0	115	291
TAG(51:3) NL-15:0	TAG	862.71	603.545	259.165	0	0	115	0	129	0	176	122	115	0	0	0	0	0	270	0	0	0	0	0	0	0	0	0	0	0	0	0	0	0	0	0	0	0	0
TAG(56:4) NL-20:2	TAG	928.78	603.546	325.234	0	0	0	0	122	0	142	0	115	0	0	0	0	0	368	101	0	0	0	0	0	0	0	0	0	101	0	0	0	128	0	0	0	0	135
TAG(53:2) NL-17:0	TAG	890.74	603.547	287.193	0	135	142	0	196	0	216	156	162	0	0	0	0	149	532	102	108	0	0	0	0	0	0	0	0	0	0	0	0	135	0	0	0	0	108
TAG(53:3) NL-17:1	TAG	888.74	603.547	285.193	0	0	115	0	0	0	101	101	128	0	0	0	0	128	324	0	0	0	0	0	0	0	0	0	0	0	0	0	0	0	0	0	0	0	0
TAG(54:3) NL-18:1	TAG	902.75	603.547	299.203	2783	3744	16235	2184	7838	2513	7975	3851	17304	2756	3519	1528	1059	10012	45511	5175	3506	699	3385	2721	1272	3215	4905	3987	2538	1936	1736	3589	3580	6198	3995	1979	1472	3789	7297
TAG(52:2) NL-16:0	TAG	876.73	603.548	273.183	3589	7490	12420	3793	9152	3615	10627	7864	13464	3666	5820	1543	1679	5857	23478	6482	4245	1559	3415	2913	1864	3265	6350	4435	2697	2674	3702	6427	4800	8380	5283	2314	3202	7495	8527
TAG(54:4) NL-18:2	TAG	900.75	603.548	297.202	834	1295	4599	899	2736	901	2794	1380	4530	986	1061	631	358	2745	13985	1511	1383	230	839	922	277	1035	1463	1176	775	1236	419	1110	1007	2797	1188	1085	406	1231	3402
TAG(54:5) NL-18:3	TAG	898.75	603.548	295.202	0	0	203	0	135	0	176	0	162	0	0	0	0	169	646	108	0	0	0	0	0	0	149	0	0	0	0	0	0	162	108	0	0	0	230
TAG(52:3) NL-16:1	TAG	874.73	603.548	271.182	298	379	1986	338	791	385	839	433	1894	392	581	210	128	797	2835	561	499	210	345	277	345	331	545	462	284	412	298	800	617	1070	604	311	291	776	1253
TAG(50:2) NL-14:0	TAG	848.7	603.548	245.152	135	183	706	156	490	210	456	230	775	183	196	0	101	526	1381	183	230	0	156	142	135	128	169	264	135	0	101	196	183	270	142	115	135	230	318
TAG(55:3) NL-19:1	TAG	916.77	603.549	313.221	0	0	0	0	0	0	0	0	0	0	0	0	0	0	156	0	0	0	0	0	0	0	0	0	0	0	0	0	0	0	0	0	0	0	0
TAG(51:3) NL-15:1	TAG	860.71	603.549	257.161	0	0	0	0	0	0	0	0	0	0	0	0	0	0	101	0	0	0	0	0	0	0	0	0	0	0	0	0	0	0	0	0	0	0	0
TAG(52:4) NL-16:2	TAG	872.72	603.549	269.171	0	0	0	0	0	0	0	0	0	0	0	0	0	0	108	0	0	0	0	0	0	0	0	0	0	0	0	0	0	0	0	0	0	0	0
TAG(56:2) NL-20:0	TAG	932.78	603.549	329.231	0	0	0	0	0	0	101	0	0	0	0	0	0	0	189	0	0	0	0	0	0	0	0	0	0	0	0	0	0	0	0	0	0	0	0
TAG(54:2) NL-18:0	TAG	904.76	603.55	301.21	701	942	1990	628	1922	782	2086	946	2042	700	702	352	392	1966	7741	843	1121	257	908	605	399	537	885	999	677	480	392	730	692	1140	748	552	352	749	1226
TAG(48:2) NL-12:0	TAG	820.67	603.55	217.12	0	0	108	0	0	0	0	0	128	0	0	0	0	122	270	0	0	0	0	0	0	0	0	0	0	0	0	0	0	0	0	0	0	0	0
TAG(56:3) NL-20:1	TAG	930.78	603.55	327.23	0	156	230	0	203	101	243	0	277	0	135	0	0	291	1022	115	115	0	135	0	0	108	183	108	115	0	115	0	0	176	0	0	0	0	196
TAG(56:4) NL-20:3	TAG	928.78	605.554	323.226	0	108	135	156	210	169	216	0	108	0	135	0	0	0	149	169	108	135	135	0	0	0	128	122	0	101	0	169	0	277	101	0	0	176	264
TAG(52:2) NL-16:1	TAG	876.73	605.559	271.171	115	149	426	142	318	183	304	243	564	128	196	0	122	270	823	183	210	0	122	128	115	122	135	250	169	135	122	237	149	351	189	108	128	277	365
TAG(52:1) NL-16:0	TAG	878.73	605.561	273.169	1177	2037	2350	1398	2842	1189	3532	2082	2368	1134	1844	558	677	1677	5148	1189	1679	762	1297	926	824	821	1401	1934	1082	1055	940	2130	1154	2410	1363	1207	969	2224	3004
TAG(54:1) NL-18:0	TAG	906.76	605.561	301.199	270	455	453	325	836	433	959	527	632	264	284	223	203	719	2128	270	574	216	555	237	237	243	291	607	555	331	162	311	250	490	291	358	223	277	560
TAG(54:3) NL-18:2	TAG	902.75	605.561	297.189	440	699	1259	467	1329	497	1503	745	1465	446	653	284	196	1321	5472	689	595	142	696	554	196	392	731	583	406	494	189	545	392	1032	426	367	169	435	1002
TAG(56:3) NL-20:2	TAG	930.78	605.562	325.218	0	0	0	0	0	0	0	0	0	0	0	0	0	0	149	0	0	0	0	0	0	0	0	0	0	0	0	0	0	0	0	0	0	0	0
TAG(58:6) NL-22:5	TAG	952.8	605.562	347.238	0	0	0	0	135	115	115	0	0	0	0	0	0	0	0	101	0	0	0	0	0	0	0	0	0	0	0	0	0	149	0	0	0	108	183
TAG(54:2) NL-18:1	TAG	904.76	605.562	299.198	1230	1807	4091	1196	3363	1079	3602	1504	4125	1145	1287	701	573	3625	15193	1675	1814	490	1601	1302	486	1277	1926	1910	1083	684	709	1290	1305	2064	1291	650	667	1324	2223
TAG(50:1) NL-14:0	TAG	850.7	605.562	245.138	0	0	183	0	210	108	257	115	183	0	0	0	0	284	437	0	115	0	0	0	0	0	0	101	0	0	0	122	0	101	0	0	0	0	135
TAG(54:4) NL-18:3	TAG	900.75	605.563	295.187	0	0	0	0	0	0	122	0	0	0	0	0	0	0	304	0	0	0	0	0	0	0	0	0	0	0	0	0	0	0	0	0	0	0	0
TAG(56:2) NL-20:1	TAG	932.78	605.563	327.217	0	0	0	0	0	0	142	0	0	0	0	0	0	0	372	0	0	0	101	0	0	0	0	0	0	0	0	0	0	0	0	0	0	0	0
TAG(58:7) NL-22:6	TAG	950.8	605.564	345.236	210	277	270	257	406	277	399	291	270	270	243	162	149	135	345	392	277	135	176	128	176	135	270	270	203	189	162	277	189	406	183	115	128	270	449
TAG(56:5) NL-20:4	TAG	926.78	605.565	321.215	537	649	635	871	1498	978	1455	732	757	423	1052	392	311	446	1043	808	771	526	658	291	487	359	864	1041	500	513	699	1031	625	1559	631	489	698	1056	1833
TAG(52:1) NL-16:1	TAG	878.73	607.559	271.171	0	0	0	0	0	0	0	0	0	0	0	0	0	0	115	0	0	0	0	0	0	0	0	0	0	0	0	0	0	0	0	0	0	0	0
TAG(54:1) NL-18:1	TAG	906.76	607.574	299.186	176	243	518	189	640	230	594	304	473	169	223	142	115	724	1564	223	358	135	345	155	162	169	250	419	291	230	128	183	223	304	243	210	135	183	439
TAG(54:2) NL-18:2	TAG	904.76	607.575	297.185	0	156	149	115	230	101	257	142	176	0	115	135	0	189	720	115	115	0	108	0	0	0	149	115	0	0	0	101	0	196	0	101	0	0	169
TAG(52:0) NL-16:0	TAG	880.73	607.575	273.155	569	606	482	622	919	509	994	957	585	640	595	471	489	549	812	379	906	524	1001	409	560	612	419	905	734	575	440	864	456	923	552	673	426	910	842
TAG(56:4) NL-20:4	TAG	928.78	607.577	321.203	257	318	284	436	512	385	503	392	318	223	243	176	196	142	216	210	581	243	311	243	257	237	196	385	264	345	311	318	311	526	237	237	311	270	609
TAG(56:11) NL-18:1	TAG	914.77	615.548	299.222	0	0	0	0	0	0	0	0	0	0	0	0	0	0	108	0	0	0	0	0	0	0	0	0	0	0	0	0	0	0	0	0	0	0	0
TAG(53:2) NL-16:0	TAG	890.74	617.567	273.173	0	0	0	0	0	0	115	0	0	0	0	0	0	0	115	0	0	0	0	0	0	0	0	0	0	0	0	0	0	0	0	0	0	0	0
TAG(56:9) NL-18:1	TAG	918.77	619.582	299.188	0	0	0	0	0	0	0	0	0	0	0	0	0	0	156	0	0	0	0	0	0	0	0	0	0	0	0	0	0	0	0	0	0	0	0
TAG(53:0) NL-16:0	TAG	894.75	621.492	273.258	0	0	0	108	0	0	0	0	0	0	0	0	0	0	0	0	0	0	0	0	0	0	0	0	0	0	0	0	0	0	0	0	0	0	128
TAG(56:8) NL-18:1	TAG	920.77	621.495	299.275	0	0	0	0	0	0	0	0	0	0	0	0	0	0	0	0	0	0	0	0	0	0	0	0	0	0	0	0	0	0	0	0	0	0	108
TAG(58:10) NL-20:4	TAG	944.8	623.507	321.293	270	284	257	331	506	409	589	223	291	270	304	156	155	122	456	429	338	237	257	115	270	101	433	304	210	284	135	550	264	930	277	223	128	533	967
TAG(60:12) NL-22:6	TAG	968.82	623.508	345.312	523	311	419	402	372	392	548	385	291	358	257	0	115	135	372	345	351	122	243	149	122	0	392	358	196	203	183	529	216	392	270	169	223	733	426
TAG(56:7) NL-18:1	TAG	922.77	623.508	299.262	392	331	571	531	658	564	598	385	490	318	494	183	155	162	505	419	277	183	230	128	162	156	426	311	264	196	264	672	250	791	324	210	270	583	706
TAG(58:9) NL-20:3	TAG	946.8	623.51	323.289	0	0	0	0	0	0	115	0	0	0	0	0	0	0	0	0	0	0	0	0	0	0	0	0	0	0	0	0	0	155	0	0	0	0	203
TAG(60:11) NL-22:5	TAG	970.82	623.511	347.309	0	0	0	0	0	0	0	0	0	0	0	0	0	0	0	0	0	0	0	0	0	0	0	128	0	0	0	0	0	0	0	0	0	142	101
TAG(56:8) NL-18:2	TAG	920.77	623.519	297.251	0	0	0	135	169	149	210	0	115	0	122	0	0	0	149	0	0	0	0	0	0	0	0	0	0	122	0	115	0	297	0	0	0	156	237
TAG(52:6) NL-14:0	TAG	868.72	623.574	245.146	0	0	0	0	0	0	0	0	0	0	0	0	0	0	0	0	0	0	801	0	0	0	0	0	560	0	0	0	0	0	0	0	0	0	0
TAG(58:6) NL-20:0	TAG	952.8	623.576	329.224	0	0	0	0	0	0	0	0	0	0	0	0	0	0	0	0	0	0	368	0	0	0	0	0	243	0	0	0	0	0	0	0	0	0	0
TAG(56:6) NL-18:0	TAG	924.78	623.576	301.204	2199	189	149	257	277	270	304	243	156	2411	135	115	0	3421	210	142	210	0	37310	122	115	0	183	189	27443	189	142	264	115	372	0	115	122	277	399
TAG(54:6) NL-16:0	TAG	896.75	623.577	273.173	1782	331	325	419	540	442	679	365	468	1346	311	128	135	2549	379	298	250	156	28199	108	135	142	399	318	19316	189	230	532	250	613	216	243	189	473	735
TAG(60:11) NL-22:6	TAG	970.82	625.521	345.299	257	149	210	230	338	210	433	156	196	243	216	0	0	0	473	385	189	196	162	0	108	0	372	169	0	128	155	351	176	325	122	162	0	365	419
TAG(54:6) NL-16:1	TAG	896.75	625.523	271.227	0	0	122	122	223	142	183	0	0	0	0	0	0	0	128	0	128	0	128	0	0	0	128	0	0	0	0	183	0	304	101	0	0	183	352
TAG(56:6) NL-18:1	TAG	924.78	625.524	299.256	257	318	501	470	713	568	752	257	502	250	708	216	149	189	834	670	284	243	257	149	257	203	574	358	277	352	352	715	297	1158	325	223	223	758	1251
TAG(54:5) NL-16:0	TAG	898.75	625.524	273.226	385	567	678	1001	1376	785	1304	605	694	419	850	270	270	277	1076	873	510	422	2408	203	367	189	871	558	1847	639	392	1118	561	2053	598	547	470	1079	2330
TAG(53:6) NL-15:1	TAG	882.73	625.524	257.206	0	0	0	101	108	0	101	0	0	0	0	0	0	0	0	0	0	0	0	0	0	0	0	108	0	0	0	0	0	0	0	0	0	115	0
TAG(58:9) NL-20:4	TAG	946.8	625.524	321.276	176	189	189	372	686	291	720	223	264	156	471	210	176	169	634	611	243	352	277	0	311	122	798	338	196	250	135	422	270	1013	243	203	169	475	1045
TAG(60:10) NL-22:5	TAG	972.82	625.525	347.295	0	0	0	0	0	0	0	0	0	0	0	0	0	0	0	0	0	0	0	0	0	0	0	0	0	0	0	0	0	155	0	0	0	115	128
TAG(58:8) NL-20:3	TAG	948.8	625.525	323.275	0	0	0	0	0	0	101	0	0	0	0	0	0	0	122	0	0	0	0	0	0	0	0	0	0	0	0	0	0	237	0	0	0	0	189
TAG(56:7) NL-18:2	TAG	922.77	625.533	297.237	0	101	189	108	216	128	230	0	162	0	243	0	0	0	223	183	0	0	0	0	0	0	203	0	0	156	0	223	0	352	0	135	0	176	388
TAG(56:5) NL-18:0	TAG	926.78	625.582	301.198	318	210	243	291	618	250	727	277	223	210	345	149	128	325	358	216	237	156	3008	108	176	129	237	358	2266	237	223	365	210	475	196	257	169	311	618
TAG(54:5) NL-16:1	TAG	898.75	627.537	271.213	0	0	169	149	142	115	169	0	122	0	128	0	0	0	142	169	122	0	156	101	101	0	122	101	108	122	101	149	128	392	135	115	115	210	358
TAG(56:5) NL-18:1	TAG	926.78	627.538	299.242	277	392	554	683	948	658	961	419	584	203	688	162	176	304	1172	587	406	264	419	203	237	203	627	552	277	352	406	703	399	1484	450	358	392	858	1462
TAG(54:4) NL-16:0	TAG	900.75	627.539	273.211	250	415	531	838	1119	761	1275	533	518	304	696	203	203	277	861	569	417	277	463	176	284	237	589	538	325	677	562	951	463	1732	539	730	545	947	1987
TAG(52:4) NL-14:0	TAG	872.72	627.539	245.181	0	0	0	0	0	0	135	0	0	0	0	0	0	0	0	0	0	0	0	0	0	0	0	0	0	0	0	0	0	0	0	0	0	0	101
TAG(58:7) NL-20:3	TAG	950.8	627.541	323.259	0	0	0	149	169	135	176	0	101	0	142	0	0	0	156	101	0	0	0	0	108	0	155	0	0	135	0	128	0	243	108	0	0	135	264
TAG(56:6) NL-18:2	TAG	924.78	627.546	297.234	101	122	169	196	277	216	352	115	183	0	210	0	0	115	446	196	0	0	162	0	0	108	203	128	115	216	115	196	122	460	162	189	101	176	485
TAG(60:10) NL-22:6	TAG	972.82	627.547	345.273	325	352	379	440	483	331	564	399	392	352	324	304	230	243	576	591	284	257	345	162	304	169	490	345	271	243	203	456	257	680	237	230	216	663	607
TAG(56:4) NL-18:0	TAG	928.78	627.549	301.231	183	277	216	446	486	358	415	433	264	169	284	176	155	162	385	223	358	223	284	169	176	243	243	345	196	277	277	298	216	549	365	223	223	358	746
TAG(58:8) NL-20:4	TAG	948.8	627.549	321.251	379	642	548	1018	1284	994	1410	662	563	325	833	688	407	440	1081	1043	806	792	708	210	642	243	1062	938	674	635	469	901	636	1581	674	574	372	908	1822
TAG(53:5) NL-15:1	TAG	884.74	627.551	257.189	0	0	0	0	108	0	115	122	0	0	0	0	0	0	0	0	162	0	0	0	0	0	0	216	0	142	0	115	0	0	0	115	0	0	0
TAG(54:4) NL-16:1	TAG	900.75	629.551	271.199	0	0	101	0	0	0	115	0	0	0	0	0	0	0	108	0	0	0	0	0	0	0	0	0	0	0	0	0	0	128	0	0	0	0	142
TAG(58:7) NL-20:4	TAG	950.8	629.553	321.247	0	169	176	392	358	379	338	183	196	0	216	142	0	135	270	257	203	196	237	0	216	0	257	196	149	189	108	298	223	597	203	189	122	298	584
TAG(58:6) NL-20:3	TAG	952.8	629.555	323.245	0	0	0	0	0	0	0	0	0	0	0	0	0	0	0	0	0	0	0	0	0	0	0	0	0	0	0	0	0	108	0	0	0	0	135
TAG(60:9) NL-22:6	TAG	974.83	629.558	345.272	0	0	0	101	122	0	176	0	0	108	0	0	0	0	135	183	101	0	0	0	0	0	122	115	0	0	0	176	0	156	0	0	0	169	149
TAG(56:5) NL-18:2	TAG	926.78	629.562	297.217	0	0	176	108	216	0	196	0	122	0	0	0	0	0	505	0	0	0	0	0	0	0	0	108	0	0	0	0	0	203	0	0	0	128	284
TAG(56:4) NL-18:1	TAG	928.78	629.564	299.216	128	189	372	257	433	250	453	243	395	128	331	0	0	298	1498	264	216	101	230	169	115	135	230	183	176	196	183	243	210	493	210	135	135	338	609
TAG(54:3) NL-16:0	TAG	902.75	629.564	273.186	135	338	338	372	572	291	633	318	327	196	392	0	0	230	729	331	230	128	264	169	115	122	237	230	196	365	291	472	277	811	243	243	284	413	841
TAG(56:3) NL-18:0	TAG	930.78	629.565	301.215	0	149	149	156	196	149	162	135	0	0	128	0	0	101	345	0	101	0	122	0	0	108	0	162	0	135	0	0	128	162	128	0	0	122	203
TAG(58:6) NL-20:4	TAG	952.8	631.57	321.23	0	0	0	0	196	0	162	0	0	0	108	0	0	0	101	101	0	0	0	0	0	0	108	0	0	0	0	0	0	176	0	0	0	0	176
TAG(54:2) NL-16:0	TAG	904.76	631.58	273.18	176	291	331	250	426	237	512	318	311	162	406	0	0	237	762	203	216	0	230	142	0	142	189	203	149	183	189	284	176	392	210	189	162	325	372
TAG(56:4) NL-18:2	TAG	928.78	631.58	297.2	0	0	128	0	149	0	142	108	135	0	0	0	0	135	665	0	0	0	108	0	0	0	0	0	122	0	0	0	0	142	0	0	0	0	183
TAG(56:3) NL-18:1	TAG	930.78	631.582	299.198	122	156	388	162	351	203	352	216	446	142	250	0	0	392	1769	257	169	0	210	128	0	149	264	169	169	0	108	237	149	291	128	122	0	162	351
TAG(56:2) NL-18:0	TAG	932.78	631.582	301.197	0	0	0	0	135	0	149	101	0	0	0	0	0	108	352	0	0	0	0	0	0	0	0	0	0	0	0	0	0	0	0	0	0	0	0
TAG(54:3) NL-16:1	TAG	902.75	631.583	271.167	0	0	0	0	0	0	0	0	0	0	0	0	0	0	108	0	0	0	0	0	0	0	0	0	0	0	0	0	0	0	0	0	0	0	0
TAG(54:1) NL-16:0	TAG	906.76	633.592	273.168	0	149	149	101	162	101	223	149	101	101	149	0	0	108	257	0	0	0	135	0	0	0	0	0	0	0	0	128	0	135	0	101	0	0	196
TAG(56:2) NL-18:1	TAG	932.78	633.594	299.186	0	0	169	0	156	0	196	0	156	0	122	0	0	223	620	0	0	0	115	0	0	0	0	101	0	0	0	0	0	115	0	0	0	101	176
TAG(56:3) NL-18:2	TAG	930.78	633.594	297.186	0	0	0	0	0	0	0	0	0	0	0	0	0	0	237	0	0	0	0	0	0	0	0	0	0	0	0	0	0	0	0	0	0	0	0
TAG(56:1) NL-18:1	TAG	934.79	635.607	299.183	0	0	0	0	0	0	0	0	0	0	0	0	0	0	135	0	0	0	0	0	0	0	0	0	0	0	0	0	0	0	0	0	0	0	0
TAG(54:0) NL-16:0	TAG	908.76	635.609	273.151	0	0	0	0	0	0	101	0	0	0	0	0	0	0	0	0	0	0	0	0	0	0	0	0	0	0	0	0	0	0	0	0	0	0	0
TAG(56:8) NL-16:0	TAG	920.77	647.506	273.264	0	101	108	189	345	183	257	115	0	0	142	0	0	0	237	183	115	0	0	0	0	0	149	115	0	142	0	183	0	237	115	0	0	169	250
TAG(58:9) NL-18:1	TAG	946.8	647.511	299.289	0	0	0	0	101	0	122	0	0	0	0	0	0	0	0	142	0	0	0	0	0	0	183	0	0	0	0	0	0	135	0	0	0	0	135
TAG(58:8) NL-18:0	TAG	948.8	647.515	301.285	0	108	0	135	155	223	284	0	0	0	135	108	0	0	169	115	135	135	108	0	128	0	162	142	108	128	0	115	0	210	115	108	0	122	250
TAG(56:7) NL-16:0	TAG	922.77	649.523	273.247	379	304	511	588	604	534	666	385	578	358	392	128	155	149	563	385	298	203	284	108	162	122	345	406	230	250	257	642	291	800	304	230	291	655	736
TAG(56:8) NL-16:1	TAG	920.77	649.523	271.247	0	0	0	0	0	0	0	0	0	0	0	0	0	0	0	0	0	0	0	0	0	0	0	0	0	0	0	108	0	0	0	0	0	0	108
TAG(58:8) NL-18:1	TAG	948.8	649.53	299.27	115	0	203	169	223	156	250	0	183	149	189	0	0	0	345	183	0	0	0	0	0	0	237	122	0	0	0	223	101	291	0	0	0	223	264
TAG(58:7) NL-18:0	TAG	950.8	649.532	301.268	0	101	122	169	142	135	203	156	101	0	108	0	0	0	115	142	0	0	0	0	115	0	108	101	0	115	0	115	0	183	0	0	0	128	223
TAG(56:7) NL-16:1	TAG	922.77	651.536	271.234	0	0	0	108	101	0	122	0	108	0	0	0	0	0	115	108	0	0	156	0	0	149	135	0	156	0	0	128	0	196	115	0	0	0	149
TAG(58:8) NL-18:2	TAG	948.8	651.548	297.252	0	0	0	0	0	0	0	0	0	0	0	0	0	0	122	0	0	0	0	0	0	0	0	0	0	0	0	0	0	0	0	0	0	0	135
TAG(58:7) NL-18:1	TAG	950.8	651.549	299.251	0	156	203	142	196	169	264	108	156	108	122	0	0	0	338	169	108	0	108	0	0	0	149	176	0	108	101	230	115	304	149	0	0	169	338
TAG(58:6) NL-18:0	TAG	952.8	651.608	301.192	1356	101	0	128	135	135	155	0	115	1378	0	0	0	2094	156	0	0	0	17013	0	0	0	0	0	11410	0	0	128	0	183	0	0	0	108	203
TAG(56:6) NL-16:0	TAG	924.78	651.609	273.171	1013	318	385	453	553	392	597	284	352	1042	372	101	128	1861	481	304	230	149	16226	149	176	162	298	277	11189	284	196	372	277	756	379	216	203	426	889
TAG(58:6) NL-18:1	TAG	952.8	653.551	299.249	0	115	210	149	243	135	270	108	135	0	169	0	0	0	291	183	0	0	101	0	0	0	142	115	0	0	0	210	101	338	0	101	0	162	358
TAG(56:6) NL-16:1	TAG	924.78	653.556	271.224	0	0	0	0	0	0	0	0	0	0	0	0	0	0	0	0	0	0	108	0	0	0	0	0	0	0	0	0	0	169	0	0	0	0	183
TAG(58:7) NL-18:2	TAG	950.8	653.563	297.237	0	0	0	0	0	0	0	0	0	0	0	0	0	0	122	0	0	0	0	0	0	0	0	0	0	0	0	0	0	108	0	0	0	0	156
TAG(56:5) NL-16:0	TAG	926.78	653.616	273.164	149	183	223	345	519	298	464	250	223	169	270	108	115	270	507	250	183	108	1682	101	108	149	237	230	1102	243	196	379	250	904	216	169	176	482	899
TAG(56:4) NL-16:0	TAG	928.78	655.566	273.214	0	115	0	149	189	156	277	128	0	0	122	0	0	0	115	135	122	0	122	0	0	0	0	135	0	122	0	183	108	324	122	128	128	162	352
TAG(58:5) NL-18:1	TAG	954.81	655.579	299.231	0	0	0	0	169	128	183	0	128	0	0	0	0	0	142	0	108	0	101	0	0	0	0	0	0	0	0	128	0	237	0	0	0	135	243
TAG(56:3) NL-16:0	TAG	930.78	657.587	273.193	0	0	0	0	0	0	0	0	0	0	0	0	0	0	0	0	0	0	0	0	0	0	0	0	0	0	0	0	0	101	0	0	0	0	0
TAG(58:4) NL-18:1	TAG	956.81	657.591	299.219	0	0	0	0	0	0	0	0	0	0	0	0	0	0	108	0	0	0	0	0	0	0	0	0	0	0	0	0	0	0	0	0	0	0	108
TAG(58:3) NL-18:1	TAG	958.81	659.611	299.199	0	0	0	0	0	0	0	0	0	0	0	0	0	0	142	0	0	0	0	0	0	0	0	0	0	0	0	0	0	0	0	0	0	0	0
TAG(58:2) NL-18:1	TAG	960.81	661.625	299.185	0	0	0	0	0	0	0	0	0	0	0	0	0	0	115	0	0	0	0	0	0	0	0	0	0	0	0	0	0	0	0	0	0	0	0
TAG(58:7) NL-16:0	TAG	950.8	677.558	273.242	0	0	0	0	0	0	0	0	0	0	0	0	0	0	0	0	0	0	0	0	0	0	0	0	0	0	0	0	0	122	0	0	0	0	189
TAG(58:6) NL-16:0	TAG	952.8	679.635	273.165	0	0	0	101	101	101	142	0	0	0	0	0	0	0	0	0	0	0	440	0	0	0	0	0	338	0	0	0	0	189	0	0	0	0	176
Unknown	Unknown	828.68	60.0474	768.633	128	0	203	0	0	0	0	0	189	128	149	101	0	0	0	149	0	101	0	0	0	0	0	0	0	135	0	0	108	0	115	176	0	0	0
Unknown	Unknown	826.68	60.0477	766.632	0	0	101	0	0	0	0	0	0	0	108	0	0	115	0	0	0	0	0	0	0	0	0	0	0	0	0	0	0	0	0	0	0	0	0
Unknown	Unknown	594.45	60.0479	534.402	0	0	0	0	0	0	0	0	0	0	0	0	0	0	0	0	0	0	0	135	0	108	0	0	0	0	0	0	0	0	0	0	0	0	0
Unknown	Unknown	566.42	60.0482	506.372	0	0	0	0	0	0	0	0	0	0	0	0	0	0	0	0	0	0	0	128	0	189	0	0	0	0	115	0	0	0	0	0	122	0	0
Unknown	Unknown	772.62	60.0823	712.538	0	0	101	0	0	0	0	0	108	0	108	0	0	0	0	0	0	0	0	0	0	0	0	0	0	0	0	0	0	0	0	0	0	0	0
Unknown	Unknown	808.66	60.0824	748.578	379	338	345	271	257	298	392	311	237	325	304	318	325	318	372	372	270	392	419	304	440	243	277	365	352	379	345	196	250	264	243	264	298	243	257
Unknown	Unknown	749.6	60.0825	689.518	0	0	0	0	0	0	0	0	0	115	115	0	0	102	0	0	0	0	0	0	0	0	0	0	0	0	0	0	0	0	0	0	0	0	0
Unknown	Unknown	706.56	60.0826	646.477	383	358	433	358	444	277	512	304	379	358	426	481	358	413	434	311	338	392	440	277	408	331	352	304	270	284	351	189	379	203	365	284	311	291	291
Unknown	Unknown	746.6	60.0828	686.517	352	264	412	196	270	203	210	203	469	331	365	250	277	291	311	284	243	230	223	156	358	237	270	257	203	291	284	210	352	250	358	284	223	325	196
Unknown	Unknown	812.66	60.0829	752.577	250	203	176	257	284	257	243	298	210	223	183	264	216	210	277	237	162	237	291	189	243	196	176	196	189	284	230	189	149	216	176	250	196	176	257
Unknown	Unknown	729.58	60.0829	669.497	338	311	379	338	223	304	284	372	304	304	537	345	237	284	277	189	298	331	318	250	270	203	196	264	250	216	250	297	397	471	382	270	216	298	422
Unknown	Unknown	835.69	60.0831	775.607	142	183	128	0	101	135	176	169	142	149	101	196	183	149	189	183	189	115	122	128	210	0	223	142	101	128	155	0	0	0	142	128	115	0	0
Unknown	Unknown	813.66	60.0831	753.577	573	419	854	311	237	372	243	569	922	626	632	399	365	606	412	484	451	445	270	264	408	304	631	358	318	613	574	464	489	351	609	491	553	396	365
Unknown	Unknown	806.66	60.0832	746.577	694	702	428	628	439	512	395	712	610	596	424	520	612	504	644	629	442	483	385	558	568	584	764	503	485	504	488	534	527	284	523	382	475	613	325
Unknown	Unknown	730.58	60.0832	670.497	196	149	149	216	142	203	196	142	203	169	183	210	128	169	210	0	108	196	183	108	203	115	0	189	128	210	156	230	223	284	223	115	169	183	203
Unknown	Unknown	761.61	60.0832	701.527	2257	2058	1880	2141	1984	1920	1723	1859	1995	2533	2357	2296	1908	1917	1894	1642	1769	2176	1871	1723	1986	1826	1973	1803	1681	1833	2286	1658	1846	1829	1949	2050	2057	2037	1868
Unknown	Unknown	721.57	60.0833	661.487	101	0	0	0	101	0	0	0	101	0	0	0	0	0	115	0	0	0	0	0	0	0	0	0	0	0	0	0	101	0	0	0	0	0	0
Unknown	Unknown	720.57	60.0833	660.487	156	169	156	183	162	162	183	243	162	169	230	169	196	196	189	115	108	189	122	128	176	122	115	128	0	115	115	169	183	149	189	115	203	122	149
Unknown	Unknown	784.64	60.0833	724.557	473	318	358	358	586	304	392	372	325	546	411	379	363	431	524	297	270	560	331	291	433	338	304	264	298	470	471	352	345	304	433	436	345	358	284
Unknown	Unknown	783.63	60.0833	723.547	635	524	331	518	425	449	419	582	396	532	473	541	464	438	506	284	510	438	331	291	392	318	331	453	410	479	410	504	250	379	331	453	446	365	291
Unknown	Unknown	703.56	60.0834	643.477	318	338	318	530	469	404	513	365	318	325	325	257	237	338	264	169	788	358	345	169	331	196	210	714	358	372	345	579	425	622	392	413	345	547	726
Unknown	Unknown	736.59	60.0835	676.507	681	467	365	406	318	338	392	399	431	406	399	520	623	351	494	325	311	318	362	331	352	301	433	311	277	315	467	304	291	264	372	352	406	372	291
Unknown	Unknown	834.69	60.0835	774.607	345	291	298	243	162	183	257	324	379	196	203	311	345	216	318	345	183	237	223	243	257	237	379	250	183	270	277	230	257	149	311	270	304	183	142
Unknown	Unknown	810.66	60.0836	750.576	649	705	606	784	615	605	678	831	469	604	541	644	772	761	757	568	788	682	752	706	711	783	610	697	577	543	733	494	549	553	453	718	648	585	716
Unknown	Unknown	756.61	60.0836	696.526	0	0	0	0	0	0	0	0	0	0	0	0	0	0	0	0	0	0	0	0	0	0	0	0	0	0	0	0	0	0	0	0	0	0	101
Unknown	Unknown	764.62	60.0836	704.536	277	257	115	122	149	230	183	243	196	176	196	189	223	176	169	196	155	142	142	203	196	162	196	203	128	135	176	176	162	183	135	176	162	243	142
Unknown	Unknown	814.67	60.0837	754.586	304	257	550	257	169	196	203	264	588	365	494	149	223	277	243	270	237	291	203	149	243	176	230	230	122	318	297	223	243	210	237	237	291	297	189
Unknown	Unknown	734.59	60.0837	674.506	2586	2525	1995	2284	2238	2124	2311	2828	2156	2373	2721	2583	2432	2603	2282	2454	1796	2407	2032	2239	1989	2728	2508	1923	2093	1881	2507	1747	2033	2166	2226	1900	2200	2070	2133
Unknown	Unknown	524.38	60.0837	464.296	0	0	0	0	0	0	0	0	0	0	0	0	0	0	0	0	0	0	0	0	0	169	0	0	0	0	0	0	0	0	0	0	0	0	0
Unknown	Unknown	758.61	60.0837	698.526	800	512	498	549	666	534	702	557	641	872	826	483	628	577	913	630	470	483	687	590	519	567	644	519	633	751	659	698	486	658	512	794	632	584	671
Unknown	Unknown	748.6	60.0838	688.516	162	196	176	142	149	0	189	176	216	169	169	183	122	169	162	128	156	128	101	135	196	162	0	115	0	108	142	0	122	101	135	142	128	176	0
Unknown	Unknown	827.68	60.0839	767.596	122	0	183	0	0	0	0	0	250	142	203	0	0	149	108	122	0	0	0	0	0	0	169	0	0	122	101	0	0	0	0	156	142	0	0
Unknown	Unknown	787.64	60.0839	727.556	451	478	487	291	318	324	298	410	457	365	599	325	372	362	388	216	298	412	345	345	379	351	324	419	257	458	539	372	291	284	345	526	372	277	338
Unknown	Unknown	737.59	60.0839	677.506	0	0	0	101	0	0	101	142	0	0	101	0	0	0	122	115	0	0	101	0	0	0	0	0	101	0	0	0	0	0	0	0	0	0	0
Unknown	Unknown	733.59	60.0839	673.506	789	525	685	723	653	633	715	607	769	871	784	631	737	506	707	478	565	680	929	471	750	709	490	554	574	622	819	676	762	627	782	548	773	556	632
Unknown	Unknown	809.66	60.0839	749.576	135	122	108	0	115	0	122	203	149	189	142	142	149	196	149	128	135	216	216	128	169	122	108	176	142	149	210	183	108	0	122	135	162	122	149
Unknown	Unknown	782.63	60.0839	722.546	1018	877	769	795	1022	789	947	1127	761	988	851	871	894	747	1008	547	832	883	912	605	904	828	748	847	770	771	845	766	576	633	745	723	607	816	697
Unknown	Unknown	836.69	60.0839	776.606	108	0	108	0	101	0	115	0	0	0	0	142	128	0	122	156	0	149	101	142	149	101	135	156	108	0	135	0	0	0	108	122	101	108	0
Unknown	Unknown	788.64	60.0839	728.556	1341	1155	1227	1052	851	971	934	1057	1331	1303	1365	1116	1076	1186	1166	1160	1004	1150	951	959	1146	1326	1184	1061	900	1193	1443	977	938	753	1195	1153	1158	961	746
Unknown	Unknown	774.63	60.0839	714.546	135	128	162	0	0	108	135	176	196	183	203	128	189	149	142	122	135	149	101	108	142	108	169	0	101	135	162	169	155	0	115	0	142	135	128
Unknown	Unknown	759.61	60.084	699.526	946	959	758	666	735	646	698	1027	892	1060	939	940	1034	736	1022	677	588	717	908	709	862	759	652	791	688	747	1044	653	605	458	597	735	707	744	594
Unknown	Unknown	839.69	60.084	779.606	0	0	0	0	0	0	0	0	0	0	0	0	0	0	0	0	0	0	0	0	135	0	0	0	0	0	0	0	0	0	0	0	0	0	0
Unknown	Unknown	760.61	60.084	700.526	4310	3621	3296	2907	2813	2991	3117	3211	3660	4030	3884	2711	3701	3113	3039	3141	2942	3843	2961	3262	3712	2898	3133	2894	2973	2843	4040	2962	3219	2793	3583	3230	3746	3296	3009
Unknown	Unknown	718.57	60.0841	658.486	0	101	0	0	0	0	0	0	0	0	0	0	128	0	0	0	0	101	0	0	0	0	0	0	0	108	101	0	0	0	0	0	0	122	115
Unknown	Unknown	522.38	60.0841	462.296	142	101	101	115	142	122	122	128	0	156	162	203	189	237	169	0	115	162	0	183	196	243	156	108	122	0	176	115	156	142	162	101	169	108	122
Unknown	Unknown	832.68	60.0842	772.596	128	101	128	108	0	0	0	0	108	162	101	108	101	0	0	108	0	108	0	0	122	142	183	135	0	135	0	0	0	0	128	0	176	0	108
Unknown	Unknown	747.6	60.0842	687.516	149	115	149	0	108	0	101	0	264	122	196	176	162	169	115	115	0	196	0	0	135	122	169	142	0	142	183	169	183	101	270	108	128	122	0
Unknown	Unknown	762.61	60.0842	702.526	1407	1251	1167	1108	1268	1059	1231	1327	1415	1359	1305	1294	1446	1353	1456	1460	1084	1340	1236	1235	1282	1344	1295	1207	1146	1253	1282	1317	1106	845	1295	1090	1276	1119	970
Unknown	Unknown	841.69	60.0842	781.606	0	0	176	0	0	0	0	0	210	128	115	0	0	149	0	0	0	0	0	0	0	0	0	0	0	0	0	0	0	0	0	0	0	0	0
Unknown	Unknown	811.66	60.0842	751.576	370	426	358	311	349	328	425	432	359	431	270	472	430	552	606	304	352	497	363	311	369	467	365	453	338	423	443	331	311	264	399	297	399	365	243
Unknown	Unknown	775.63	60.0843	715.546	0	0	115	0	0	0	0	0	0	0	101	0	0	0	0	0	0	101	0	0	0	0	0	0	0	0	0	0	0	0	0	0	0	0	0
Unknown	Unknown	732.58	60.0843	672.496	1585	1378	1617	1701	1354	1440	1621	1706	1843	1707	1768	1462	1576	1285	1727	1278	1470	1605	1787	1320	1736	1451	1110	1410	1338	1590	1894	1754	1856	1413	1754	1581	1675	1778	1729
Unknown	Unknown	801.65	60.0844	741.566	0	0	0	0	0	0	0	0	122	0	0	0	0	0	0	0	0	0	0	0	0	0	0	0	0	0	0	0	0	0	0	0	0	0	0
Unknown	Unknown	829.68	60.0844	769.596	0	0	135	0	0	0	0	0	156	0	122	0	0	0	0	0	0	0	0	0	0	0	0	0	0	0	0	0	0	0	0	0	0	0	0
Unknown	Unknown	722.57	60.0845	662.486	0	0	0	0	0	0	0	0	0	0	0	0	0	0	0	0	0	0	0	0	0	0	0	0	0	0	0	0	0	0	0	0	0	101	0
Unknown	Unknown	735.59	60.0845	675.505	1182	1139	1178	1298	1283	1121	1259	1428	1630	1423	1307	1299	1450	1081	1588	1341	986	1087	1182	1174	1081	1316	1518	1117	1194	1021	1348	1020	1104	774	1362	975	1022	1151	1048
Unknown	Unknown	816.67	60.0846	756.585	135	0	162	0	122	0	0	101	189	0	183	122	0	183	0	0	108	115	0	0	101	0	0	176	0	122	122	0	142	0	122	149	0	0	0
Unknown	Unknown	789.64	60.0846	729.555	647	653	780	486	612	485	561	766	989	631	707	651	754	875	661	556	587	555	640	575	786	585	577	534	468	704	798	657	662	444	534	746	612	599	443
Unknown	Unknown	785.64	60.0846	725.555	189	223	156	196	156	223	169	196	189	223	189	196	230	142	203	189	149	196	257	129	210	162	176	156	156	243	196	183	135	203	203	196	149	196	196
Unknown	Unknown	815.67	60.0846	755.585	210	243	284	270	183	142	176	250	349	189	284	149	128	203	196	210	189	203	115	142	162	108	162	345	176	237	203	196	183	135	183	210	149	196	189
Unknown	Unknown	496.35	60.0846	436.265	203	156	149	189	169	331	210	169	216	297	189	250	250	162	189	149	156	311	176	291	264	338	264	149	162	162	264	149	223	230	264	149	203	156	169
Unknown	Unknown	786.64	60.0846	726.555	661	610	780	448	426	572	500	586	673	799	777	584	725	603	660	743	463	793	616	475	668	560	662	482	410	870	763	526	421	512	561	710	575	699	414
Unknown	Unknown	838.69	60.0846	778.605	0	0	101	108	0	0	0	115	0	135	115	108	0	115	0	0	0	0	142	101	115	0	0	0	0	101	108	0	128	0	108	0	0	0	0
Unknown	Unknown	731.58	60.0847	671.495	1996	1823	2060	1857	1766	2073	1839	1835	2296	1784	2010	2061	1822	1740	2090	1398	1720	1861	2046	1739	1652	1581	1958	1854	1925	1977	2613	2098	2117	1927	2447	1861	2034	2150	1930
Unknown	Unknown	705.56	60.0847	645.475	0	0	0	0	101	0	115	0	0	0	0	0	0	0	0	0	115	0	0	0	0	0	0	156	0	0	0	0	0	115	0	0	0	0	135
Unknown	Unknown	763.62	60.0848	703.535	662	507	483	419	546	517	607	477	484	624	591	672	596	508	611	589	325	573	439	540	593	564	478	379	472	469	624	395	483	264	487	369	355	456	304
Unknown	Unknown	790.64	60.0848	730.555	237	142	264	162	176	169	155	216	237	230	311	230	183	250	223	223	128	223	223	203	264	243	135	250	162	257	270	183	176	149	135	277	291	169	156
Unknown	Unknown	707.56	60.0849	647.475	128	128	189	135	176	135	257	169	210	149	155	216	149	162	230	142	128	196	155	149	156	189	156	135	115	115	162	0	176	0	135	108	0	122	101
Unknown	Unknown	744.6	60.0849	684.515	0	0	102	0	0	0	0	0	122	0	0	0	0	0	0	0	0	0	0	0	0	0	0	0	0	0	0	0	0	0	0	108	0	0	0
Unknown	Unknown	833.68	60.0851	773.595	0	0	0	0	0	0	0	0	0	0	0	0	101	0	0	0	0	0	0	0	0	0	135	0	0	0	0	0	0	0	0	0	0	0	0
Unknown	Unknown	807.66	60.0852	747.575	264	291	297	210	203	183	210	358	203	338	311	331	257	237	230	318	250	250	223	270	264	230	345	223	237	270	311	243	284	162	298	230	216	223	149
Unknown	Unknown	766.62	60.0854	706.535	0	0	0	122	0	0	0	0	0	0	0	0	0	0	0	0	101	0	0	0	0	0	0	101	0	0	0	0	0	0	0	0	0	0	0
Unknown	Unknown	704.56	60.0855	644.474	162	203	149	216	243	183	264	169	183	108	196	0	128	149	128	0	230	149	203	162	183	115	135	298	142	176	169	291	210	297	210	155	169	270	311
Unknown	Unknown	735.59	61.0852	674.505	115	0	101	101	101	101	122	122	101	128	115	142	0	122	135	0	0	128	0	128	0	128	142	101	0	101	122	0	122	0	115	0	0	108	108
Unknown	Unknown	732.58	61.0858	671.494	0	0	0	0	0	0	0	0	115	0	0	0	0	0	0	0	0	0	0	0	0	0	0	0	0	0	0	128	108	0	0	0	0	0	0
Unknown	Unknown	733.59	61.0868	672.503	0	0	101	0	0	0	0	0	0	0	0	0	108	0	0	0	0	0	122	0	0	0	0	0	0	0	0	0	0	0	0	0	101	0	0
Unknown	Unknown	736.59	61.087	675.503	0	0	0	0	0	0	0	0	0	115	0	0	0	0	0	0	0	0	0	0	0	0	0	0	0	0	0	0	0	0	0	0	0	0	0
Unknown	Unknown	762.61	61.0871	701.523	101	0	108	0	0	0	0	115	115	142	0	0	0	0	149	0	0	0	0	0	0	0	0	0	0	0	122	0	0	0	115	108	115	115	0
Unknown	Unknown	763.62	61.0874	702.533	0	0	0	0	0	101	0	0	0	0	0	0	0	0	0	0	0	0	0	0	0	0	0	0	0	0	0	0	0	0	0	0	0	101	0
Unknown	Unknown	761.61	61.0878	700.522	135	155	122	115	0	122	162	135	101	135	101	122	0	162	108	108	101	101	128	108	135	115	122	101	122	0	108	169	108	135	115	108	156	142	169
Unknown	Unknown	168.02	63.0257	104.994	0	0	0	0	0	0	0	0	0	0	0	0	0	0	0	0	0	0	135	0	0	0	0	0	0	0	0	0	0	108	0	0	0	0	0
Unknown	Unknown	304.16	63.0272	241.133	0	0	0	0	0	0	0	0	0	0	0	0	0	0	0	0	149	0	0	142	0	0	0	169	0	0	0	0	0	0	0	0	0	0	0
Unknown	Unknown	149	65.0392	83.9608	149	162	156	189	169	223	250	149	156	115	0	270	169	101	0	203	176	162	250	176	135	203	210	304	358	189	210	183	169	155	243	162	176	291	196
Unknown	Unknown	376.23	65.0406	311.189	0	0	0	0	0	0	0	0	0	0	0	0	0	0	0	0	0	0	131	0	0	0	0	0	115	0	0	0	0	0	110	0	0	0	0
Unknown	Unknown	360.21	65.0407	295.169	0	0	0	0	0	0	0	0	0	0	0	0	0	0	0	0	142	0	0	142	0	101	0	216	0	0	0	0	0	0	0	0	0	0	0
Unknown	Unknown	369.22	65.0413	304.179	0	0	109	0	0	0	0	0	0	0	0	0	0	0	0	0	0	0	0	0	0	0	0	0	0	0	0	0	0	0	0	0	0	0	0
Unknown	Unknown	170.02	65.0414	104.979	0	0	0	0	0	0	0	0	0	0	0	0	0	0	0	0	0	0	115	0	0	0	0	0	0	0	0	0	0	0	0	0	0	0	0
Unknown	Unknown	333.19	65.0415	268.149	0	0	0	0	0	0	0	0	0	0	0	0	0	0	0	0	189	0	0	122	0	0	0	203	0	0	0	0	0	0	0	0	0	0	0
Unknown	Unknown	332.19	65.0417	267.148	0	0	0	0	0	0	0	0	0	0	0	0	0	0	0	216	726	0	122	608	0	599	331	856	142	0	0	0	385	155	406	0	0	0	156
Unknown	Unknown	485.34	65.0417	420.298	0	0	0	0	0	108	0	0	0	0	0	0	0	0	0	101	0	0	101	0	0	0	0	0	0	0	0	0	0	0	0	0	0	0	0
Unknown	Unknown	152.01	65.0419	86.9681	0	0	0	0	196	0	230	0	0	0	0	0	0	0	0	0	0	0	0	0	0	0	0	0	0	0	0	0	0	0	0	0	0	0	0
Unknown	Unknown	305.16	65.0419	240.118	0	0	0	0	0	0	0	0	0	0	0	0	0	0	0	149	810	0	0	451	0	587	162	822	0	0	0	0	304	0	237	0	0	0	122
Unknown	Unknown	359.21	65.042	294.168	0	0	0	0	0	0	0	0	0	0	0	0	0	0	0	115	101	0	176	0	0	0	115	115	108	0	101	0	0	0	159	0	0	0	0
Unknown	Unknown	776.63	65.0422	711.588	0	0	0	0	0	0	0	128	0	0	0	101	0	0	0	0	0	0	0	0	0	0	0	0	0	0	0	0	151	0	0	0	0	110	0
Unknown	Unknown	168.02	65.0422	102.978	0	162	270	372	451	318	430	115	237	0	0	243	183	196	0	298	270	223	714	551	318	511	264	210	654	189	298	135	417	685	532	243	216	176	596
Unknown	Unknown	304.16	65.0423	239.118	0	0	0	0	0	0	0	0	0	0	0	0	0	0	0	1243	3923	0	210	2538	0	2664	972	4549	108	0	0	0	2071	647	1583	0	0	0	581
Unknown	Unknown	305.16	66.0456	239.114	0	0	0	0	0	0	0	0	0	0	0	0	0	0	0	0	223	0	0	142	0	162	0	264	0	0	0	0	115	0	0	0	0	0	0
Unknown	Unknown	168.02	66.0492	101.971	0	0	0	0	0	0	0	0	0	0	0	0	0	0	0	0	0	0	0	0	0	108	0	0	0	0	0	0	0	0	0	0	0	0	0
Unknown	Unknown	349.2	67.0541	282.146	0	0	0	0	0	0	0	0	0	0	0	0	0	0	0	0	0	0	0	0	0	0	0	0	101	0	0	0	0	0	0	0	0	0	0
Unknown	Unknown	726.58	67.0547	659.525	0	0	0	0	0	0	0	0	0	0	0	0	0	0	0	0	0	0	0	0	0	0	0	0	0	101	0	0	0	0	0	149	0	0	0
Unknown	Unknown	791.64	67.0548	724.585	128	0	0	0	101	101	0	0	0	0	115	135	0	0	0	0	142	0	0	142	0	0	0	0	0	115	122	128	0	0	0	0	0	108	108
Unknown	Unknown	209.06	67.0551	142.005	0	0	0	0	0	0	0	0	0	0	0	0	0	0	0	0	0	0	0	0	0	0	0	101	0	0	0	0	0	0	0	0	0	0	0
Unknown	Unknown	745.6	67.0552	678.545	0	0	0	0	0	0	0	0	0	0	0	0	0	0	0	0	0	0	0	0	0	0	0	0	0	0	0	0	0	101	115	0	0	0	0
Unknown	Unknown	548.4	67.0555	481.344	0	0	0	0	0	0	0	0	0	0	0	0	0	0	0	0	0	0	0	128	0	122	0	0	0	0	0	0	0	0	0	0	0	0	0
Unknown	Unknown	764.62	67.0555	697.564	223	264	115	210	284	237	318	270	149	284	149	230	189	122	176	216	183	196	223	216	196	277	210	237	162	162	216	243	183	155	230	169	162	237	210
Unknown	Unknown	750.6	67.0556	683.544	298	351	237	345	345	311	284	243	250	298	257	324	223	196	216	264	358	331	365	176	298	291	331	379	264	311	345	430	372	555	318	325	304	427	545
Unknown	Unknown	612.46	67.0556	545.404	0	0	115	0	0	0	0	0	0	0	0	0	0	0	0	0	0	0	0	0	0	0	0	0	0	0	0	0	0	0	0	0	0	0	0
Unknown	Unknown	341.2	67.0559	274.144	122	149	210	264	216	250	169	196	183	108	0	149	0	0	0	216	237	189	524	298	169	264	324	189	386	196	216	230	277	264	237	108	284	264	284
Unknown	Unknown	744.6	67.0559	677.544	128	101	0	149	122	101	128	122	149	162	0	156	128	128	115	101	108	122	115	0	101	142	128	0	101	156	101	183	0	223	135	122	135	128	162
Unknown	Unknown	566.42	67.0559	499.364	135	108	162	135	210	122	122	156	210	115	0	0	108	0	0	203	0	149	183	304	135	410	210	128	0	0	284	122	169	122	250	0	176	196	223
Unknown	Unknown	567.42	67.056	500.364	0	0	0	101	0	0	0	0	0	0	0	0	0	0	0	0	0	0	0	162	0	169	0	0	0	0	0	0	101	0	0	0	0	0	0
Unknown	Unknown	526.38	67.0561	459.324	0	0	0	0	0	0	0	0	0	0	0	0	0	0	0	0	0	0	0	0	0	108	0	0	0	0	0	0	0	0	0	0	0	0	0
Unknown	Unknown	564.42	67.0562	497.364	0	0	0	0	0	0	0	0	0	0	0	0	0	0	0	0	0	0	0	142	0	101	0	0	0	0	0	0	0	0	101	0	0	0	0
Unknown	Unknown	746.6	67.0563	679.544	108	0	0	0	0	108	142	0	0	0	101	135	0	0	101	0	0	0	0	101	108	128	0	0	0	0	108	0	0	0	0	0	0	108	142
Unknown	Unknown	876.73	67.0563	809.674	0	0	128	0	0	0	162	0	142	0	101	0	0	0	203	0	0	0	0	0	0	0	0	0	0	0	0	0	0	0	0	0	0	0	122
Unknown	Unknown	594.45	67.0564	527.394	0	0	0	0	0	0	0	0	0	0	0	0	0	0	0	0	0	101	0	216	0	162	101	0	0	0	0	0	0	0	0	0	0	0	0
Unknown	Unknown	778.63	67.0564	711.574	358	311	311	372	352	311	338	399	539	413	345	365	264	345	237	291	318	324	372	304	331	439	372	358	203	284	270	311	264	318	460	304	284	443	324
Unknown	Unknown	794.65	67.0564	727.594	183	210	108	196	284	183	304	298	210	230	196	318	223	196	196	291	223	284	250	351	345	291	176	324	257	250	162	297	277	257	183	196	183	237	243
Unknown	Unknown	812.66	67.0565	745.603	0	0	108	0	0	0	0	0	0	0	0	0	0	0	0	0	0	0	0	0	0	0	0	0	0	0	0	0	0	0	0	0	0	0	0
Unknown	Unknown	724.58	67.0565	657.524	0	142	0	115	135	0	156	128	0	0	0	0	0	0	0	0	176	0	122	0	101	0	0	189	101	169	0	122	0	169	0	122	0	162	189
Unknown	Unknown	827.68	67.0566	760.623	0	0	0	0	0	0	0	0	0	0	0	0	0	0	0	115	0	0	0	0	0	0	0	0	0	115	0	0	0	0	0	0	0	0	0
Unknown	Unknown	828.68	67.0567	761.623	108	0	149	0	0	0	0	0	101	0	135	0	0	101	0	149	101	115	0	0	0	0	0	0	0	0	0	0	0	0	0	0	0	0	0
Unknown	Unknown	725.58	67.0568	658.523	0	0	0	0	0	0	0	0	0	0	0	0	0	0	0	0	0	0	0	0	0	0	0	108	0	0	0	0	0	0	0	0	0	0	0
Unknown	Unknown	766.62	67.0568	699.563	250	122	162	128	223	196	156	210	176	189	155	183	162	108	156	135	210	183	169	210	115	176	183	203	156	230	216	250	250	237	230	176	210	277	257
Unknown	Unknown	810.66	67.0568	743.603	108	0	196	0	0	0	0	156	230	149	210	0	142	149	101	122	101	115	0	101	135	0	122	0	0	162	108	0	115	0	108	142	142	128	0
Unknown	Unknown	332.19	67.0569	265.133	0	0	0	0	0	0	0	0	0	0	0	0	0	0	0	0	0	0	108	0	0	101	0	0	0	0	0	0	0	0	0	0	0	0	0
Unknown	Unknown	729.58	67.0569	662.523	115	0	183	0	0	0	0	0	162	108	169	115	0	122	0	0	0	0	0	0	149	0	128	0	0	210	101	108	0	0	108	169	108	0	101
Unknown	Unknown	814.67	67.0569	747.613	0	0	0	0	0	0	0	0	0	101	0	0	0	0	0	0	0	0	0	0	0	0	0	0	0	0	0	0	0	0	0	0	0	0	0
Unknown	Unknown	775.63	67.057	708.573	108	0	0	101	128	0	0	0	0	0	0	101	0	0	0	0	0	0	115	0	0	0	0	101	0	0	0	101	0	0	101	0	0	0	0
Unknown	Unknown	748.6	67.057	681.543	345	264	142	351	230	243	243	210	196	216	142	277	257	122	122	196	210	210	210	291	216	284	196	297	223	156	203	203	311	243	223	183	183	277	257
Unknown	Unknown	502.36	67.057	435.303	0	0	0	189	142	169	128	122	0	0	0	128	0	0	0	115	162	0	257	115	115	135	183	142	156	0	115	176	101	122	135	0	155	128	149
Unknown	Unknown	903.75	67.057	836.693	0	0	0	0	0	0	0	0	0	0	0	0	0	0	156	0	0	0	0	0	0	0	0	0	0	0	0	0	0	0	0	0	0	0	0
Unknown	Unknown	749.6	67.057	682.543	122	115	0	162	128	156	128	169	115	122	0	0	115	0	0	0	108	0	115	0	0	128	108	0	0	0	122	135	101	122	162	0	101	162	128
Unknown	Unknown	837.69	67.057	770.633	183	108	0	156	169	0	101	0	149	135	115	169	0	115	223	142	149	129	0	149	108	216	0	0	0	135	162	135	0	0	0	0	0	189	0
Unknown	Unknown	781.63	67.0571	714.573	169	216	203	149	183	176	243	169	176	210	169	203	216	108	149	176	149	176	196	156	183	162	128	128	142	156	149	142	176	162	142	128	142	189	108
Unknown	Unknown	267.12	67.0571	200.063	101	162	189	237	169	237	149	115	176	0	0	196	0	0	0	277	149	122	431	216	122	264	210	230	399	162	216	210	196	169	216	189	142	277	270
Unknown	Unknown	662.51	67.0571	595.453	142	108	176	101	0	0	0	108	149	128	0	0	0	0	122	0	0	0	115	0	0	0	0	115	0	155	115	0	108	0	101	0	0	0	128
Unknown	Unknown	348.2	67.0571	281.143	108	142	189	162	169	156	210	128	149	0	0	156	108	0	0	176	162	128	270	203	135	284	284	196	230	162	142	162	223	169	216	122	176	108	169
Unknown	Unknown	338.19	67.0571	271.133	0	0	0	0	0	0	0	0	115	0	0	108	0	0	0	0	0	0	0	0	0	0	0	108	101	0	0	115	0	108	0	0	0	0	0
Unknown	Unknown	902.75	67.0571	835.693	0	0	0	0	0	0	108	0	0	0	0	0	0	0	230	0	0	0	0	0	0	0	0	0	0	0	0	0	0	0	0	0	0	0	0
Unknown	Unknown	877.73	67.0572	810.673	0	0	0	0	0	0	0	0	0	0	0	0	0	0	108	0	0	0	0	0	0	0	0	0	0	0	0	0	0	0	0	0	0	0	0
Unknown	Unknown	797.65	67.0572	730.593	108	0	0	0	0	0	162	115	0	0	0	156	108	0	0	0	0	0	122	0	142	128	0	0	108	0	0	0	0	108	0	0	0	0	115
Unknown	Unknown	751.6	67.0572	684.543	122	115	128	135	101	162	115	169	108	162	142	135	0	0	0	108	142	149	142	0	142	128	101	189	128	162	128	203	122	169	216	128	183	176	162
Unknown	Unknown	898.75	67.0572	831.693	0	0	0	0	0	0	0	0	0	0	0	0	0	0	101	0	0	0	0	0	0	0	0	0	0	0	0	0	0	0	0	0	0	0	0
Unknown	Unknown	776.63	67.0573	709.573	971	872	485	861	1147	850	972	1038	631	773	727	942	916	636	906	838	859	639	826	899	570	849	928	716	700	539	616	767	723	730	582	477	651	1039	545
Unknown	Unknown	811.66	67.0573	744.603	0	0	0	0	0	0	0	0	129	0	101	0	0	0	0	0	0	0	0	0	0	0	0	0	0	0	0	0	0	0	0	0	0	0	0
Unknown	Unknown	795.65	67.0573	728.593	101	0	0	122	0	0	135	142	0	0	128	169	0	0	0	115	0	149	0	115	142	101	0	149	122	108	0	101	0	0	149	0	0	128	0
Unknown	Unknown	838.69	67.0573	771.633	115	0	101	108	196	0	0	108	108	115	135	108	0	0	0	0	0	0	101	0	0	115	0	0	101	122	122	0	0	0	0	0	0	128	0
Unknown	Unknown	313.17	67.0573	246.113	0	0	0	0	0	0	0	0	0	0	0	0	0	0	0	0	0	0	101	0	0	0	0	0	0	0	0	0	0	0	0	0	0	0	0
Unknown	Unknown	331.19	67.0573	264.133	230	284	223	385	301	385	358	237	379	183	108	372	169	128	101	482	352	318	718	462	277	579	517	365	554	385	450	433	264	399	352	237	404	423	547
Unknown	Unknown	702.55	67.0573	635.493	122	101	176	101	108	135	0	142	203	122	122	0	0	156	0	155	135	135	0	0	149	0	0	142	0	156	122	108	156	142	142	115	0	135	122
Unknown	Unknown	793.64	67.0574	726.583	434	358	210	551	455	351	477	454	270	402	358	566	511	270	324	526	456	419	399	497	411	417	396	423	331	338	355	470	345	264	358	250	344	460	270
Unknown	Unknown	728.58	67.0574	661.523	318	183	352	162	122	149	128	149	430	216	277	250	155	270	142	243	155	250	0	142	230	210	257	243	128	277	277	230	250	223	250	277	176	210	189
Unknown	Unknown	779.63	67.0575	712.572	169	108	128	115	183	108	162	115	189	128	108	142	0	142	0	128	149	156	101	128	115	142	169	101	0	169	108	135	142	108	142	155	0	142	128
Unknown	Unknown	904.76	67.0575	837.702	0	0	0	0	0	0	0	0	0	0	0	0	0	0	128	0	0	0	0	0	0	0	0	0	0	0	0	0	0	0	0	0	0	0	0
Unknown	Unknown	768.62	67.0575	701.562	338	372	216	338	490	324	524	385	230	397	264	497	472	331	487	331	370	519	486	406	480	437	297	485	385	379	345	472	304	480	318	311	311	431	419
Unknown	Unknown	359.21	67.0575	292.152	1231	1619	1891	2597	1855	2297	2006	1834	2203	1000	492	2416	1254	800	725	2868	2542	1536	4300	2585	1278	2914	3217	2456	3357	1798	2312	2775	2467	2697	2642	1330	2001	2610	2839
Unknown	Unknown	377.23	67.0575	310.173	115	156	216	277	183	264	230	128	270	142	0	189	149	0	0	338	257	135	573	270	176	325	311	257	383	183	230	311	277	318	264	176	250	270	270
Unknown	Unknown	770.62	67.0575	703.562	0	0	0	0	115	0	115	0	0	0	0	0	0	0	128	0	108	108	108	122	101	149	0	101	108	115	0	0	0	101	0	0	0	108	0
Unknown	Unknown	361.21	67.0576	294.152	0	0	0	0	0	0	0	0	0	0	0	0	0	0	0	101	0	0	108	0	0	0	0	0	0	0	0	0	0	0	128	0	0	0	108
Unknown	Unknown	767.62	67.0576	700.562	0	0	0	0	0	0	108	0	0	0	0	0	0	0	0	0	0	101	115	0	0	0	0	101	101	0	0	149	135	101	0	0	0	155	101
Unknown	Unknown	836.69	67.0576	769.632	311	216	223	298	331	108	176	223	189	358	331	243	128	135	189	223	372	142	142	331	223	411	0	0	169	223	237	345	169	142	169	122	176	325	183
Unknown	Unknown	875.73	67.0576	808.672	0	0	0	0	0	0	0	0	0	0	0	0	0	0	162	0	0	0	0	0	0	0	0	0	0	0	0	0	0	101	0	0	0	0	0
Unknown	Unknown	769.62	67.0577	702.562	203	189	0	162	176	149	183	189	162	230	122	257	210	115	169	101	176	203	162	169	216	176	135	210	196	162	169	149	0	162	162	0	108	203	183
Unknown	Unknown	796.65	67.0577	729.592	183	189	162	169	216	189	243	237	142	176	196	264	196	237	189	176	189	291	264	257	277	291	189	162	196	230	392	149	149	203	210	149	189	237	189
Unknown	Unknown	780.63	67.0577	713.572	384	352	342	304	414	318	379	405	325	352	318	426	284	376	365	250	311	511	473	458	419	426	331	311	298	565	298	399	304	358	358	399	311	472	250
Unknown	Unknown	627.48	67.0577	560.422	0	135	0	108	101	108	122	0	0	101	0	101	0	0	128	128	101	0	0	122	0	0	0	0	122	128	0	0	0	0	0	0	0	101	0
Unknown	Unknown	840.69	67.0577	773.632	0	0	0	0	101	0	0	101	101	0	128	115	0	0	0	128	0	0	0	0	0	149	0	0	0	0	0	0	0	0	0	0	0	108	0
Unknown	Unknown	808.66	67.0577	741.602	0	0	122	0	0	0	0	0	101	0	0	122	0	0	0	122	0	0	0	0	0	0	0	0	0	0	0	0	0	0	101	108	0	0	0
Unknown	Unknown	638.49	67.0578	571.432	0	0	0	0	0	0	0	0	101	0	0	0	0	0	0	0	0	0	0	0	0	0	0	0	0	0	0	0	0	0	0	0	0	0	0
Unknown	Unknown	718.57	67.0578	651.512	0	0	0	0	0	0	108	122	0	0	0	101	0	0	0	101	135	108	0	0	0	122	0	115	0	0	128	115	101	128	101	0	115	101	108
Unknown	Unknown	756.61	67.0578	689.552	0	0	108	0	0	0	0	0	0	0	0	0	0	0	0	0	0	0	0	0	0	0	0	0	0	0	0	0	0	0	0	0	0	0	0
Unknown	Unknown	370.22	67.0578	303.162	128	0	122	122	257	0	304	149	108	223	156	0	122	101	108	115	169	135	101	115	115	115	156	128	0	101	183	135	0	189	108	115	135	162	135
Unknown	Unknown	703.56	67.0578	636.502	0	0	0	0	0	0	0	0	0	0	0	0	0	0	0	0	0	0	0	0	0	0	0	0	0	101	0	0	0	0	0	0	0	0	0
Unknown	Unknown	874.73	67.0579	807.672	0	0	101	0	0	0	0	0	115	0	0	0	0	0	243	0	0	0	0	0	0	0	0	0	0	0	0	0	0	115	0	0	0	0	0
Unknown	Unknown	774.63	67.0579	707.572	183	210	142	156	0	169	203	196	162	169	128	230	176	0	128	196	176	149	189	128	162	250	183	223	122	183	189	216	196	149	196	0	162	196	189
Unknown	Unknown	900.75	67.0579	833.692	0	0	0	0	0	0	0	0	0	0	0	0	0	0	162	0	0	0	0	0	0	0	0	0	0	0	0	0	0	0	0	0	0	0	0
Unknown	Unknown	790.64	67.058	723.582	162	149	183	183	183	155	210	189	270	135	237	176	203	135	128	189	264	176	183	176	216	298	149	169	135	196	169	203	149	128	203	122	169	223	183
Unknown	Unknown	777.63	67.058	710.572	413	519	304	465	449	358	424	455	284	392	318	416	325	189	318	338	358	426	322	397	277	512	358	338	277	365	318	351	413	372	379	264	270	533	352
Unknown	Unknown	730.58	67.058	663.522	101	0	108	0	0	0	0	0	183	0	149	101	0	135	0	108	108	135	101	0	101	0	0	0	0	115	0	101	196	108	128	0	122	0	0
Unknown	Unknown	752.6	67.058	685.542	603	606	399	631	664	555	717	607	486	667	540	653	588	513	527	505	611	540	649	493	546	617	497	739	582	527	610	683	581	624	710	483	495	583	732
Unknown	Unknown	369.22	67.058	302.162	424	519	459	487	1055	436	858	436	521	438	510	410	352	351	318	358	506	476	270	392	365	453	304	495	237	536	525	406	458	737	460	432	398	512	724
Unknown	Unknown	782.63	67.058	715.572	0	155	0	0	0	0	108	0	0	0	101	101	115	101	0	0	122	0	0	0	0	0	0	0	0	0	0	108	0	0	122	0	0	0	0
Unknown	Unknown	754.61	67.058	687.552	115	142	0	122	115	101	108	122	156	0	108	135	0	108	101	162	115	135	128	0	122	128	0	135	108	128	108	122	101	149	149	101	0	183	122
Unknown	Unknown	765.62	67.0581	698.562	0	128	101	142	122	108	108	0	0	0	0	115	108	0	0	149	0	0	0	122	108	0	108	0	0	0	0	101	0	0	0	0	0	142	0
Unknown	Unknown	826.68	67.0582	759.622	135	108	156	0	0	0	0	0	223	115	135	128	0	122	0	135	0	0	0	0	0	0	156	108	0	142	108	0	0	0	0	101	0	0	0
Unknown	Unknown	753.61	67.0583	686.552	304	230	210	298	304	264	243	250	230	264	237	257	257	270	243	210	338	270	345	291	277	210	230	325	230	298	291	223	318	365	270	243	189	297	243
Unknown	Unknown	824.68	67.0584	757.622	0	0	0	0	0	0	0	0	0	0	122	0	0	0	0	0	0	0	0	0	0	0	0	0	0	0	0	0	0	0	0	0	0	0	0
Unknown	Unknown	376.23	67.0584	309.172	799	1071	1178	1460	1158	1643	1409	1055	1407	745	372	1475	641	510	345	1857	1349	1031	2601	1421	830	1686	1985	1727	2087	1256	1633	1392	1409	1244	1542	782	1318	1546	1674
Unknown	Unknown	792.64	67.0585	725.582	843	914	538	922	831	674	921	945	561	929	672	1260	1068	662	857	897	960	934	695	884	677	1241	1006	795	620	784	846	910	569	653	729	554	548	920	741
Unknown	Unknown	360.21	67.0586	293.151	169	365	223	539	284	593	291	270	298	176	101	409	216	183	135	442	478	250	640	451	210	560	524	483	616	298	384	518	379	492	480	243	372	499	490
Unknown	Unknown	377.23	68.0612	309.169	0	0	0	115	0	101	0	0	0	0	0	0	0	0	0	155	0	0	196	0	0	135	0	0	122	0	0	115	0	0	101	0	0	142	0
Unknown	Unknown	360.21	68.0622	292.148	0	101	0	196	156	115	0	0	169	0	0	156	0	0	0	142	108	101	183	149	0	108	162	142	203	115	149	183	149	142	0	0	108	189	155
Unknown	Unknown	168.02	68.9827	99.0373	0	0	0	156	196	128	149	0	0	0	0	0	0	0	0	0	0	0	257	183	0	155	0	0	169	0	0	0	122	183	223	0	0	0	203
Unknown	Unknown	403.26	68.9993	334.261	0	0	0	0	0	0	0	0	0	0	0	0	0	0	0	0	0	0	0	0	0	0	0	0	0	0	0	0	0	115	0	0	0	0	0
Unknown	Unknown	503.36	69.0357	434.324	0	0	0	0	0	0	0	0	0	0	0	0	0	0	0	0	0	0	128	0	0	0	0	0	0	0	0	0	0	0	0	0	0	0	0
Unknown	Unknown	751.6	69.0702	682.53	0	0	0	0	0	0	0	0	0	0	0	0	0	0	0	0	0	0	0	0	0	0	0	0	101	0	115	101	0	101	0	0	0	128	108
Unknown	Unknown	744.6	69.0704	675.53	176	135	169	162	122	135	169	115	135	135	156	128	149	101	155	135	162	142	155	122	115	135	122	169	108	176	135	210	162	264	135	169	135	264	250
Unknown	Unknown	724.58	69.0709	655.509	0	0	0	101	0	0	0	0	0	0	0	0	0	0	0	0	108	0	101	0	0	0	0	108	0	0	0	0	0	0	0	0	0	0	0
Unknown	Unknown	779.63	69.0714	710.559	115	0	0	0	0	0	0	0	0	0	101	0	0	0	0	0	0	0	0	0	0	0	0	115	0	0	0	0	0	0	0	115	0	0	0
Unknown	Unknown	792.64	69.0714	723.569	336	264	257	392	338	358	426	406	257	358	352	477	468	325	311	500	403	264	277	365	379	435	397	379	270	311	324	372	338	338	311	250	311	379	331
Unknown	Unknown	770.62	69.0715	701.548	0	0	0	0	0	0	0	0	0	0	0	0	128	0	0	0	0	0	0	0	0	0	0	0	0	0	0	0	0	0	0	0	0	0	0
Unknown	Unknown	876.73	69.0717	807.658	0	0	176	0	108	0	0	108	149	0	0	0	0	0	223	0	0	0	0	0	0	0	0	0	0	0	0	0	0	101	0	0	0	101	101
Unknown	Unknown	777.63	69.0717	708.558	142	210	115	149	149	156	243	196	101	176	156	270	142	0	101	237	169	176	196	243	169	216	149	169	142	108	142	183	142	115	176	0	135	162	149
Unknown	Unknown	627.48	69.0717	558.408	0	0	0	108	0	0	0	0	0	0	0	0	0	0	0	0	0	0	0	0	0	0	0	0	0	0	0	0	0	0	0	0	0	0	0
Unknown	Unknown	766.62	69.0717	697.548	230	169	0	101	156	135	128	101	128	0	115	135	135	101	101	0	169	128	169	155	0	142	108	223	169	162	149	189	142	210	169	155	0	331	142
Unknown	Unknown	769.62	69.0717	700.548	115	0	0	0	101	128	101	0	0	0	142	149	108	0	128	0	115	0	122	0	0	135	0	108	0	108	0	101	0	115	101	0	108	108	101
Unknown	Unknown	767.62	69.0718	698.548	0	0	0	0	0	0	0	0	0	101	0	0	0	0	0	0	0	0	0	0	0	0	0	0	0	101	0	0	0	149	0	0	0	115	0
Unknown	Unknown	837.69	69.0719	768.618	0	0	0	0	0	0	0	0	101	0	0	0	0	0	0	0	0	0	0	0	0	0	0	0	0	0	0	0	0	0	0	0	0	0	0
Unknown	Unknown	718.57	69.072	649.498	108	101	0	135	142	0	149	149	0	115	0	149	162	0	149	0	122	0	0	128	115	135	115	122	128	122	169	189	128	135	176	128	115	183	169
Unknown	Unknown	730.58	69.072	661.508	176	0	196	176	0	115	0	108	216	115	156	108	115	135	176	156	142	135	122	149	216	142	162	162	0	270	156	108	203	0	264	142	142	155	169
Unknown	Unknown	566.42	69.072	497.348	0	0	135	0	0	0	115	0	128	0	108	0	0	0	0	115	0	0	0	176	0	243	0	0	0	0	101	0	128	115	149	0	128	0	0
Unknown	Unknown	728.58	69.072	659.508	338	183	433	162	196	156	203	196	662	291	446	210	162	324	189	345	128	189	155	223	223	243	243	189	135	352	250	338	223	243	311	304	196	311	264
Unknown	Unknown	877.73	69.0721	808.658	0	0	0	0	0	0	0	0	101	0	0	0	0	0	101	0	0	0	0	0	0	0	0	0	0	0	0	0	0	0	0	0	0	0	0
Unknown	Unknown	640.49	69.0722	571.418	0	0	101	0	0	0	0	0	149	0	0	0	0	0	0	0	0	0	0	0	0	0	0	0	0	0	0	0	0	0	0	0	0	0	0
Unknown	Unknown	745.6	69.0722	676.528	0	0	0	0	0	0	0	0	0	0	0	0	0	0	0	0	0	0	0	0	0	0	0	0	0	0	0	0	0	108	0	0	0	0	101
Unknown	Unknown	502.36	69.0723	433.288	101	156	162	264	196	243	189	162	149	108	101	196	108	101	0	237	237	156	311	189	149	243	277	270	298	149	243	243	183	203	176	122	237	277	196
Unknown	Unknown	796.65	69.0723	727.578	142	101	108	0	156	101	237	176	122	128	128	128	128	149	149	176	115	149	128	101	176	196	0	122	183	101	135	0	0	115	101	108	108	0	128
Unknown	Unknown	331.19	69.0723	262.118	135	162	142	243	196	230	237	128	210	122	0	197	122	108	0	291	271	128	491	189	0	203	372	204	338	216	264	284	223	230	210	128	250	264	257
Unknown	Unknown	719.57	69.0723	650.498	0	0	0	0	0	0	0	0	0	0	0	0	0	0	0	0	0	0	0	0	0	0	0	122	0	0	0	0	0	0	0	0	0	0	0
Unknown	Unknown	746.6	69.0723	677.528	183	135	101	101	135	189	135	0	108	142	0	0	101	0	0	101	0	115	135	101	101	122	108	122	115	162	0	162	0	128	108	0	0	128	135
Unknown	Unknown	902.75	69.0723	833.678	0	0	0	0	0	0	0	0	0	0	0	0	0	0	230	0	0	0	0	0	0	0	0	0	0	0	0	0	0	0	0	0	0	0	0
Unknown	Unknown	267.12	69.0724	198.048	0	0	0	115	0	135	0	0	0	0	0	108	0	0	0	135	0	0	142	0	0	0	101	0	156	108	0	122	101	0	0	0	122	0	101
Unknown	Unknown	791.64	69.0724	722.568	0	0	0	0	0	0	0	0	0	0	0	169	0	0	0	0	122	0	0	142	0	162	108	0	0	101	101	0	0	0	0	0	0	0	0
Unknown	Unknown	778.63	69.0724	709.558	142	162	203	162	156	122	243	189	162	142	183	189	183	128	142	156	169	128	156	169	162	183	230	189	176	203	115	230	128	142	169	162	122	169	149
Unknown	Unknown	548.4	69.0724	479.328	0	0	0	0	0	0	0	0	0	0	0	0	0	0	0	0	0	0	0	0	0	142	0	0	0	0	0	0	0	0	0	0	0	0	0
Unknown	Unknown	485.34	69.0724	416.268	0	0	0	108	0	128	0	0	0	0	0	0	0	0	0	115	0	0	122	0	0	0	0	0	101	0	0	0	0	0	0	0	0	0	0
Unknown	Unknown	788.64	69.0724	719.568	0	0	0	0	0	0	0	0	0	0	0	0	0	0	0	0	0	0	0	0	0	101	0	0	0	0	0	0	0	0	0	0	0	0	0
Unknown	Unknown	702.55	69.0725	633.477	176	142	291	122	162	128	115	135	237	156	156	183	108	135	108	162	142	176	0	0	128	0	183	196	108	230	176	162	156	176	203	189	0	183	149
Unknown	Unknown	790.64	69.0725	721.567	169	135	196	128	183	122	216	149	264	183	162	176	0	156	155	176	155	149	189	270	142	291	149	162	0	237	149	169	156	169	128	122	101	297	135
Unknown	Unknown	768.62	69.0725	699.548	331	277	128	237	298	210	243	257	203	210	210	311	210	149	223	169	277	196	257	250	291	257	169	243	210	162	304	318	169	216	277	243	189	237	284
Unknown	Unknown	797.65	69.0726	728.577	0	0	0	0	0	0	0	0	0	0	0	0	0	0	0	0	0	0	0	115	0	0	0	0	0	0	0	0	0	0	0	0	0	0	0
Unknown	Unknown	752.6	69.0726	683.527	426	345	257	298	358	311	385	379	223	210	324	338	237	352	311	338	485	304	338	297	331	351	291	546	325	338	399	365	250	379	358	270	237	363	358
Unknown	Unknown	774.63	69.0727	705.557	0	0	0	0	0	0	0	101	0	0	0	0	0	0	0	0	0	0	0	0	0	101	0	0	0	0	0	0	0	0	0	0	0	0	0
Unknown	Unknown	794.65	69.0727	725.577	101	0	0	0	135	0	183	128	155	101	156	162	108	128	142	176	156	135	169	115	176	183	128	155	128	128	122	108	135	142	115	155	149	135	122
Unknown	Unknown	339.19	69.0727	270.117	0	0	108	0	0	0	0	0	0	0	0	0	0	0	0	0	0	0	101	0	0	0	0	156	0	0	0	108	0	122	0	0	0	0	101
Unknown	Unknown	780.63	69.0727	711.557	210	250	203	142	277	155	244	284	257	216	216	311	196	156	210	176	237	203	284	230	237	304	183	162	237	210	176	270	257	196	270	203	156	257	250
Unknown	Unknown	836.69	69.0728	767.617	176	128	0	203	135	0	115	0	155	0	108	101	0	0	101	0	115	0	115	128	0	169	0	0	0	0	0	122	0	122	115	0	0	128	108
Unknown	Unknown	793.64	69.0728	724.567	162	169	0	223	162	135	169	196	135	183	128	183	203	142	155	230	156	162	189	230	169	223	156	128	149	122	101	183	115	142	162	101	142	183	203
Unknown	Unknown	810.66	69.0729	741.587	0	0	101	0	0	0	0	0	128	0	115	0	0	0	0	0	0	0	0	0	0	0	0	0	0	0	0	0	0	0	0	101	0	0	0
Unknown	Unknown	377.23	69.0729	308.157	0	108	149	162	169	250	189	122	135	0	0	189	0	0	0	257	183	115	298	237	122	169	243	183	257	128	162	203	210	162	162	162	149	183	189
Unknown	Unknown	901.75	69.0729	832.677	0	0	0	0	0	0	0	0	0	0	0	0	0	0	108	0	0	0	0	0	0	0	0	0	0	0	0	0	0	0	0	0	0	0	0
Unknown	Unknown	753.61	69.0729	684.537	162	128	0	162	169	223	216	135	169	149	115	176	122	101	122	122	149	142	210	122	142	169	128	162	142	169	183	169	216	142	176	142	135	210	162
Unknown	Unknown	729.58	69.0729	660.507	108	0	203	0	0	0	0	0	223	108	128	0	0	155	0	108	0	108	0	0	122	101	189	0	0	210	189	142	135	101	149	122	122	101	0
Unknown	Unknown	338.19	69.0729	269.117	108	169	352	142	250	122	203	0	352	149	169	216	162	122	156	183	237	264	365	270	108	162	243	297	345	345	243	216	128	304	183	243	142	169	257
Unknown	Unknown	776.63	69.0729	707.557	358	365	210	345	392	338	413	379	250	331	210	373	338	149	270	304	250	284	392	379	257	385	284	298	298	216	291	385	318	250	331	237	270	466	284
Unknown	Unknown	209.06	69.0729	139.987	0	0	0	0	0	0	0	0	0	0	0	0	0	0	0	0	0	0	0	0	0	0	0	108	0	0	0	0	0	0	0	0	0	0	0
Unknown	Unknown	348.2	69.073	279.127	0	0	108	108	0	122	0	0	122	0	0	135	0	0	0	142	162	0	284	122	0	122	122	122	237	0	142	128	128	135	128	101	0	128	108
Unknown	Unknown	594.45	69.073	525.377	0	0	0	0	0	0	0	0	0	0	0	0	0	0	0	0	0	0	0	135	0	0	0	0	0	0	0	0	0	0	0	0	0	0	0
Unknown	Unknown	764.62	69.073	695.547	142	0	0	0	142	101	135	128	0	0	0	108	0	0	101	108	101	122	101	115	0	101	142	115	108	0	0	0	0	0	0	0	0	0	0
Unknown	Unknown	370.22	69.0731	301.147	0	0	135	0	162	0	270	135	0	0	122	128	0	0	0	0	122	0	0	0	0	122	115	0	0	122	101	0	0	128	108	0	0	0	122
Unknown	Unknown	840.69	69.0731	771.617	0	0	0	0	0	0	0	0	0	0	0	108	0	0	0	0	0	0	0	0	0	0	0	0	0	0	0	0	0	0	0	0	0	0	0
Unknown	Unknown	359.21	69.0733	290.137	719	989	1092	1553	1527	1529	1180	1142	1436	695	379	1342	747	546	433	1751	1344	1018	2730	1575	878	1557	2153	1489	2010	1018	1316	1566	1368	1488	1527	983	1543	1440	1986
Unknown	Unknown	369.22	69.0733	300.147	426	325	264	237	630	297	663	338	372	458	426	291	284	297	277	270	372	311	243	271	284	277	183	416	203	385	365	345	284	505	277	298	264	352	572
Unknown	Unknown	756.61	69.0733	687.537	0	0	0	0	0	0	0	0	0	0	101	0	0	0	0	0	0	0	0	0	0	0	0	0	0	0	0	0	101	0	0	128	0	0	0
Unknown	Unknown	765.62	69.0733	696.547	0	0	0	0	0	0	101	0	0	0	0	0	0	0	0	0	0	0	0	0	0	0	0	0	0	0	0	0	0	0	0	0	0	0	0
Unknown	Unknown	748.6	69.0733	679.527	101	101	0	0	149	0	135	108	0	108	0	108	0	0	0	101	115	0	122	101	101	128	0	0	128	0	101	122	108	115	142	0	101	108	0
Unknown	Unknown	903.75	69.0734	834.677	0	0	0	0	0	0	0	0	0	0	0	0	0	0	115	0	0	0	0	0	0	0	0	0	0	0	0	0	0	0	0	0	0	0	0
Unknown	Unknown	826.68	69.0734	757.607	0	0	0	0	0	0	0	0	108	0	0	0	0	0	0	0	0	0	0	0	0	0	0	0	0	0	0	0	0	0	0	0	0	0	0
Unknown	Unknown	612.46	69.0735	543.387	0	0	169	0	0	0	0	0	156	0	0	0	0	0	0	108	0	0	0	0	0	0	0	0	0	0	169	122	108	0	0	0	135	0	0
Unknown	Unknown	900.75	69.0737	831.676	0	0	0	0	0	0	0	0	0	0	0	0	0	0	155	0	0	0	0	0	0	0	0	0	0	0	0	0	0	0	0	0	0	0	0
Unknown	Unknown	567.42	69.0737	498.346	0	0	0	0	0	0	0	0	0	0	0	0	0	0	0	0	0	0	0	108	0	101	0	0	0	0	0	0	0	0	0	0	0	0	0
Unknown	Unknown	703.56	69.0737	634.486	0	0	135	0	0	0	0	0	101	0	0	0	0	0	0	122	0	0	0	0	0	0	0	0	0	0	0	0	0	0	0	0	0	0	0
Unknown	Unknown	754.61	69.0737	685.536	0	0	0	0	0	0	101	0	108	0	0	0	0	0	0	0	0	0	101	0	0	0	0	0	0	128	0	0	0	0	0	0	115	0	0
Unknown	Unknown	341.2	69.0738	272.126	122	0	155	277	176	162	250	162	156	108	0	169	0	0	0	243	223	142	345	156	122	250	257	196	379	176	169	250	189	257	203	128	183	270	277
Unknown	Unknown	874.73	69.0738	805.656	0	0	0	0	0	0	0	0	135	0	0	0	0	0	223	0	0	0	0	0	0	0	0	0	0	0	0	0	0	0	0	0	0	0	0
Unknown	Unknown	666.52	69.0739	597.446	0	0	0	0	115	0	0	0	0	0	0	0	0	0	0	0	0	0	0	0	0	0	0	0	0	0	0	0	0	0	0	0	0	0	0
Unknown	Unknown	360.21	69.074	291.136	135	230	149	311	291	358	183	270	243	108	101	264	135	115	101	399	250	189	477	352	162	304	385	351	331	196	304	304	331	352	264	142	216	331	297
Unknown	Unknown	376.23	69.0741	307.156	490	661	880	1033	1096	962	808	720	1067	497	243	892	429	318	264	1332	1018	640	2091	1034	601	1262	1218	974	1505	761	1030	1027	1031	965	1105	697	797	1010	1041
Unknown	Unknown	304.16	69.0741	235.086	0	0	0	0	0	0	0	0	0	0	0	0	0	0	0	0	162	0	101	0	0	0	122	183	0	0	0	0	135	101	0	0	0	101	0
Unknown	Unknown	781.63	69.0742	712.556	176	0	0	0	101	0	128	135	0	115	101	162	101	0	0	0	0	115	128	0	135	128	108	0	0	135	115	115	101	0	101	0	0	0	128
Unknown	Unknown	750.6	69.0744	681.526	169	162	128	115	189	169	196	122	176	162	156	122	0	135	0	115	210	189	128	176	142	156	115	149	162	156	203	189	216	216	169	122	189	196	223
Unknown	Unknown	828.68	69.0745	759.605	0	0	0	0	0	0	0	0	108	0	0	0	0	0	0	0	0	0	0	0	0	0	0	0	0	0	0	0	0	0	0	0	0	0	0
Unknown	Unknown	782.63	69.0746	713.555	0	0	108	0	0	0	0	0	0	0	0	0	0	0	0	0	0	0	0	0	0	0	0	0	0	0	0	0	0	0	0	0	0	0	0
Unknown	Unknown	734.59	70.0669	664.523	0	0	0	0	0	0	0	0	0	0	0	0	135	0	0	0	0	0	0	0	0	0	0	0	0	0	0	0	0	0	0	0	0	0	0
Unknown	Unknown	566.42	70.0669	496.353	0	0	0	0	0	0	0	0	0	0	0	0	0	0	0	0	0	0	0	101	0	142	0	0	0	0	0	0	0	0	108	0	0	0	0
Unknown	Unknown	316.17	70.067	246.103	142	257	331	473	376	459	433	304	338	189	115	385	237	169	169	524	345	298	794	446	297	397	568	345	739	270	419	358	358	365	453	237	352	406	396
Unknown	Unknown	289.14	70.067	219.073	0	115	149	135	128	169	128	0	135	0	0	0	0	0	0	183	135	0	257	149	0	189	230	135	250	0	162	128	142	169	142	0	203	122	149
Unknown	Unknown	317.17	70.0671	247.103	0	0	0	108	0	0	0	0	0	0	0	0	0	0	0	0	0	0	122	0	0	0	128	0	0	0	0	0	0	0	0	0	0	0	0
Unknown	Unknown	732.58	70.0675	662.513	0	0	0	0	0	0	0	0	0	0	0	0	0	0	0	0	0	0	0	0	0	0	0	0	0	0	0	0	0	0	0	0	0	101	0
Unknown	Unknown	288.14	70.0682	218.072	369	532	782	1044	829	1125	881	486	787	464	237	873	398	379	257	988	713	534	1705	856	492	864	1158	767	1336	535	950	819	953	853	849	609	981	1092	1004
Unknown	Unknown	760.61	70.0687	690.541	0	0	0	0	0	0	0	0	0	0	0	0	0	0	0	0	0	0	0	0	0	114	0	0	0	0	0	0	0	0	0	136	0	0	115
Unknown	Unknown	731.58	70.0688	661.511	0	0	0	0	0	0	0	0	0	0	0	0	0	0	0	0	0	0	0	0	0	0	0	0	0	0	0	0	0	0	115	0	0	118	0
Unknown	Unknown	534.39	70.07	464.32	0	0	0	0	0	0	0	0	108	0	0	0	0	0	0	0	0	0	0	0	0	0	0	0	0	0	0	0	0	0	0	0	0	0	0
Unknown	Unknown	377.23	70.0767	307.153	0	0	0	0	0	0	0	0	0	0	0	0	0	0	0	0	0	0	115	0	0	0	0	0	0	0	0	0	0	0	0	0	0	0	0
Unknown	Unknown	360.21	70.0774	290.133	0	0	0	101	122	108	0	0	0	0	0	115	0	0	0	135	0	0	156	101	0	108	0	0	164	0	138	0	0	135	0	0	0	108	0
Unknown	Unknown	485.34	71.0506	414.289	0	0	0	0	0	101	0	0	0	0	0	0	0	0	0	0	0	0	0	0	0	0	0	0	0	0	0	0	0	0	0	0	0	0	0
Unknown	Unknown	502.36	71.052	431.308	0	0	0	176	149	183	128	0	0	0	0	0	0	0	0	176	0	0	264	108	0	128	176	115	156	0	135	162	0	101	0	108	0	142	115
Unknown	Unknown	703.56	71.0739	632.486	210	216	223	291	304	250	325	237	189	223	162	183	230	196	189	128	404	237	203	108	169	162	128	439	230	270	210	284	230	444	243	270	169	311	435
Unknown	Unknown	809.66	71.074	738.586	0	0	0	0	122	0	0	108	101	128	115	142	0	0	128	0	0	0	0	0	142	0	0	169	0	122	142	0	0	0	155	169	0	0	0
Unknown	Unknown	733.59	71.0741	662.516	581	338	398	453	304	396	345	358	456	394	385	436	345	440	571	291	385	435	477	318	452	419	412	291	466	345	519	570	512	365	365	352	686	397	558
Unknown	Unknown	285.14	71.0743	214.066	0	0	0	0	0	0	0	0	0	0	0	0	0	0	135	0	0	0	0	0	0	0	0	0	0	0	0	0	0	0	0	0	0	0	0
Unknown	Unknown	786.64	71.0743	715.566	456	350	417	338	291	331	264	345	472	517	505	389	479	514	440	331	304	417	372	390	383	349	358	325	365	478	534	331	298	264	277	392	311	345	399
Unknown	Unknown	522.38	71.0747	451.305	0	0	0	0	0	0	0	0	0	108	0	115	0	0	0	0	0	0	0	0	0	122	0	0	0	0	0	0	108	0	0	0	115	0	142
Unknown	Unknown	783.63	71.0749	712.555	436	429	216	352	284	243	354	384	264	478	237	338	284	216	304	196	257	367	443	223	264	484	298	264	284	291	277	284	210	291	203	352	243	230	223
Unknown	Unknown	737.59	71.0754	666.515	0	0	0	0	0	0	0	0	0	0	0	0	0	0	0	0	0	0	0	0	0	122	0	0	0	0	142	0	0	0	0	0	0	0	0
Unknown	Unknown	807.66	71.0756	736.584	176	257	196	203	156	169	149	169	203	237	189	142	250	122	162	318	135	169	115	203	142	189	250	176	128	176	189	135	176	108	149	149	169	162	115
Unknown	Unknown	811.66	71.0756	740.584	304	216	264	257	264	277	223	257	264	304	277	264	311	298	277	216	250	250	210	284	304	284	243	284	243	284	338	243	196	223	237	230	250	223	243
Unknown	Unknown	841.69	71.0756	770.614	101	0	0	0	0	0	0	0	115	0	108	0	0	0	0	0	0	0	0	0	0	0	0	0	0	0	0	0	0	0	0	0	0	0	0
Unknown	Unknown	806.66	71.0756	735.584	465	645	318	304	297	345	325	412	365	386	291	325	352	297	351	506	338	487	270	298	345	338	599	318	203	230	298	358	385	230	338	318	284	264	216
Unknown	Unknown	787.64	71.0756	716.564	345	270	304	230	203	237	189	243	318	257	385	257	237	237	203	223	223	318	237	176	243	243	284	331	216	277	318	250	250	176	257	250	270	250	230
Unknown	Unknown	813.66	71.0759	742.584	473	264	553	210	196	196	243	406	631	338	533	189	284	417	270	277	270	257	243	230	284	196	345	284	156	356	457	230	345	176	311	365	331	230	338
Unknown	Unknown	736.59	71.076	665.514	210	216	264	176	237	210	257	257	230	243	311	298	277	189	270	298	169	189	270	216	264	304	277	291	216	243	311	210	183	142	196	162	291	169	250
Unknown	Unknown	763.62	71.076	692.544	331	324	311	291	298	311	365	385	291	331	411	440	392	318	352	423	331	351	304	304	411	545	304	230	216	331	331	216	318	230	325	298	406	216	216
Unknown	Unknown	789.64	71.076	718.564	485	634	506	331	406	304	331	424	511	496	645	421	423	505	411	581	365	423	426	446	575	618	358	365	318	438	651	406	494	284	411	440	431	363	318
Unknown	Unknown	496.35	71.076	425.274	0	0	0	0	0	0	108	0	0	0	108	108	115	0	0	0	0	169	0	162	196	128	0	108	0	0	108	0	156	0	128	0	142	0	0
Unknown	Unknown	729.58	71.076	658.504	149	162	169	162	108	189	149	183	243	203	142	169	128	162	169	142	156	230	169	101	216	142	0	122	156	162	122	230	237	291	291	0	128	210	277
Unknown	Unknown	732.58	71.0761	661.504	1320	947	1002	952	959	910	859	1119	1053	982	1344	959	983	1080	1020	797	1003	903	1063	768	1068	891	701	903	874	1015	1047	960	1027	1014	841	999	1089	941	975
Unknown	Unknown	814.67	71.0762	743.594	196	176	358	108	101	142	0	149	493	210	270	210	149	277	196	156	155	176	0	128	237	0	216	189	0	243	270	169	257	101	203	176	210	183	149
Unknown	Unknown	774.63	71.0763	703.554	122	0	122	0	108	0	0	183	142	122	135	0	0	0	0	0	0	0	0	0	122	0	0	115	0	115	122	101	0	0	0	108	122	0	0
Unknown	Unknown	834.69	71.0763	763.614	216	196	142	230	0	142	189	203	169	351	162	216	243	149	162	250	135	183	108	210	210	156	230	156	101	230	223	128	176	0	189	230	169	142	101
Unknown	Unknown	810.66	71.0764	739.584	402	481	451	458	577	565	501	604	469	518	522	542	534	645	486	604	723	421	465	413	494	495	590	505	385	363	485	571	434	567	352	396	507	659	552
Unknown	Unknown	759.61	71.0765	688.534	646	575	507	366	554	430	410	636	639	647	593	548	547	548	674	470	419	518	567	407	545	562	372	372	474	485	569	345	358	352	433	379	462	416	331
Unknown	Unknown	788.64	71.0765	717.563	760	698	864	570	707	670	600	787	866	716	749	860	685	833	874	705	592	779	655	697	685	614	731	638	528	793	848	638	647	529	670	737	735	634	575
Unknown	Unknown	706.56	71.0765	635.483	203	183	216	169	250	203	304	243	216	155	223	304	230	176	318	183	162	284	203	223	216	264	169	183	169	210	189	183	230	189	189	189	135	196	135
Unknown	Unknown	731.58	71.0766	660.503	1280	1191	1344	1200	1197	1199	1396	1167	1478	1458	1367	1146	1210	1075	1299	876	876	1030	1348	1065	1263	870	882	1118	959	1211	1668	1199	1302	1241	1473	1333	1362	1326	1134
Unknown	Unknown	835.69	71.0766	764.613	108	108	0	0	0	108	0	115	108	0	101	101	128	0	0	0	128	122	0	108	0	122	183	101	0	101	0	0	0	0	135	0	108	0	0
Unknown	Unknown	762.61	71.0766	691.533	826	727	758	738	796	587	809	760	768	764	849	820	939	700	878	840	636	824	736	811	798	756	759	612	741	772	811	705	787	632	680	719	717	769	606
Unknown	Unknown	785.64	71.0767	714.563	0	0	0	115	122	0	142	135	122	128	203	101	108	122	176	0	128	128	135	0	135	0	108	0	0	169	142	122	128	142	115	189	115	115	115
Unknown	Unknown	812.66	71.0768	741.583	250	149	183	115	162	115	169	142	183	169	142	162	128	128	169	135	122	176	142	128	203	169	183	189	189	156	176	122	122	142	142	169	142	115	189
Unknown	Unknown	832.68	71.0768	761.603	149	108	122	0	0	0	0	0	0	0	0	0	0	0	0	0	0	0	0	0	0	0	0	0	0	108	0	0	0	0	0	0	101	0	0
Unknown	Unknown	827.68	71.0768	756.603	0	0	156	0	0	0	0	0	115	0	122	0	0	101	0	0	0	0	0	0	0	0	101	0	0	0	0	0	0	0	0	0	0	0	0
Unknown	Unknown	734.59	71.0768	663.513	1454	1332	1520	1409	1362	1431	1337	1253	1548	1349	1356	1506	1351	1275	1588	1420	1166	1280	1246	1409	1338	1548	1443	1200	1090	1473	1325	1220	1530	1007	1246	1305	1302	1406	1179
Unknown	Unknown	760.61	71.0769	689.533	2128	1884	1840	1635	1702	1819	1770	1905	1967	1994	1990	1798	1921	1918	2280	1790	1638	2035	2122	1960	2255	1873	1686	1805	1548	1950	2023	1752	1997	1709	1753	1719	2091	1543	1802
Unknown	Unknown	758.61	71.0769	687.533	538	298	324	331	385	325	471	301	379	518	616	291	365	379	466	372	284	325	407	352	257	284	369	277	329	465	460	541	250	482	277	508	365	440	478
Unknown	Unknown	720.57	71.077	649.493	108	115	101	0	101	0	101	128	0	115	122	0	115	0	0	0	0	0	0	0	135	0	0	0	0	0	128	108	142	0	115	0	115	101	115
Unknown	Unknown	744.6	71.0771	673.523	0	0	102	0	0	0	0	0	0	0	0	0	0	0	0	0	0	0	0	0	0	0	0	0	0	0	0	0	0	0	0	0	0	0	0
Unknown	Unknown	808.66	71.0771	737.583	298	210	196	183	176	230	142	270	162	162	216	264	284	142	284	244	210	162	270	155	250	155	230	223	142	176	277	149	176	196	223	230	203	162	169
Unknown	Unknown	748.6	71.0773	677.523	0	101	0	0	0	0	0	135	128	101	122	0	101	142	0	149	0	0	101	0	101	0	0	0	0	0	108	0	115	0	0	0	0	0	0
Unknown	Unknown	816.67	71.0774	745.593	0	0	101	0	0	0	0	0	142	0	0	0	0	122	0	0	0	0	0	0	0	0	0	108	0	108	0	0	0	0	0	108	0	0	0
Unknown	Unknown	730.58	71.0774	659.503	101	0	142	142	108	101	0	122	108	142	176	122	0	162	142	0	101	135	0	0	122	0	0	128	0	101	115	115	189	155	135	0	108	128	210
Unknown	Unknown	842.69	71.0775	771.613	0	0	115	0	0	0	0	0	0	0	0	0	0	0	0	0	0	0	0	0	0	0	0	0	0	0	0	0	0	0	0	0	0	0	0
Unknown	Unknown	761.61	71.0775	690.533	1148	1289	1341	1167	1069	1175	1239	1266	1372	1147	1458	1261	1425	1082	1276	1094	1116	1135	1214	1155	1054	1226	1011	1251	1093	1178	1190	1116	1356	965	1333	1193	1109	1224	1090
Unknown	Unknown	735.59	71.0776	664.512	814	778	797	756	652	719	762	825	872	843	761	740	846	769	806	824	605	824	840	880	848	850	698	617	651	541	850	598	773	554	635	672	743	571	549
Unknown	Unknown	784.64	71.0776	713.562	298	230	230	196	183	250	264	169	230	351	304	203	264	237	352	237	149	169	250	203	243	216	250	156	230	298	250	169	142	135	243	318	203	196	270
Unknown	Unknown	815.67	71.0777	744.592	122	149	250	0	128	108	135	142	277	108	183	0	108	115	101	115	169	176	0	0	189	0	115	237	108	156	135	135	115	0	128	162	156	135	135
Unknown	Unknown	707.56	71.0778	636.482	0	0	108	101	115	0	108	0	101	0	0	108	0	0	0	122	142	0	0	115	135	0	108	0	0	101	0	0	0	108	0	101	0	0	0
Unknown	Unknown	747.6	71.078	676.522	108	0	169	0	101	0	115	0	176	101	115	0	0	115	0	0	0	101	0	0	108	0	0	0	0	0	101	0	0	0	128	0	115	0	0
Unknown	Unknown	704.56	71.0781	633.482	142	0	0	108	183	149	183	128	142	0	0	0	115	0	0	0	176	101	122	0	0	0	0	203	142	115	108	128	108	210	128	0	0	203	216
Unknown	Unknown	782.63	71.0785	711.552	501	683	564	543	610	617	517	622	446	558	518	459	607	610	592	393	498	592	584	500	471	500	582	528	401	436	501	436	369	580	475	475	484	465	685
Unknown	Unknown	746.6	71.0799	675.52	156	149	230	128	169	169	162	223	243	183	230	156	162	183	176	115	156	142	162	162	142	210	183	176	128	237	156	176	203	135	203	142	203	243	176
Unknown	Unknown	828.68	71.0804	757.6	0	0	0	0	0	0	0	0	0	0	101	0	0	0	0	0	0	0	0	0	0	0	0	0	0	0	0	0	0	0	0	0	0	0	0
Unknown	Unknown	289.14	71.0806	218.059	0	0	0	0	0	0	0	0	0	0	0	0	0	0	0	0	0	0	101	0	0	0	0	0	0	0	0	0	0	0	0	0	0	0	0
Unknown	Unknown	790.64	71.0838	719.556	300	135	176	162	162	0	155	156	280	203	162	230	156	135	128	183	196	135	149	115	196	264	176	176	101	216	189	155	101	108	122	115	149	183	108
Unknown	Unknown	705.56	71.0857	634.474	0	0	0	0	0	0	0	0	0	0	101	0	0	0	0	0	0	0	0	0	0	0	0	0	0	0	0	0	0	0	0	0	0	0	0
Unknown	Unknown	791.64	71.0863	720.554	128	0	0	0	101	0	0	0	122	0	0	0	0	0	0	0	0	0	0	0	0	142	0	0	0	128	115	0	0	0	0	0	0	135	0
Unknown	Unknown	764.62	71.0864	693.534	210	291	122	210	257	223	352	250	162	210	189	270	264	149	230	210	210	189	210	291	176	230	196	264	162	156	183	257	223	176	176	122	162	284	196
Unknown	Unknown	777.63	71.0864	706.544	0	0	0	0	0	0	0	0	0	0	0	101	0	0	0	0	0	0	0	0	0	0	0	0	0	0	0	0	0	0	0	0	0	0	0
Unknown	Unknown	719.57	71.0867	648.483	0	0	0	0	0	0	0	0	0	0	0	0	0	0	0	0	0	0	0	0	0	0	0	115	0	0	0	0	0	0	0	0	0	0	115
Unknown	Unknown	756.61	71.0867	685.523	0	0	0	0	0	0	0	0	0	0	0	0	0	0	0	0	0	0	0	0	115	0	0	0	0	0	0	0	101	0	0	0	0	0	0
Unknown	Unknown	740.59	71.0868	669.503	0	0	0	115	0	0	0	0	0	0	0	0	0	0	0	0	0	0	0	0	0	0	0	0	0	0	0	0	0	0	0	0	0	0	0
Unknown	Unknown	623.48	71.0868	552.393	0	0	0	0	0	0	0	0	0	0	0	0	0	0	0	0	0	0	135	0	0	0	0	0	108	0	0	0	0	0	0	0	0	0	0
Unknown	Unknown	766.62	71.0869	695.533	0	0	0	108	149	0	101	101	0	0	0	135	115	0	0	101	108	183	0	115	0	128	108	108	135	0	0	156	101	0	135	0	0	135	108
Unknown	Unknown	836.69	71.0869	765.603	424	223	284	358	402	162	176	183	297	345	257	257	115	183	291	210	445	162	169	390	183	331	0	115	196	250	270	250	122	196	128	101	108	338	176
Unknown	Unknown	838.69	71.0869	767.603	0	0	0	101	162	0	0	0	0	0	0	101	0	0	0	101	0	0	0	0	115	115	0	0	0	0	0	162	0	0	108	0	0	128	0
Unknown	Unknown	796.65	71.0869	725.563	189	243	135	216	277	176	237	196	128	196	176	311	318	183	189	250	216	257	338	243	304	345	196	230	210	257	237	223	203	243	210	183	223	237	223
Unknown	Unknown	718.57	71.0869	647.483	128	108	0	122	189	169	135	108	101	128	108	155	108	0	162	108	203	189	210	162	169	128	135	149	135	142	128	291	183	176	169	0	135	156	223
Unknown	Unknown	794.65	71.087	723.563	203	338	0	183	318	189	304	284	128	230	264	318	237	162	277	291	372	324	291	345	318	331	203	270	304	223	183	338	210	210	257	284	196	250	223
Unknown	Unknown	594.45	71.0871	523.363	0	0	0	0	0	0	0	0	0	0	0	0	0	0	0	0	0	0	0	0	0	101	0	0	0	0	0	0	0	0	0	0	0	0	0
Unknown	Unknown	316.17	71.0872	245.083	0	0	135	162	162	169	128	108	128	0	0	183	0	0	0	189	162	101	250	169	176	162	230	128	264	142	135	237	223	203	115	135	135	176	108
Unknown	Unknown	751.6	71.0872	680.513	155	108	0	108	142	128	122	176	108	101	0	101	108	0	128	0	122	0	135	115	122	0	0	115	0	115	156	142	128	149	128	0	0	115	142
Unknown	Unknown	643.5	71.0872	572.413	0	0	0	0	0	0	0	0	0	0	0	0	0	0	0	0	0	0	101	0	0	0	0	0	0	0	0	0	0	0	0	0	0	0	0
Unknown	Unknown	304.16	71.0873	233.073	0	0	0	0	0	0	0	0	0	0	0	0	0	0	0	0	142	0	0	156	0	162	0	223	0	0	0	0	0	0	149	0	0	0	0
Unknown	Unknown	837.69	71.0873	766.603	210	203	155	101	169	0	108	115	149	149	122	135	0	0	108	0	237	0	115	176	0	243	0	0	0	142	189	149	0	0	0	0	0	223	108
Unknown	Unknown	793.64	71.0873	722.553	377	479	270	543	590	458	533	465	352	435	270	526	568	338	435	666	520	394	409	510	485	660	540	426	270	331	358	383	338	284	419	331	352	512	318
Unknown	Unknown	627.48	71.0873	556.393	122	162	0	142	162	142	128	0	0	142	0	149	0	0	0	0	101	0	108	0	101	0	0	115	0	0	128	128	0	108	0	0	0	101	108
Unknown	Unknown	776.63	71.0874	705.543	122	101	0	115	149	0	156	128	0	135	0	149	0	101	115	101	142	0	122	0	122	149	0	122	101	0	0	0	135	101	149	101	0	128	108
Unknown	Unknown	797.65	71.0874	726.563	135	142	0	0	135	0	122	0	101	115	101	216	108	0	142	0	101	0	115	0	115	176	0	122	122	0	0	0	0	0	135	0	0	101	0
Unknown	Unknown	662.51	71.0874	591.423	108	176	128	108	0	0	0	128	176	135	0	0	0	0	108	101	155	0	142	0	0	0	122	115	122	101	142	0	176	128	169	115	101	0	142
Unknown	Unknown	750.6	71.0875	679.513	230	304	203	372	223	277	325	264	216	250	122	250	223	162	223	142	250	203	250	223	264	250	216	257	189	169	277	325	331	318	379	183	189	331	270
Unknown	Unknown	313.17	71.0875	242.083	0	115	0	142	142	135	142	135	108	162	0	156	0	0	0	183	115	0	237	162	101	135	169	189	176	122	169	155	0	183	122	0	149	142	162
Unknown	Unknown	628.48	71.0875	557.393	0	122	0	0	0	0	0	0	0	0	0	0	0	0	0	0	0	0	0	0	0	0	0	0	0	0	0	0	0	0	0	0	0	0	0
Unknown	Unknown	371.22	71.0876	300.132	0	156	0	602	0	431	0	0	0	0	0	0	330	0	0	379	338	216	0	0	270	0	433	270	0	345	358	115	981	606	1240	277	284	128	562
Unknown	Unknown	876.73	71.0876	805.642	0	0	0	0	122	0	0	0	135	0	0	0	0	0	216	0	0	0	0	0	0	0	0	0	0	0	0	0	0	0	0	0	0	0	0
Unknown	Unknown	770.62	71.0876	699.532	183	101	0	122	135	135	108	0	0	108	108	149	0	128	0	0	128	155	108	122	128	101	101	0	0	122	0	122	0	108	135	0	0	142	101
Unknown	Unknown	548.4	71.0876	477.312	0	0	108	162	156	0	196	0	122	0	0	0	0	0	0	135	0	0	210	169	0	149	108	0	210	0	0	0	183	0	237	108	0	0	156
Unknown	Unknown	781.63	71.0876	710.542	0	0	0	0	108	0	0	0	0	0	0	0	0	0	0	0	0	0	0	0	0	0	0	0	0	0	0	0	0	0	0	0	0	0	0
Unknown	Unknown	755.61	71.0876	684.522	156	122	128	0	149	0	216	108	128	115	101	0	0	0	0	0	162	0	156	0	128	142	0	122	0	142	115	122	101	122	142	135	108	0	149
Unknown	Unknown	607.46	71.0877	536.372	0	0	0	0	0	0	122	0	0	0	0	0	0	0	0	0	0	0	142	0	0	122	0	149	0	0	0	0	0	0	0	0	0	142	101
Unknown	Unknown	372.23	71.0877	301.142	0	0	0	122	0	115	0	0	0	0	0	0	0	0	0	0	0	0	0	0	0	0	0	0	0	0	0	0	237	0	196	0	0	0	128
Unknown	Unknown	642.49	71.0878	571.402	128	108	156	128	108	149	122	115	115	128	0	0	0	0	0	196	115	0	304	149	115	243	142	243	203	156	203	156	128	108	135	0	0	176	122
Unknown	Unknown	792.64	71.0878	721.552	939	1195	591	811	1069	837	949	1154	607	1099	879	1202	996	835	927	1099	974	864	846	902	881	1202	936	1119	718	728	762	850	590	692	760	701	731	982	726
Unknown	Unknown	765.62	71.0878	694.532	142	156	0	128	0	0	135	101	0	0	0	128	115	0	115	101	115	135	115	122	0	115	128	0	101	108	101	108	135	0	101	0	0	122	0
Unknown	Unknown	752.6	71.0878	681.512	183	162	142	149	230	243	203	142	162	149	135	176	156	142	162	176	156	264	169	176	176	196	176	216	169	203	142	196	169	243	216	203	122	183	196
Unknown	Unknown	615.47	71.0878	544.382	0	0	0	0	0	0	0	122	0	0	0	0	0	0	0	0	0	0	0	0	0	0	0	0	0	0	0	0	0	0	0	0	0	0	0
Unknown	Unknown	369.22	71.0879	298.132	142	149	176	142	298	162	406	115	216	162	230	176	183	122	0	122	155	149	0	129	115	135	108	210	0	155	169	115	156	223	149	135	122	142	284
Unknown	Unknown	690.54	71.0879	619.452	0	0	0	0	101	0	0	0	0	0	0	0	0	0	0	0	0	0	0	0	0	0	0	0	0	0	0	0	0	0	0	0	0	0	0
Unknown	Unknown	554.41	71.0879	483.322	0	0	0	0	0	0	0	0	0	0	0	0	0	0	0	0	0	0	135	0	0	0	0	0	0	0	0	0	0	0	0	0	0	0	0
Unknown	Unknown	768.62	71.0879	697.532	477	445	243	503	595	517	534	549	419	546	358	664	619	363	806	297	480	492	644	518	513	720	510	462	512	384	497	406	345	449	567	363	426	637	436
Unknown	Unknown	267.12	71.0879	196.032	122	149	156	304	216	243	264	149	156	115	0	203	0	108	0	331	230	0	351	304	135	284	277	210	345	216	230	216	189	237	189	257	183	237	223
Unknown	Unknown	614.47	71.088	543.382	115	196	0	155	176	183	237	101	108	128	0	169	115	122	0	203	142	142	264	142	0	196	149	210	203	162	176	210	135	176	122	122	135	196	176
Unknown	Unknown	726.58	71.088	655.492	0	108	128	108	135	162	169	0	0	0	0	0	0	0	0	0	156	108	101	0	101	108	0	115	101	162	0	135	189	135	223	122	115	162	122
Unknown	Unknown	778.63	71.0881	707.542	338	331	230	264	304	358	419	311	250	250	264	284	311	196	284	270	237	291	298	291	230	372	250	250	257	196	237	284	183	264	331	196	243	325	210
Unknown	Unknown	239.09	71.0881	168.002	0	0	0	0	0	0	0	0	0	0	0	0	0	0	0	0	0	0	0	0	0	0	0	0	101	0	0	0	0	0	0	0	0	0	0
Unknown	Unknown	877.73	71.0881	806.642	0	0	0	0	0	0	0	0	122	0	0	0	0	0	0	0	0	0	0	0	0	0	0	0	0	0	0	0	0	0	0	0	0	0	0
Unknown	Unknown	702.55	71.0881	631.462	142	0	101	108	0	0	0	128	176	115	135	0	0	128	0	101	135	0	115	0	0	0	101	115	0	183	0	142	135	115	135	101	108	149	155
Unknown	Unknown	634.49	71.0881	563.402	0	0	0	0	108	0	0	0	0	0	0	0	0	0	0	0	0	0	0	0	0	0	0	0	0	0	0	0	0	0	0	0	0	0	0
Unknown	Unknown	795.65	71.0882	724.562	0	108	0	0	115	0	189	0	0	0	0	156	128	0	0	101	0	162	101	0	169	108	108	169	101	0	0	0	0	0	0	156	0	0	115
Unknown	Unknown	904.76	71.0882	833.672	0	0	0	0	0	0	0	0	0	0	0	0	0	0	108	0	0	0	0	0	0	0	0	0	0	0	0	0	0	0	0	0	0	0	0
Unknown	Unknown	840.69	71.0882	769.602	0	0	0	0	101	0	0	0	0	0	108	115	0	0	0	0	0	0	0	0	0	0	0	0	0	0	0	0	0	0	0	0	0	0	0
Unknown	Unknown	780.63	71.0882	709.542	122	156	122	135	183	115	183	189	115	0	135	115	176	135	169	183	149	108	183	142	142	149	115	0	128	128	108	122	0	162	189	115	149	210	162
Unknown	Unknown	666.52	71.0882	595.432	0	0	0	0	115	0	128	0	0	0	0	0	0	0	0	0	0	0	0	0	0	0	0	0	0	0	0	0	0	0	0	0	0	0	0
Unknown	Unknown	419.27	71.0883	348.182	0	0	0	0	0	115	0	0	0	101	0	0	0	0	0	0	0	0	0	0	0	122	0	0	0	0	0	0	0	0	122	0	0	0	0
Unknown	Unknown	332.19	71.0884	261.102	0	108	0	162	149	162	115	108	0	115	0	108	0	0	0	216	243	135	257	230	108	250	223	277	237	115	122	149	243	183	149	101	128	176	189
Unknown	Unknown	331.19	71.0884	260.102	420	656	535	1036	688	896	895	612	649	482	250	764	486	318	318	1157	763	560	1761	941	573	1190	1095	1025	1565	703	954	1038	957	1161	866	673	880	1162	1138
Unknown	Unknown	447.3	71.0884	376.212	0	0	0	0	0	0	0	0	0	0	122	0	0	0	0	0	0	0	0	0	0	0	0	0	0	0	0	0	0	0	0	0	0	0	0
Unknown	Unknown	612.46	71.0885	541.372	0	0	176	0	0	0	0	0	183	0	0	0	0	0	0	0	0	0	0	0	0	0	0	0	0	169	135	169	115	0	122	0	135	155	0
Unknown	Unknown	389.24	71.0885	318.151	0	0	0	0	0	0	0	0	0	0	0	0	0	0	0	0	0	0	0	0	0	0	0	0	0	0	0	0	0	0	162	0	0	0	0
Unknown	Unknown	798.65	71.0885	727.562	0	0	0	0	0	0	0	0	0	0	0	0	0	0	0	0	0	0	0	0	101	0	0	0	0	0	0	0	0	0	0	0	0	0	0
Unknown	Unknown	377.23	71.0885	306.142	318	464	638	770	707	711	653	455	584	318	189	618	385	264	156	913	626	461	1479	660	439	899	942	710	1016	547	735	763	739	621	661	439	617	899	713
Unknown	Unknown	728.58	71.0885	657.492	115	0	162	0	0	0	0	115	216	115	128	122	0	135	0	128	101	108	0	0	0	0	0	149	0	162	149	162	189	0	142	0	0	149	0
Unknown	Unknown	566.42	71.0886	495.331	0	0	122	0	0	0	108	108	108	0	0	0	0	0	0	115	0	101	0	176	0	149	135	0	0	0	101	0	108	0	115	0	115	0	0
Unknown	Unknown	586.44	71.0886	515.351	0	0	0	0	101	101	101	101	0	0	0	0	0	0	0	122	108	0	115	0	0	0	0	142	0	0	0	0	128	122	122	0	0	0	108
Unknown	Unknown	349.2	71.0887	278.111	0	0	0	0	0	0	0	0	0	0	0	0	0	0	0	122	0	0	122	0	0	0	128	0	101	0	0	0	0	129	0	0	0	0	101
Unknown	Unknown	388.24	71.0887	317.151	0	0	0	223	0	189	0	0	0	0	0	0	169	0	0	128	149	122	0	0	115	0	162	128	0	155	176	0	397	250	457	0	122	108	250
Unknown	Unknown	288.14	71.0888	217.051	122	155	230	304	250	331	237	243	250	135	0	352	176	115	128	338	237	223	535	345	257	318	426	196	503	216	365	284	304	304	311	203	284	386	352
Unknown	Unknown	924.78	71.089	853.691	0	0	0	0	0	0	0	0	0	0	0	0	0	0	0	0	0	0	101	0	0	0	0	0	0	0	0	0	0	0	0	0	0	0	0
Unknown	Unknown	850.7	71.089	779.611	0	0	0	0	0	0	0	0	0	0	0	0	0	0	0	0	0	0	0	0	0	0	0	0	0	0	0	0	0	108	0	0	0	0	0
Unknown	Unknown	341.2	71.0891	270.111	359	404	696	876	653	834	580	410	580	379	223	749	379	237	128	728	773	412	1113	772	379	817	851	880	1064	644	756	793	649	681	608	560	500	913	899
Unknown	Unknown	348.2	71.0891	277.111	176	291	385	466	480	554	472	352	352	176	142	430	223	142	0	519	471	264	812	520	304	595	679	520	710	365	643	516	497	489	502	338	399	483	666
Unknown	Unknown	378.23	71.0891	307.141	0	0	0	142	115	101	0	0	122	0	0	115	0	0	0	108	0	0	203	122	0	0	122	108	162	0	128	142	122	0	135	0	101	101	122
Unknown	Unknown	359.21	71.0893	288.121	2633	4034	4877	5539	5896	6967	5536	3743	4320	2961	1499	5139	2561	1879	1490	7194	5395	4251	10359	6304	3482	5853	7242	5447	8463	4108	5272	6131	5019	6171	5719	3996	5899	5564	7086
Unknown	Unknown	754.61	71.0893	683.521	311	169	189	257	345	243	331	264	257	243	189	277	189	122	216	156	311	183	203	230	230	216	169	270	277	264	257	270	264	318	392	237	210	311	264
Unknown	Unknown	361.21	71.0893	290.121	0	108	115	115	128	169	135	142	128	0	0	162	0	0	0	149	189	0	189	169	122	115	155	203	176	135	149	216	149	156	128	0	142	169	128
Unknown	Unknown	579.43	71.0893	508.341	0	0	0	115	128	156	122	0	0	0	0	115	0	0	0	115	196	128	122	101	0	115	156	183	101	0	0	122	0	101	128	0	0	135	149
Unknown	Unknown	874.73	71.0894	803.641	0	0	0	0	0	0	108	0	108	0	0	0	0	0	149	0	0	0	0	0	0	0	0	0	0	0	0	0	0	0	0	0	0	0	0
Unknown	Unknown	769.62	71.0894	698.531	230	176	183	203	324	203	237	210	115	257	149	311	196	216	264	203	237	270	311	277	284	318	183	243	237	149	230	223	128	284	156	169	243	284	264
Unknown	Unknown	613.47	71.0895	542.38	0	0	0	0	0	0	0	0	0	0	0	0	0	0	0	0	0	0	0	0	0	0	0	0	0	101	0	0	0	0	0	0	0	0	0
Unknown	Unknown	779.63	71.0895	708.54	176	135	0	183	156	142	162	176	101	149	0	149	142	0	149	122	101	122	189	0	142	176	135	135	115	0	156	162	115	149	210	101	128	155	0
Unknown	Unknown	824.68	71.0896	753.59	0	0	0	0	101	0	0	0	0	0	0	0	0	0	0	0	0	0	0	0	0	0	0	0	0	0	0	0	0	0	0	0	0	0	0
Unknown	Unknown	753.61	71.0897	682.52	0	0	0	0	115	0	0	0	0	0	0	0	0	0	0	0	0	0	0	0	0	0	0	0	0	0	0	0	0	0	128	0	0	135	0
Unknown	Unknown	376.23	71.0898	305.14	2199	2282	3268	4287	4088	4253	3570	2733	3947	1836	1100	3422	2091	1478	1036	4818	3767	2521	8392	4223	2502	5420	4939	3839	6504	2747	4009	4546	4144	3901	4442	2813	3651	4339	4172
Unknown	Unknown	338.19	71.0898	267.1	0	0	0	0	122	0	0	0	142	0	0	108	0	0	0	0	108	0	135	0	0	0	0	101	142	0	0	0	0	115	0	115	0	0	0
Unknown	Unknown	342.2	71.0898	271.11	0	0	128	196	128	176	108	108	101	0	0	108	0	0	0	169	115	0	230	155	122	108	149	128	176	169	162	183	115	108	128	0	149	135	169
Unknown	Unknown	370.22	71.0899	299.13	0	0	0	0	0	0	122	0	0	0	0	0	0	0	0	0	0	0	0	0	0	0	0	0	0	0	0	0	0	0	0	0	0	0	0
Unknown	Unknown	678.53	71.09	607.44	0	0	0	0	0	0	0	0	0	0	0	0	0	0	0	0	0	0	101	0	0	0	0	0	0	0	0	0	0	0	0	0	0	0	0
Unknown	Unknown	360.21	71.09	289.12	466	645	634	1054	832	1060	872	690	803	434	270	962	499	338	270	1211	1026	622	2152	1092	704	1248	1346	1188	1578	759	1078	1152	790	1110	1050	688	825	1123	1082
Unknown	Unknown	640.49	71.0902	569.4	0	0	155	0	0	0	0	0	135	0	0	0	0	0	0	0	0	0	0	0	0	0	0	0	0	0	0	0	0	0	101	0	0	0	0
Unknown	Unknown	896.75	71.0903	825.66	0	0	0	0	0	0	0	0	0	0	0	0	0	0	0	0	0	0	101	0	0	0	0	0	0	0	0	0	0	0	0	0	0	0	0
Unknown	Unknown	312.17	72.0463	240.124	0	0	0	0	0	0	0	0	0	0	0	0	0	0	0	0	0	0	0	0	0	0	0	0	0	0	0	0	0	108	0	0	0	0	0
Unknown	Unknown	284.14	72.0466	212.093	0	0	0	0	0	0	0	0	0	0	0	0	0	0	0	0	0	0	0	101	0	122	0	0	0	0	0	0	0	0	0	0	0	0	108
Unknown	Unknown	733.59	72.078	661.512	0	0	0	0	0	0	0	108	0	0	0	0	0	0	0	0	0	0	0	0	0	0	0	0	0	0	0	0	0	0	0	0	0	0	0
Unknown	Unknown	763.62	72.0783	691.542	0	0	0	0	0	0	0	0	0	0	0	108	0	0	0	0	0	0	0	0	0	0	0	0	0	0	0	0	0	0	0	0	0	0	0
Unknown	Unknown	732.58	72.0793	660.501	0	0	0	0	0	0	0	0	0	0	0	0	0	0	0	0	0	0	0	0	108	0	0	0	0	0	101	0	0	0	108	0	0	0	0
Unknown	Unknown	761.61	72.0793	689.531	108	128	0	108	0	128	101	122	108	135	0	0	101	108	101	108	0	0	101	128	0	108	115	135	156	162	128	135	101	0	101	108	101	115	101
Unknown	Unknown	735.59	72.0795	663.511	0	0	0	0	0	0	142	0	0	0	115	0	0	101	115	0	0	122	101	101	0	0	108	0	122	0	122	0	0	0	0	0	0	0	115
Unknown	Unknown	762.61	72.0795	690.531	0	0	0	0	0	0	101	0	0	0	0	0	101	0	0	0	0	0	0	0	0	0	0	108	0	135	0	0	0	0	0	0	115	0	0
Unknown	Unknown	634.49	72.0823	562.408	0	0	0	0	0	0	0	0	0	0	0	0	0	196	0	0	0	0	0	0	0	0	0	0	0	0	0	0	0	0	0	0	0	0	0
Unknown	Unknown	617.47	72.0827	545.387	0	0	0	0	0	0	0	0	0	0	0	0	0	223	0	0	0	0	0	0	0	0	0	0	0	0	0	0	0	0	0	0	0	0	0
Unknown	Unknown	620.47	72.0832	548.387	0	0	0	0	0	0	0	0	0	0	0	0	0	162	0	0	0	0	0	0	0	0	0	0	0	0	0	0	0	0	0	0	0	0	0
Unknown	Unknown	618.47	72.0833	546.387	0	0	0	0	0	0	0	0	0	0	0	0	0	4185	0	0	0	0	0	0	0	0	0	0	0	0	0	0	0	0	0	0	0	0	0
Unknown	Unknown	646.5	72.0834	574.417	0	0	0	0	0	0	0	0	0	0	0	203	0	135	0	0	0	0	0	0	0	0	0	0	0	0	0	0	0	0	0	0	0	0	0
Unknown	Unknown	619.47	72.0838	547.386	0	0	0	0	0	0	0	0	0	0	0	0	0	977	0	0	0	0	0	0	0	0	0	0	0	0	0	0	0	0	0	0	0	0	0
Unknown	Unknown	304.16	72.0842	232.076	0	0	0	0	0	0	0	0	0	0	0	0	0	0	0	0	413	0	0	264	0	264	115	438	0	0	0	0	149	0	149	0	0	0	0
Unknown	Unknown	378.23	72.0908	306.139	0	0	0	0	0	0	0	0	0	0	0	0	0	0	0	0	0	0	122	0	0	0	0	0	0	0	0	0	0	0	0	0	0	0	0
Unknown	Unknown	332.19	72.0908	260.099	0	0	0	0	0	0	0	0	0	0	0	0	0	0	0	0	122	0	0	0	0	128	0	149	0	0	0	0	0	0	0	0	0	0	0
Unknown	Unknown	361.21	72.0924	289.118	0	0	0	0	0	108	0	0	0	0	0	0	0	0	0	0	0	0	108	0	0	0	0	0	108	0	0	0	0	0	0	0	0	0	0
Unknown	Unknown	377.23	72.0928	305.137	0	128	203	216	183	257	196	115	196	0	0	237	0	101	0	264	203	149	457	270	216	257	338	196	406	162	203	196	237	223	223	135	203	277	270
Unknown	Unknown	360.21	72.0932	288.117	183	230	203	277	250	298	325	210	291	149	0	270	189	128	108	413	352	183	504	406	237	338	338	331	390	223	345	372	264	298	338	196	331	338	384
Unknown	Unknown	502.36	73.031	429.329	0	0	0	0	0	0	0	0	0	0	0	0	0	0	0	115	0	0	216	0	0	0	128	122	115	0	0	0	0	128	0	0	0	122	135
Unknown	Unknown	850.7	73.0477	777.652	0	0	0	128	0	0	0	108	0	0	0	0	101	0	0	0	0	0	0	0	0	0	0	0	0	0	0	0	0	0	0	0	0	0	0
Unknown	Unknown	852.7	73.0478	779.652	0	0	0	101	0	115	0	0	0	0	0	0	0	0	0	0	0	0	0	0	0	0	0	0	0	0	0	0	0	0	0	0	0	0	0
Unknown	Unknown	465.32	73.048	392.272	0	162	162	176	0	135	257	210	210	189	0	0	135	0	0	0	0	0	169	122	108	250	101	169	0	0	0	149	230	0	230	0	0	264	135
Unknown	Unknown	851.7	73.0481	778.652	0	0	0	0	0	122	0	0	0	0	0	0	0	0	0	0	0	0	0	0	0	0	0	0	0	0	0	0	0	0	0	0	0	0	0
Unknown	Unknown	906.76	73.0482	833.712	0	0	0	156	0	101	0	128	0	0	0	0	108	0	0	0	0	0	0	0	0	0	0	0	0	0	0	0	0	0	0	0	0	0	0
Unknown	Unknown	371.22	73.0482	298.172	223	888	602	693	542	640	1161	865	941	979	257	372	817	392	492	365	478	688	739	915	690	1249	609	739	588	358	237	919	863	561	1068	707	372	1142	921
Unknown	Unknown	430.28	73.0483	357.232	0	0	0	0	0	0	0	0	0	0	0	0	0	0	0	0	0	0	0	0	0	122	0	0	0	0	0	0	0	0	0	0	0	0	0
Unknown	Unknown	687.54	73.0484	614.492	0	0	0	101	0	0	0	0	0	0	0	0	135	0	0	0	0	0	0	0	0	0	0	0	0	0	0	0	0	0	0	0	0	0	0
Unknown	Unknown	466.32	73.0485	393.272	0	0	0	0	0	0	0	0	0	0	0	0	0	0	0	0	0	0	0	0	0	0	0	0	0	0	0	0	0	0	0	0	0	101	0
Unknown	Unknown	445.3	73.0485	372.252	108	1293	702	1097	250	1137	1991	1714	1595	1586	0	122	1063	493	695	142	176	640	1314	1014	793	1579	586	1201	631	277	162	1104	1113	456	1996	808	162	1581	1363
Unknown	Unknown	832.68	73.0486	759.631	0	0	0	169	0	183	0	156	0	0	0	0	196	0	0	0	0	0	0	0	0	0	0	0	0	0	0	0	0	0	0	0	0	0	0
Unknown	Unknown	373.23	73.0486	300.181	0	115	122	196	115	135	284	284	189	176	0	0	128	0	0	0	0	162	101	128	115	183	115	169	0	0	0	203	203	0	156	183	0	243	156
Unknown	Unknown	685.54	73.0487	612.491	0	0	0	250	0	270	0	183	0	0	0	0	250	0	0	183	0	0	0	0	0	0	0	0	0	0	0	0	0	0	0	0	0	0	0
Unknown	Unknown	628.48	73.0487	555.431	0	0	0	142	0	0	0	0	0	0	0	0	0	0	0	0	0	0	0	0	0	0	0	0	0	0	0	0	0	0	0	0	0	0	0
Unknown	Unknown	686.54	73.0487	613.491	0	0	0	216	0	237	0	142	0	0	0	0	298	0	0	115	0	0	0	0	0	0	0	0	0	0	0	0	0	0	0	0	0	0	0
Unknown	Unknown	833.68	73.0488	760.631	0	0	0	162	0	149	0	122	0	0	0	0	0	0	0	0	0	0	0	0	0	0	0	0	0	0	0	0	0	0	0	0	0	0	0
Unknown	Unknown	702.55	73.0488	629.501	0	0	0	128	0	237	0	0	0	0	0	0	142	0	0	0	0	0	0	0	0	0	0	0	0	0	0	0	0	0	0	0	0	0	0
Unknown	Unknown	447.3	73.0489	374.251	0	230	243	298	0	223	446	352	284	325	0	0	250	0	149	0	0	108	243	291	264	459	169	331	169	0	0	311	325	162	403	176	0	376	264
Unknown	Unknown	610.46	73.0489	537.411	0	0	101	843	115	876	115	690	142	318	0	0	901	0	0	459	0	0	0	277	115	237	115	108	0	0	0	135	115	128	115	0	0	176	101
Unknown	Unknown	446.3	73.049	373.251	0	385	311	338	142	467	570	603	519	544	0	0	452	0	223	0	0	149	496	396	467	719	210	437	243	0	0	351	490	216	680	338	0	723	410
Unknown	Unknown	554.41	73.049	481.361	0	0	0	101	0	0	0	0	0	0	0	0	0	0	0	0	0	0	0	0	0	0	0	0	0	0	0	0	0	0	0	0	0	0	0
Unknown	Unknown	448.3	73.049	375.251	0	0	0	0	0	0	115	0	0	101	0	0	0	0	0	0	0	0	0	101	0	101	0	101	0	0	0	0	0	0	115	0	0	108	115
Unknown	Unknown	758.61	73.0491	685.561	0	0	0	176	0	243	0	101	0	0	0	0	189	0	0	0	0	0	0	0	0	0	0	0	0	0	0	0	0	0	0	0	0	0	0
Unknown	Unknown	462.32	73.0493	389.271	183	2269	1498	2220	523	2074	3458	3001	2730	3218	156	196	2330	655	1239	484	277	909	2489	2425	1371	4208	1217	2579	1796	304	250	2042	2559	1161	3197	1664	446	2919	2298
Unknown	Unknown	463.32	73.0493	390.271	0	762	717	974	135	765	1558	1211	1149	1062	115	102	641	284	363	128	115	270	856	871	579	1163	539	983	464	0	101	687	844	399	1401	583	176	1258	921
Unknown	Unknown	536.39	73.0493	463.341	0	412	393	1031	162	1173	684	840	490	621	0	0	984	196	230	413	142	196	297	528	230	948	183	430	291	101	115	426	496	243	698	318	122	692	452
Unknown	Unknown	429.28	73.0495	356.231	0	142	0	135	0	0	196	203	149	210	0	0	122	0	0	0	0	0	149	108	0	250	0	156	0	0	0	122	149	0	183	0	0	183	162
Unknown	Unknown	834.69	73.0495	761.641	0	0	0	0	0	101	0	0	0	0	0	0	0	0	0	0	0	0	0	0	0	0	0	0	0	0	0	0	0	0	0	0	0	0	0
Unknown	Unknown	776.63	73.0496	703.58	0	0	0	108	0	0	0	0	0	0	0	0	156	0	0	0	0	0	0	0	0	0	0	0	0	0	0	0	0	0	0	0	0	0	0
Unknown	Unknown	372.23	73.0496	299.18	0	277	128	210	149	250	325	270	223	311	0	0	257	0	183	115	101	183	230	271	223	390	223	216	108	115	0	291	203	223	291	230	0	379	277
Unknown	Unknown	613.47	73.0497	540.42	0	0	0	0	0	196	0	108	0	0	0	0	156	0	0	0	0	0	0	0	0	0	0	0	0	0	0	0	0	0	0	0	0	0	0
Unknown	Unknown	611.46	73.0497	538.41	0	0	0	695	0	512	0	311	0	162	0	0	546	0	0	230	0	0	0	149	0	115	0	0	0	0	0	0	0	0	0	0	0	0	101
Unknown	Unknown	759.61	73.0497	686.56	0	0	0	128	0	135	0	0	0	0	0	0	155	0	0	0	0	0	0	0	0	0	0	0	0	0	0	0	0	0	0	0	0	0	0
Unknown	Unknown	924.78	73.0498	851.73	0	0	0	0	0	0	0	108	0	0	0	0	0	0	0	0	0	0	0	0	0	0	0	0	0	0	0	0	0	0	0	0	0	0	0
Unknown	Unknown	355.21	73.0498	282.16	0	115	0	115	108	122	122	162	108	0	0	0	115	0	0	0	115	0	101	142	108	142	0	115	0	0	0	149	115	128	135	101	0	169	128
Unknown	Unknown	684.54	73.0499	611.49	0	0	0	497	0	423	0	419	0	0	0	0	538	0	0	183	0	0	0	0	0	108	0	0	0	0	0	0	0	0	0	0	0	0	0
Unknown	Unknown	538.39	73.05	465.34	0	108	128	284	0	325	183	223	176	210	0	0	304	0	115	142	0	0	0	203	108	243	101	108	122	0	0	0	128	0	176	108	0	135	183
Unknown	Unknown	612.46	73.0503	539.41	0	0	0	277	0	365	0	250	0	0	0	0	345	0	0	183	0	0	0	0	0	108	0	0	0	0	0	0	0	0	0	0	0	0	0
Unknown	Unknown	703.56	73.0503	630.51	0	0	0	108	0	0	0	0	0	0	0	0	0	0	0	0	0	0	0	0	0	0	0	0	0	0	0	0	0	0	0	0	0	0	0
Unknown	Unknown	537.39	73.0504	464.34	0	169	128	465	0	406	291	385	210	291	0	0	460	0	0	169	0	0	169	210	169	392	0	176	0	0	0	128	156	108	243	142	0	352	264
Unknown	Unknown	908.76	73.0507	835.709	0	0	0	0	0	0	0	101	0	0	0	0	0	0	0	0	0	0	0	0	0	0	0	0	0	0	0	0	0	0	0	0	0	0	0
Unknown	Unknown	464.32	73.0508	391.269	0	573	520	588	122	485	988	734	590	673	0	0	460	216	291	0	0	216	642	429	445	1108	298	604	304	0	0	331	707	230	961	467	142	907	604
Unknown	Unknown	539.39	73.051	466.339	0	0	0	0	0	101	0	0	0	0	0	0	156	0	0	0	0	0	0	0	0	0	0	0	0	0	0	0	0	0	0	0	0	0	0
Unknown	Unknown	619.47	73.0872	546.383	0	0	0	0	0	0	0	0	0	0	0	0	0	243	0	0	0	0	0	0	0	0	0	0	0	0	0	0	0	0	0	0	0	0	0
Unknown	Unknown	646.5	73.0903	573.41	0	0	0	0	0	0	0	0	0	0	0	210	0	128	0	0	0	0	0	0	0	0	0	0	0	0	0	0	0	0	0	0	0	0	0
Unknown	Unknown	463.32	74.0499	389.27	0	210	108	257	0	142	257	277	318	237	0	0	162	0	115	0	0	0	196	156	122	277	0	250	122	0	0	189	169	102	291	176	0	243	162
Unknown	Unknown	372.23	74.0507	298.179	0	0	0	0	0	0	0	0	0	0	0	0	0	0	0	0	0	0	0	0	0	0	0	0	0	0	0	101	0	0	0	0	0	115	0
Unknown	Unknown	464.32	74.051	390.269	0	0	0	0	0	0	101	122	0	0	0	0	0	0	0	0	0	0	0	0	0	122	0	0	0	0	0	0	101	0	122	0	0	115	108
Unknown	Unknown	446.3	74.0512	372.249	0	108	0	0	0	0	115	0	189	162	0	0	0	0	0	0	0	0	0	0	0	149	0	0	0	0	0	101	0	0	142	0	0	108	0
Unknown	Unknown	465.32	74.0518	391.268	0	0	0	0	0	0	0	0	0	108	0	0	0	0	0	0	0	0	0	0	0	0	0	0	0	0	0	0	0	0	0	0	0	0	0
Unknown	Unknown	738.59	74.0981	664.492	0	0	0	0	0	0	108	0	0	0	0	0	0	0	0	0	0	0	0	0	0	0	0	0	0	0	0	0	0	0	0	0	0	0	0
Unknown	Unknown	737.59	74.0983	663.492	122	155	0	156	149	169	476	338	203	297	101	122	162	0	0	0	176	108	0	0	156	108	277	345	176	115	115	223	0	0	0	142	149	162	0
Unknown	Unknown	794.65	74.0985	720.552	0	0	0	135	230	122	216	0	128	0	0	115	0	0	0	101	0	0	210	183	108	264	135	128	176	0	0	0	243	243	291	0	0	0	304
Unknown	Unknown	736.59	74.0987	662.491	203	243	176	277	270	304	1058	484	406	639	162	304	203	128	189	176	203	169	108	142	203	223	430	795	331	216	156	372	162	156	183	237	257	257	169
Unknown	Unknown	614.47	74.0988	540.371	0	0	189	216	284	304	345	0	169	0	0	183	0	0	0	250	0	135	630	351	115	345	352	149	512	0	223	108	352	304	311	101	189	122	445
Unknown	Unknown	559.41	74.0988	485.311	0	0	0	0	0	0	101	0	0	0	0	0	0	0	0	0	0	0	0	0	0	0	122	0	155	0	0	0	0	0	0	0	0	0	0
Unknown	Unknown	778.63	74.0989	704.531	0	0	0	0	0	0	0	0	0	0	0	0	0	0	0	0	0	0	0	0	0	0	0	0	0	0	0	115	0	0	0	0	0	0	0
Unknown	Unknown	558.41	74.0991	484.311	101	135	122	142	189	183	270	156	210	115	0	169	0	0	0	189	135	101	196	122	0	196	284	250	365	0	189	169	0	189	149	0	162	142	183
Unknown	Unknown	750.6	74.0992	676.501	0	0	128	149	210	189	203	0	149	0	0	135	0	0	0	210	0	0	552	196	0	223	284	0	695	0	183	0	176	189	203	0	135	0	142
Unknown	Unknown	793.64	74.0992	719.541	216	223	203	470	653	577	767	230	304	156	0	365	257	291	0	449	311	403	816	661	377	746	391	318	562	318	318	304	810	885	1034	392	372	345	903
Unknown	Unknown	615.47	74.0994	541.371	0	0	0	108	122	142	122	0	0	0	0	0	0	0	0	142	0	0	304	128	0	128	115	0	156	0	0	0	128	128	149	0	115	0	156
Unknown	Unknown	792.64	74.0995	718.54	257	365	650	816	989	1015	1602	475	539	223	142	612	517	372	162	834	546	673	1385	1049	616	1219	889	751	1104	540	575	461	1343	1506	1700	561	533	471	1590
Unknown	Unknown	752.6	74.0996	678.5	0	0	0	0	0	0	0	0	0	0	0	0	0	0	0	0	0	0	0	0	0	0	0	0	108	0	0	0	0	0	0	0	0	0	0
Unknown	Unknown	694.55	74.0996	620.45	0	0	0	0	0	0	149	0	142	0	0	0	0	0	0	0	0	0	0	0	0	0	183	108	156	0	0	0	0	0	0	0	0	0	0
Unknown	Unknown	751.6	74.1002	677.5	0	0	0	101	0	0	0	0	0	0	0	0	0	0	0	0	0	0	250	122	0	101	122	0	169	0	0	0	0	108	0	0	0	0	0
Unknown	Unknown	500.35	74.1005	426.25	0	0	0	0	0	0	0	0	0	0	0	0	0	0	0	0	0	0	0	0	0	0	0	0	0	0	0	0	115	0	101	0	0	0	0
Unknown	Unknown	360.21	75.0452	285.165	0	0	0	0	0	0	0	0	0	0	0	0	0	0	0	0	0	0	101	122	0	0	0	0	0	0	0	0	0	0	0	0	0	0	0
Unknown	Unknown	359.21	75.0472	284.163	115	142	162	304	189	270	291	223	149	122	0	237	149	0	0	304	216	142	399	169	142	169	284	169	365	156	298	230	257	183	176	122	210	250	284
Unknown	Unknown	447.3	75.0475	372.252	0	0	0	0	0	0	0	0	0	101	0	0	0	0	0	0	0	0	0	0	0	0	0	0	0	0	0	0	0	0	0	0	0	0	0
Unknown	Unknown	464.32	75.0477	389.272	0	0	0	0	0	0	142	0	0	122	0	0	0	0	0	0	0	0	128	108	0	176	0	0	0	0	0	0	0	0	101	0	0	115	101
Unknown	Unknown	376.23	75.0481	301.182	142	0	196	216	142	162	196	135	203	176	0	223	101	0	0	284	196	135	338	196	149	176	298	216	304	149	223	196	162	223	223	169	196	196	196
Unknown	Unknown	793.64	75.1013	718.539	0	0	0	0	0	0	0	0	0	0	0	0	0	0	0	0	0	0	115	103	0	0	0	0	0	0	0	0	0	115	0	0	0	0	128
Unknown	Unknown	149	77.0398	71.9602	0	0	0	0	0	0	0	0	0	0	0	0	0	0	0	0	0	0	0	0	0	0	0	101	0	0	0	0	0	0	0	0	0	108	0
Unknown	Unknown	161.02	77.0401	83.9799	0	0	0	0	0	0	0	0	0	0	0	0	0	0	0	0	149	0	0	0	0	0	0	0	0	0	0	0	0	0	0	0	0	0	128
Unknown	Unknown	548.4	77.0402	471.36	0	0	0	0	0	0	0	0	0	0	0	0	0	0	0	0	0	0	0	101	0	0	0	0	108	0	0	0	115	0	0	0	0	0	0
Unknown	Unknown	748.6	77.0402	671.56	0	0	0	0	0	0	108	135	0	0	0	0	0	0	0	0	0	0	0	0	0	0	0	0	0	0	0	0	0	0	0	0	0	0	0
Unknown	Unknown	214.07	77.0403	137.03	0	0	0	101	135	0	149	128	108	0	108	101	0	0	0	0	108	0	101	108	108	0	0	108	115	101	0	122	149	128	0	108	115	142	101
Unknown	Unknown	792.64	77.0403	715.6	210	196	142	264	210	196	243	298	135	210	183	243	257	210	243	264	257	230	162	230	277	264	298	223	142	135	149	216	176	237	210	189	210	203	142
Unknown	Unknown	794.65	77.0403	717.61	0	115	0	0	0	0	0	0	0	0	135	0	0	0	0	0	101	0	0	0	0	0	0	0	0	0	0	0	0	0	0	0	0	0	0
Unknown	Unknown	793.64	77.0404	716.6	162	122	0	149	101	155	101	149	0	0	108	115	155	0	0	149	108	115	101	142	149	128	149	0	0	108	0	115	101	0	115	0	0	122	0
Unknown	Unknown	777.63	77.0404	700.59	115	135	0	128	149	142	142	142	0	108	0	122	0	0	149	135	128	0	101	108	0	149	142	101	162	0	108	115	101	0	135	0	0	0	0
Unknown	Unknown	752.6	77.0404	675.56	122	115	0	162	142	122	142	109	0	0	101	115	0	115	0	0	0	0	162	122	122	162	0	149	162	135	155	162	169	122	122	122	156	0	128
Unknown	Unknown	780.63	77.0405	703.59	0	0	101	0	0	0	0	0	0	101	0	142	0	0	0	0	0	0	108	0	0	0	0	0	0	0	0	0	0	0	0	0	0	0	0
Unknown	Unknown	753.61	77.0405	676.57	0	0	0	0	0	101	0	0	0	0	0	0	0	0	0	0	0	0	0	0	0	0	0	0	0	0	0	0	0	0	0	0	0	0	0
Unknown	Unknown	219.07	77.0407	142.029	128	0	0	0	0	101	0	122	0	0	0	0	162	0	0	0	149	0	0	101	108	0	0	108	0	0	0	0	0	101	0	101	0	0	122
Unknown	Unknown	764.62	77.0408	687.579	0	0	0	0	0	0	115	108	0	0	0	0	0	0	0	0	0	0	0	0	0	0	0	0	0	0	0	0	0	0	0	0	0	0	0
Unknown	Unknown	191.05	77.041	114.009	0	0	0	169	0	0	0	162	0	0	0	0	0	0	115	0	122	115	162	210	0	216	115	345	115	162	0	156	0	0	0	0	0	196	101
Unknown	Unknown	359.21	77.0411	282.169	0	0	0	0	0	0	0	0	0	0	0	0	0	0	0	0	0	0	115	0	0	0	0	0	122	0	0	0	0	0	0	0	0	0	0
Unknown	Unknown	750.6	77.0412	673.559	0	0	0	0	0	0	0	0	0	0	0	0	0	0	0	0	115	128	0	0	0	0	0	0	0	122	0	0	0	0	0	0	0	135	142
Unknown	Unknown	502.36	77.0413	425.319	0	0	0	0	0	0	0	0	0	0	0	0	0	0	0	0	0	0	108	0	0	0	0	0	128	0	0	0	0	0	0	0	0	0	0
Unknown	Unknown	836.69	77.0414	759.649	0	0	0	115	122	0	0	101	0	0	0	0	0	0	0	0	122	0	0	0	0	149	0	0	0	0	0	0	0	0	0	0	0	0	0
Unknown	Unknown	168.02	77.0416	90.9784	0	108	210	345	349	352	385	0	250	108	0	277	183	169	0	338	203	230	661	440	237	516	216	142	485	169	230	216	450	602	504	216	196	183	449
Unknown	Unknown	332.19	77.0419	255.148	0	0	0	0	0	0	0	0	0	0	0	0	0	0	0	0	0	0	101	0	0	0	0	0	0	0	0	0	0	0	0	0	0	0	0
Unknown	Unknown	837.69	77.0422	760.648	0	0	0	0	0	0	0	0	0	0	0	0	0	0	0	0	101	0	0	0	0	0	0	0	0	0	0	0	0	0	0	0	0	0	0
Unknown	Unknown	776.63	77.0422	699.588	311	250	162	243	270	243	204	354	135	264	142	210	210	135	250	257	216	108	176	237	183	216	298	210	169	277	169	210	122	155	223	196	101	311	189
Unknown	Unknown	768.62	77.0423	691.578	0	0	0	0	0	0	0	0	0	0	0	115	122	0	0	0	0	0	101	0	108	101	0	0	0	0	0	0	0	122	0	0	0	0	0
Unknown	Unknown	369.22	77.0424	292.178	115	115	122	108	237	115	230	115	196	108	101	108	135	0	0	101	189	162	101	0	122	0	0	108	0	210	176	142	122	196	122	122	101	0	135
Unknown	Unknown	778.63	77.0428	701.587	0	0	0	0	0	0	0	101	0	0	122	169	0	0	0	0	108	0	0	0	0	0	0	0	0	0	0	0	0	0	0	0	0	0	0
Unknown	Unknown	209.06	77.0429	132.017	0	0	0	0	0	0	0	0	0	0	0	0	0	0	0	0	0	0	0	0	0	0	0	0	0	101	0	0	0	0	0	0	0	115	0
Unknown	Unknown	795.65	79.0545	716.596	0	0	0	0	0	0	101	0	0	0	0	0	0	0	0	0	108	108	108	0	108	115	0	101	122	0	0	108	0	0	0	0	0	108	0
Unknown	Unknown	790.64	79.0548	711.585	108	108	0	0	155	0	108	108	0	122	108	128	0	0	0	142	142	0	135	169	0	142	156	0	0	108	122	115	0	0	115	0	101	142	135
Unknown	Unknown	751.6	79.0553	672.545	108	128	156	155	101	162	115	0	115	122	0	101	0	115	0	142	149	108	169	108	122	176	101	128	0	149	135	169	115	183	176	149	122	230	156
Unknown	Unknown	752.6	79.0553	673.545	560	489	368	466	512	534	642	624	399	476	464	616	568	444	522	426	567	465	574	509	457	547	345	490	486	518	425	505	506	743	570	374	520	652	554
Unknown	Unknown	837.69	79.0553	758.635	270	135	122	135	162	0	142	0	142	108	142	169	0	0	115	135	162	101	0	156	142	196	0	0	0	128	142	101	0	0	0	101	0	203	115
Unknown	Unknown	765.62	79.0554	686.565	101	0	0	101	108	101	0	108	0	101	0	0	0	0	0	115	108	108	0	0	0	0	156	128	0	0	135	115	0	0	0	101	0	0	108
Unknown	Unknown	782.63	79.0555	703.574	0	0	0	0	0	0	0	0	0	0	0	0	0	0	0	0	0	0	0	0	0	0	115	0	0	115	0	0	0	0	0	0	0	0	0
Unknown	Unknown	503.36	79.0555	424.305	0	0	0	108	0	135	0	0	0	0	0	115	0	0	0	101	0	0	122	0	0	0	135	101	176	0	0	108	101	0	0	0	128	0	0
Unknown	Unknown	794.65	79.0555	715.594	196	264	101	169	291	162	304	230	155	176	230	297	210	210	203	230	237	318	270	257	365	230	196	257	237	250	156	284	250	196	210	243	149	237	210
Unknown	Unknown	725.58	79.0556	646.524	0	0	0	0	0	0	0	0	0	0	0	0	0	0	0	0	0	0	0	0	0	0	0	128	0	0	0	0	0	0	0	0	0	101	0
Unknown	Unknown	836.69	79.0556	757.634	291	210	243	345	372	162	250	196	318	291	230	291	176	203	311	243	284	142	176	345	183	399	0	115	183	284	277	264	149	183	162	108	0	426	203
Unknown	Unknown	766.62	79.0557	687.564	142	149	0	223	156	122	135	155	101	149	135	142	0	101	122	0	270	183	183	0	149	189	122	176	149	162	203	216	169	196	196	155	101	169	196
Unknown	Unknown	567.42	79.0557	488.364	0	0	0	0	0	0	0	0	0	0	0	0	0	0	0	0	0	0	0	142	0	196	0	0	0	0	0	0	0	0	0	0	0	0	0
Unknown	Unknown	828.68	79.0557	749.624	155	0	128	0	0	0	0	0	149	101	101	0	0	108	0	162	0	0	0	0	0	0	0	0	0	108	0	0	0	0	0	115	0	0	0
Unknown	Unknown	777.63	79.0559	698.574	471	523	250	761	379	411	519	487	284	406	372	451	304	243	462	440	444	419	464	331	345	612	507	385	304	358	318	304	358	298	419	291	264	577	379
Unknown	Unknown	662.51	79.0559	583.454	0	0	0	0	0	0	0	0	101	0	0	0	0	0	108	0	0	0	0	0	0	0	0	0	0	0	0	0	0	0	101	0	0	0	0
Unknown	Unknown	797.65	79.056	718.594	101	0	0	0	0	0	0	0	0	0	0	0	0	0	0	0	0	0	0	0	0	0	0	0	0	0	0	0	0	0	0	0	0	0	0
Unknown	Unknown	548.4	79.0561	469.344	0	0	0	0	0	0	0	0	101	0	0	0	0	0	0	0	0	0	0	196	0	135	101	0	0	0	0	0	122	0	0	0	0	0	0
Unknown	Unknown	780.63	79.0562	701.574	216	352	250	284	345	243	304	304	196	270	196	352	284	250	372	203	264	250	338	291	270	291	243	183	230	284	264	237	237	210	243	230	277	298	277
Unknown	Unknown	781.63	79.0562	702.574	122	135	0	115	169	115	115	169	0	142	108	135	149	135	149	0	142	101	169	149	115	135	0	0	128	0	0	128	101	122	115	108	101	149	142
Unknown	Unknown	566.42	79.0562	487.364	128	0	129	128	101	0	149	142	189	128	108	0	101	0	0	128	0	101	122	264	115	325	223	101	108	0	216	108	196	128	183	122	169	122	0
Unknown	Unknown	791.64	79.0563	712.584	0	0	0	0	0	0	0	0	0	0	0	0	0	0	0	0	0	0	0	0	0	0	0	0	0	0	0	0	0	0	0	0	0	101	0
Unknown	Unknown	811.66	79.0563	732.604	0	0	0	0	0	0	0	0	142	0	0	0	0	0	0	0	0	0	0	0	0	0	0	0	0	0	0	0	0	0	0	108	0	0	0
Unknown	Unknown	779.63	79.0563	700.574	101	108	156	101	115	0	122	156	135	128	115	122	122	156	122	115	142	0	0	135	128	115	122	0	0	128	162	0	0	142	108	122	101	122	0
Unknown	Unknown	526.38	79.0563	447.324	0	0	0	0	0	0	0	0	0	0	0	0	0	0	0	0	0	0	0	122	0	122	0	0	0	0	0	0	0	0	0	0	0	0	0
Unknown	Unknown	776.63	79.0564	697.574	874	1037	622	919	956	886	870	1142	620	794	596	997	958	651	780	986	992	721	726	936	639	1204	918	861	667	681	705	921	761	661	862	720	593	972	724
Unknown	Unknown	827.68	79.0564	748.624	0	0	101	0	0	0	0	0	0	0	0	0	0	0	0	0	0	0	0	0	0	0	0	0	0	101	0	0	0	0	0	0	0	0	0
Unknown	Unknown	338.19	79.0565	259.134	0	0	0	0	0	0	0	0	0	0	0	0	0	0	0	0	0	0	135	0	0	0	0	0	0	0	0	0	0	0	0	0	0	0	129
Unknown	Unknown	191.05	79.0565	111.994	0	0	0	101	0	0	0	0	0	0	0	0	0	0	0	0	0	0	122	0	0	210	0	189	0	122	0	0	0	0	0	0	0	162	0
Unknown	Unknown	767.62	79.0565	688.563	0	0	0	0	0	0	0	0	0	0	0	0	0	0	0	0	0	0	0	0	0	0	0	0	0	0	0	0	0	108	0	0	0	108	0
Unknown	Unknown	485.34	79.0566	406.283	0	135	0	183	101	156	122	0	0	0	0	101	0	0	0	156	169	0	297	122	0	128	196	101	196	0	115	149	0	128	0	0	128	149	0
Unknown	Unknown	730.58	79.0568	651.523	0	0	0	0	0	0	0	0	0	0	101	0	0	0	0	0	0	0	0	0	0	0	0	0	0	0	0	0	0	0	0	0	0	0	0
Unknown	Unknown	744.6	79.0568	665.543	0	0	0	0	0	0	0	0	0	0	0	0	0	0	0	0	0	0	0	0	0	0	0	0	0	0	0	0	0	0	0	0	0	101	101
Unknown	Unknown	778.63	79.0568	699.573	304	372	298	264	345	210	372	385	277	325	257	365	216	210	311	372	223	284	216	270	270	338	392	345	243	318	257	338	304	230	298	243	196	291	318
Unknown	Unknown	502.36	79.0568	423.303	115	223	183	358	297	406	298	237	189	169	128	284	169	135	122	318	284	210	525	318	176	250	284	270	410	291	331	372	243	318	264	189	345	338	325
Unknown	Unknown	775.63	79.057	696.573	115	0	0	0	0	0	0	0	0	122	0	0	0	0	0	0	0	0	0	0	0	0	108	115	108	0	101	0	122	0	0	0	0	122	101
Unknown	Unknown	826.68	79.0571	747.623	0	0	108	0	0	0	0	115	142	0	115	0	0	0	0	115	0	0	0	0	0	0	122	0	0	0	0	0	0	0	0	0	0	0	0
Unknown	Unknown	724.58	79.0572	645.523	0	0	0	108	0	169	176	0	0	0	0	0	0	0	0	0	183	101	0	0	101	0	0	149	0	128	0	149	108	176	0	0	0	128	176
Unknown	Unknown	824.68	79.0572	745.623	0	0	0	0	0	0	0	0	128	0	0	0	0	0	0	0	0	0	0	0	0	0	0	0	0	0	0	0	0	0	0	0	0	0	0
Unknown	Unknown	774.63	79.0572	695.573	189	196	115	142	183	169	169	189	135	162	101	162	203	142	101	223	156	203	183	196	196	257	169	135	128	0	203	162	162	176	216	0	128	156	142
Unknown	Unknown	754.61	79.0572	675.553	0	0	0	128	0	115	0	101	0	101	0	115	0	0	0	122	0	0	0	0	0	0	0	0	0	0	0	101	122	0	0	0	0	101	0
Unknown	Unknown	729.58	79.0573	650.523	108	0	108	0	0	0	0	0	0	0	0	0	0	0	0	0	0	0	0	0	0	0	0	0	0	0	0	0	0	0	0	0	0	0	0
Unknown	Unknown	370.22	79.0573	291.163	0	0	0	0	203	0	189	101	0	115	0	0	0	0	101	0	0	0	0	0	0	101	0	0	0	108	108	0	0	115	0	0	0	0	122
Unknown	Unknown	769.62	79.0574	690.563	196	176	108	169	122	142	149	128	115	108	135	162	135	122	162	108	115	183	149	122	128	162	0	122	115	156	142	196	128	108	108	135	122	115	142
Unknown	Unknown	748.6	79.0574	669.543	277	230	169	284	257	325	351	291	149	250	142	264	196	176	203	230	216	270	230	257	196	196	216	250	216	189	230	210	250	284	237	203	237	298	304
Unknown	Unknown	359.21	79.0575	280.152	147	169	176	270	223	284	270	237	223	0	146	243	135	122	108	365	230	189	435	311	176	325	392	358	365	169	257	298	257	298	298	156	250	386	311
Unknown	Unknown	728.58	79.0575	649.523	142	122	196	0	0	0	0	0	243	135	169	122	149	169	0	156	101	128	0	108	122	0	135	0	0	189	142	122	108	122	189	149	122	122	0
Unknown	Unknown	808.66	79.0576	729.602	0	0	101	0	0	0	0	0	0	101	0	0	0	0	0	0	0	0	0	0	0	0	0	0	0	0	0	0	0	0	0	0	0	0	0
Unknown	Unknown	750.6	79.0577	671.542	243	230	210	270	311	358	379	284	243	277	203	250	243	189	257	216	325	250	372	176	203	277	243	358	264	298	331	399	365	350	365	250	243	426	443
Unknown	Unknown	753.61	79.0578	674.552	230	223	149	230	351	169	257	291	149	189	196	264	183	156	203	142	237	210	284	169	270	155	135	243	216	257	250	270	210	298	304	169	169	277	230
Unknown	Unknown	360.21	79.0578	281.152	0	0	0	0	0	0	0	0	0	0	0	0	0	0	0	0	0	0	128	0	0	0	0	0	0	0	0	0	0	0	0	0	0	0	0
Unknown	Unknown	810.66	79.0578	731.602	0	0	149	0	0	0	0	0	162	0	135	129	0	196	0	108	0	115	0	0	0	0	142	101	0	156	0	0	0	0	0	128	0	0	0
Unknown	Unknown	792.64	79.0578	713.582	791	1051	659	967	871	735	965	1000	505	945	720	1003	1036	715	718	851	910	725	707	844	736	1233	857	964	635	655	740	810	540	631	674	512	643	990	725
Unknown	Unknown	702.55	79.0579	623.492	0	0	101	0	0	0	0	0	122	0	0	0	0	0	0	0	0	0	0	0	0	0	0	0	0	0	0	0	0	0	0	0	0	0	0
Unknown	Unknown	594.45	79.0579	515.392	0	0	0	0	0	0	0	0	0	0	0	0	0	0	0	0	0	0	0	162	0	135	0	0	0	0	0	0	0	0	0	0	0	0	0
Unknown	Unknown	376.23	79.058	297.172	0	0	149	155	149	176	135	101	142	101	0	162	0	0	0	203	124	115	298	183	0	203	237	162	196	135	115	149	0	155	176	0	135	128	176
Unknown	Unknown	627.48	79.058	548.422	0	115	0	122	0	0	0	0	0	0	0	0	0	0	0	0	0	101	0	0	0	0	0	0	101	101	0	0	0	0	0	0	0	0	0
Unknown	Unknown	768.62	79.058	689.562	318	311	149	264	385	379	338	277	203	338	284	413	379	223	338	230	352	284	372	318	311	311	304	352	304	250	237	304	223	277	270	176	257	304	331
Unknown	Unknown	838.69	79.0581	759.632	101	0	0	0	0	0	0	0	101	108	0	0	0	0	0	0	115	0	0	115	0	128	0	0	0	135	142	0	0	0	0	0	0	122	0
Unknown	Unknown	814.67	79.0581	735.612	0	0	0	0	0	0	0	0	101	0	0	122	0	0	0	0	0	0	0	0	0	0	0	0	0	0	0	0	0	0	0	108	0	0	0
Unknown	Unknown	749.6	79.0581	670.542	216	156	101	176	108	176	142	196	0	162	0	0	122	0	0	101	149	0	0	149	108	162	122	142	0	0	108	128	128	0	142	0	108	128	156
Unknown	Unknown	793.64	79.0581	714.582	372	426	304	473	364	404	416	504	277	365	352	594	519	358	372	433	403	452	410	419	451	528	510	463	270	331	284	365	257	318	519	304	304	441	379
Unknown	Unknown	796.65	79.0582	717.592	135	135	122	101	169	108	155	122	142	101	122	149	142	142	183	156	155	149	162	142	122	169	128	162	142	108	135	0	135	142	142	128	122	128	115
Unknown	Unknown	770.62	79.0582	691.562	0	0	0	115	0	0	135	0	0	0	0	101	0	0	0	0	0	0	0	0	0	128	0	0	0	0	0	0	0	108	0	0	0	0	0
Unknown	Unknown	812.66	79.0584	733.602	0	0	115	0	0	0	0	0	101	0	0	0	0	0	0	0	0	0	0	0	0	0	0	0	0	0	0	0	0	0	0	0	0	0	0
Unknown	Unknown	764.62	79.0584	685.562	183	257	122	203	250	230	284	210	196	216	176	189	277	135	216	189	237	169	223	250	210	230	203	264	176	196	169	196	156	183	203	162	135	250	156
Unknown	Unknown	369.22	79.0585	290.162	324	284	539	284	672	318	621	345	546	446	379	365	440	264	318	196	419	243	230	230	358	297	203	399	237	351	352	291	331	512	270	325	325	298	517
Unknown	Unknown	341.2	79.0585	262.142	0	0	0	0	0	0	0	0	0	0	0	0	0	0	0	0	0	0	144	0	0	0	0	0	0	0	0	0	0	0	0	0	0	0	0
Unknown	Unknown	304.16	80.0516	224.108	0	0	0	0	0	0	0	101	0	0	0	0	0	0	0	0	0	0	0	0	0	0	0	0	0	0	0	0	0	0	0	0	0	0	0
Unknown	Unknown	168.02	80.0526	87.9674	0	0	101	142	230	149	189	0	128	0	0	128	0	101	0	101	0	142	311	230	142	277	149	142	270	115	0	0	196	345	277	115	0	0	270
Unknown	Unknown	777.63	80.0589	697.571	0	101	0	0	0	0	0	0	0	0	0	101	0	0	0	122	0	0	0	0	0	0	0	0	0	0	0	0	0	0	0	0	0	115	0
Unknown	Unknown	793.64	80.0605	713.579	0	108	0	0	0	128	0	0	0	0	0	0	115	0	0	0	0	101	0	0	0	101	0	0	0	0	0	0	0	0	0	0	0	0	0
Unknown	Unknown	731.58	80.9738	650.606	216	277	196	216	183	216	216	230	230	277	203	223	270	216	270	183	216	183	257	237	156	210	196	155	230	189	311	196	270	230	216	230	284	210	237
Unknown	Unknown	758.61	80.974	677.636	0	0	0	0	115	0	0	0	108	0	0	108	0	0	128	0	0	0	0	0	0	0	101	0	101	0	101	0	0	0	0	176	0	108	115
Unknown	Unknown	787.64	80.9742	706.666	0	0	0	0	0	0	0	0	101	0	0	0	0	0	0	0	0	0	0	0	0	0	0	0	0	0	115	0	0	0	0	0	101	0	0
Unknown	Unknown	735.59	80.9745	654.615	196	176	149	216	128	230	203	169	162	196	203	216	156	196	162	128	149	203	162	196	149	216	149	128	203	176	216	128	183	142	203	162	156	162	122
Unknown	Unknown	807.66	80.9746	726.685	122	0	0	0	0	0	0	0	0	0	0	0	0	0	0	0	0	0	0	0	0	0	0	0	0	0	0	0	0	0	0	0	0	0	0
Unknown	Unknown	813.66	80.9746	732.685	0	0	108	0	0	0	0	101	149	0	0	0	0	101	0	108	0	108	0	0	0	0	108	0	0	0	0	0	0	0	0	115	0	0	0
Unknown	Unknown	733.59	80.9748	652.615	101	0	115	0	122	115	108	0	149	108	0	135	0	101	122	0	108	162	115	0	0	135	128	0	0	122	149	0	0	0	115	128	108	101	101
Unknown	Unknown	788.64	80.975	707.665	189	142	156	162	0	122	122	189	108	183	210	142	142	176	183	183	135	183	135	0	122	135	122	142	0	128	189	122	169	108	142	189	162	149	0
Unknown	Unknown	759.61	80.9754	678.635	108	149	115	101	0	101	108	149	108	122	108	135	122	0	135	0	0	149	128	108	0	149	0	0	122	101	115	115	0	0	0	135	0	0	0
Unknown	Unknown	806.66	80.9756	725.684	0	0	0	0	0	0	0	128	0	101	0	0	0	0	0	115	0	108	0	0	0	0	149	0	0	0	0	0	0	0	0	0	101	0	0
Unknown	Unknown	783.63	80.9764	702.654	0	115	0	0	0	0	108	115	0	115	0	0	0	0	0	0	0	0	0	0	0	0	0	0	0	0	0	0	0	108	0	101	0	0	0
Unknown	Unknown	761.61	80.9764	680.634	237	250	250	277	189	284	257	230	270	243	237	189	270	216	203	230	203	223	176	189	243	250	210	304	176	264	264	176	270	291	264	203	237	351	243
Unknown	Unknown	732.58	80.9766	651.603	298	176	189	237	183	237	203	230	237	223	183	162	264	176	183	169	149	169	230	183	183	189	176	176	162	189	169	284	203	216	250	216	196	250	216
Unknown	Unknown	782.63	80.9766	701.653	128	155	108	128	108	142	149	135	108	135	115	169	149	122	142	128	156	108	122	128	115	142	128	122	0	142	149	128	122	122	142	183	128	142	108
Unknown	Unknown	786.64	80.9767	705.663	128	0	0	0	0	0	0	108	108	0	203	0	101	101	0	0	0	108	0	0	0	0	0	101	115	0	0	0	0	0	0	101	0	0	0
Unknown	Unknown	736.59	80.9768	655.613	0	0	0	0	0	0	0	0	0	0	108	0	0	0	0	0	0	0	101	0	0	0	108	0	0	0	0	0	0	0	0	0	0	0	0
Unknown	Unknown	762.61	80.9769	681.633	189	216	196	155	183	128	176	189	135	176	183	183	183	203	189	149	149	210	277	155	183	176	183	189	142	142	189	135	108	162	142	155	155	216	183
Unknown	Unknown	789.64	80.9769	708.663	101	122	142	0	0	101	0	108	156	196	142	122	128	101	135	108	0	101	101	122	0	0	101	108	0	108	156	0	0	115	108	101	128	0	0
Unknown	Unknown	734.59	80.9772	653.613	250	298	277	243	203	264	264	230	277	196	257	243	243	250	284	270	257	264	311	284	257	189	277	162	196	243	277	237	237	223	277	196	210	216	243
Unknown	Unknown	763.62	80.9773	682.643	115	0	0	0	0	0	0	0	115	169	101	122	0	0	108	0	0	0	0	108	108	0	0	101	0	0	0	0	0	0	0	0	0	0	0
Unknown	Unknown	760.61	80.9774	679.633	257	270	264	203	264	264	277	250	250	270	352	230	277	264	196	203	237	210	291	243	270	189	210	277	277	270	216	223	277	230	304	257	284	203	277
Unknown	Unknown	774.63	81.0701	693.56	189	277	176	189	216	210	176	196	162	142	135	270	142	108	203	176	243	189	210	189	210	230	237	196	142	122	189	237	210	176	243	108	128	250	176
Unknown	Unknown	567.42	81.0701	486.35	0	0	0	0	0	0	0	0	101	0	0	0	0	0	0	0	0	0	0	169	0	189	128	0	0	0	128	0	0	0	142	0	0	0	0
Unknown	Unknown	577.43	81.0702	496.36	0	0	0	0	0	0	0	0	108	0	0	0	0	0	0	101	122	0	0	0	0	0	0	0	0	108	0	0	0	0	0	0	0	108	0
Unknown	Unknown	594.45	81.0702	513.38	0	0	0	0	0	0	0	101	0	0	101	0	0	0	0	149	0	0	0	196	0	203	0	0	0	0	0	0	0	0	0	0	0	0	0
Unknown	Unknown	854.71	81.0703	773.64	0	0	0	0	0	0	0	0	0	0	115	0	0	0	0	0	0	0	0	0	0	0	0	0	0	0	0	0	0	0	0	0	0	0	0
Unknown	Unknown	564.42	81.0705	483.349	0	0	0	0	0	0	0	0	0	0	0	0	0	0	0	0	0	0	0	135	0	122	0	0	0	0	0	0	115	0	101	0	0	0	0
Unknown	Unknown	566.42	81.0705	485.349	183	156	264	101	210	135	156	122	243	210	137	101	176	0	115	284	156	169	156	379	196	487	246	122	0	108	291	115	250	162	244	115	196	115	162
Unknown	Unknown	755.61	81.0706	674.539	0	0	0	0	0	0	0	0	0	0	0	0	0	0	0	0	0	0	0	0	0	0	0	0	0	0	0	0	0	0	0	0	0	0	101
Unknown	Unknown	663.52	81.0707	582.449	0	0	0	0	0	0	0	0	101	0	0	0	0	0	0	0	0	0	0	0	0	0	0	0	0	0	0	0	115	0	115	0	0	0	101
Unknown	Unknown	766.62	81.071	685.549	230	223	216	250	325	277	270	250	210	304	230	291	243	162	237	298	406	257	304	264	243	203	189	345	264	250	325	385	257	318	325	264	176	379	426
Unknown	Unknown	827.68	81.071	746.609	0	101	169	0	0	0	0	0	115	0	169	0	0	108	0	128	0	0	0	0	0	0	135	101	0	122	0	0	0	0	0	101	0	0	0
Unknown	Unknown	767.62	81.0712	686.549	162	108	0	0	128	149	0	156	0	0	0	122	0	0	101	0	149	0	142	0	135	115	0	115	0	108	108	122	142	128	183	0	0	122	169
Unknown	Unknown	746.6	81.0712	665.529	223	155	128	162	210	162	149	135	108	162	203	183	169	162	155	142	156	223	243	183	189	237	149	183	162	189	196	203	183	196	243	156	115	223	183
Unknown	Unknown	837.69	81.0712	756.619	230	155	149	216	257	0	135	149	210	257	149	155	0	0	115	189	237	0	122	223	128	230	0	0	115	243	223	149	101	128	149	0	101	250	128
Unknown	Unknown	790.64	81.0713	709.569	426	169	324	351	338	250	264	284	571	318	372	480	189	183	284	345	318	264	243	277	230	425	223	210	210	325	250	250	230	203	257	196	223	480	203
Unknown	Unknown	798.65	81.0715	717.578	0	0	115	0	0	0	101	0	0	0	101	108	101	0	0	0	0	0	0	0	0	0	0	0	0	0	0	0	0	0	0	0	0	0	0
Unknown	Unknown	881.73	81.0715	800.659	0	142	0	0	0	101	0	0	0	0	0	0	0	0	0	0	108	0	0	0	0	0	0	0	0	101	0	0	0	0	0	0	0	0	0
Unknown	Unknown	725.58	81.0715	644.509	0	0	0	0	0	0	0	0	0	0	0	0	0	0	0	0	115	0	115	0	0	0	0	0	0	0	0	101	0	0	0	0	0	0	0
Unknown	Unknown	503.36	81.0716	422.288	0	101	0	156	115	108	0	0	0	0	0	0	0	0	0	128	101	0	162	0	0	108	101	0	135	0	135	101	0	108	0	0	0	115	0
Unknown	Unknown	872.72	81.0716	791.648	0	0	162	0	0	0	0	0	122	0	0	0	0	0	169	0	0	0	0	0	0	0	0	0	0	0	0	0	0	156	0	0	0	0	108
Unknown	Unknown	549.4	81.0717	468.328	0	0	0	0	0	0	0	0	0	0	0	0	0	0	0	0	0	0	0	0	0	108	0	0	0	0	0	0	0	0	0	0	0	0	0
Unknown	Unknown	664.52	81.0718	583.448	0	0	108	0	0	0	0	0	135	0	0	0	0	0	0	0	0	0	0	0	0	0	0	0	0	0	0	0	0	0	122	0	0	0	0
Unknown	Unknown	797.65	81.0718	716.578	176	128	101	108	203	149	149	135	162	122	128	237	156	135	162	108	128	169	203	128	210	237	162	115	162	135	142	162	142	0	115	142	0	176	162
Unknown	Unknown	826.68	81.0718	745.608	230	0	216	0	0	0	108	156	223	203	216	156	142	142	135	196	122	135	0	0	142	108	203	0	0	176	169	122	142	0	135	237	101	0	0
Unknown	Unknown	750.6	81.0718	669.528	338	399	399	331	358	424	338	331	297	379	440	365	324	311	250	324	473	284	419	338	352	325	298	373	311	561	419	583	418	493	503	365	338	492	546
Unknown	Unknown	607.46	81.0719	526.388	0	0	0	0	0	0	0	0	0	0	0	0	0	0	0	0	0	0	128	0	0	0	0	0	0	0	0	0	0	0	0	0	0	0	0
Unknown	Unknown	876.73	81.0719	795.658	0	108	237	0	196	108	169	142	277	101	142	0	0	108	392	0	0	0	0	0	0	0	0	0	0	0	0	101	101	108	196	0	0	135	128
Unknown	Unknown	716.57	81.0719	635.498	108	0	0	0	0	0	0	0	0	0	0	0	0	0	0	0	0	0	0	0	0	0	0	0	0	0	0	0	0	0	0	0	0	0	0
Unknown	Unknown	814.67	81.072	733.598	0	101	115	0	101	0	0	101	115	0	101	0	0	0	0	122	0	101	0	0	101	0	0	0	0	122	0	0	0	0	0	128	0	0	101
Unknown	Unknown	548.4	81.072	467.328	0	0	0	0	0	0	0	0	0	0	0	0	0	0	0	108	0	0	0	135	0	230	115	0	0	0	108	0	0	0	0	0	115	0	0
Unknown	Unknown	794.65	81.072	713.578	345	365	196	277	376	365	493	365	210	270	446	476	406	277	297	318	459	511	552	392	473	460	297	389	372	419	372	473	331	284	270	372	304	433	304
Unknown	Unknown	751.6	81.072	670.528	203	108	149	162	196	196	142	176	196	216	189	135	162	183	135	149	169	169	156	135	162	176	149	210	149	176	142	183	216	162	291	122	250	298	298
Unknown	Unknown	729.58	81.0721	648.508	196	122	277	162	0	122	162	156	257	183	250	115	149	142	0	176	156	169	0	0	216	108	210	142	0	230	155	115	135	135	237	142	162	162	176
Unknown	Unknown	877.73	81.0721	796.658	0	0	0	0	0	0	0	101	128	0	0	0	0	0	162	0	0	0	0	0	0	0	0	0	0	0	0	0	0	0	0	0	0	0	0
Unknown	Unknown	875.73	81.0721	794.658	0	101	149	0	0	0	108	0	128	0	0	0	0	0	216	0	0	0	0	0	0	0	0	0	0	0	0	0	0	128	0	0	0	0	0
Unknown	Unknown	579.43	81.0721	498.358	0	0	0	0	0	0	0	0	0	0	0	0	0	0	0	0	0	0	101	0	0	149	0	0	0	0	0	0	0	0	0	0	0	0	108
Unknown	Unknown	742.59	81.0722	661.518	0	0	0	0	0	0	0	0	0	0	0	0	0	0	0	0	0	101	115	0	0	0	0	0	0	0	0	115	0	142	0	0	0	0	135
Unknown	Unknown	904.76	81.0722	823.688	0	0	0	0	0	0	0	0	0	0	0	0	0	108	210	0	0	0	0	0	0	0	0	0	0	0	0	0	0	0	0	0	0	0	0
Unknown	Unknown	485.34	81.0722	404.268	0	0	0	142	0	169	128	0	122	0	0	0	0	0	0	176	156	0	162	128	0	122	142	115	189	122	0	115	101	0	135	0	135	101	0
Unknown	Unknown	209.06	81.0722	127.988	0	0	0	0	0	0	0	0	0	0	0	0	0	0	0	0	0	0	0	0	0	0	0	115	0	0	0	0	0	0	0	0	0	0	0
Unknown	Unknown	808.66	81.0722	727.588	0	0	156	0	0	0	0	128	156	135	189	128	115	135	0	217	0	108	0	155	176	108	237	101	0	169	101	0	115	0	135	142	0	108	0
Unknown	Unknown	754.61	81.0722	673.538	223	176	156	142	176	169	142	189	183	156	115	203	128	149	142	135	135	149	210	155	183	196	142	189	169	203	149	196	162	162	203	169	169	230	128
Unknown	Unknown	753.61	81.0722	672.538	385	342	250	406	324	331	426	345	311	406	257	325	345	304	358	298	345	487	446	284	440	419	270	423	419	318	277	419	291	338	433	277	298	379	372
Unknown	Unknown	745.6	81.0722	664.528	115	0	0	0	101	115	0	0	108	0	101	0	0	0	0	0	0	0	0	0	0	108	0	0	0	122	0	122	108	149	101	0	0	128	101
Unknown	Unknown	267.12	81.0723	186.048	101	196	189	237	223	210	135	142	210	0	0	189	0	115	0	304	250	0	412	230	162	257	264	216	379	162	189	223	176	210	203	176	223	250	216
Unknown	Unknown	724.58	81.0723	643.508	0	149	115	142	122	149	183	149	0	0	0	108	135	0	101	0	270	128	169	0	162	0	0	216	122	142	0	162	101	142	156	0	0	196	210
Unknown	Unknown	792.64	81.0723	711.568	1179	1291	809	1346	1152	1064	1453	1805	838	1259	1051	1536	1342	1131	1293	1263	1351	1097	1076	1230	1237	1531	1351	1342	848	965	984	1118	1028	961	1026	806	849	1282	903
Unknown	Unknown	922.77	81.0723	841.698	0	0	0	0	0	0	0	0	0	0	0	0	0	0	0	0	0	0	0	0	0	0	0	0	0	0	0	0	0	0	0	0	0	0	101
Unknown	Unknown	313.17	81.0723	232.098	0	0	0	0	0	0	0	0	0	0	0	0	0	0	0	0	0	0	142	142	0	0	115	122	128	0	0	0	101	0	0	0	0	0	101
Unknown	Unknown	810.66	81.0723	729.588	162	122	230	0	122	108	128	122	230	189	271	162	135	264	156	210	128	169	128	115	196	196	189	115	101	277	230	0	122	108	135	196	108	122	101
Unknown	Unknown	348.2	81.0723	267.128	162	216	210	216	284	291	250	230	291	183	0	284	189	115	108	372	298	196	496	345	162	338	257	284	463	216	385	365	243	264	379	210	210	297	311
Unknown	Unknown	765.62	81.0723	684.548	101	128	0	115	149	142	149	142	0	122	101	0	156	0	142	101	149	108	142	189	128	189	142	142	122	101	0	128	108	135	162	0	0	115	101
Unknown	Unknown	811.66	81.0723	730.588	0	108	128	0	0	0	0	0	169	115	156	0	0	0	0	122	0	0	0	0	101	128	0	101	0	128	0	0	0	0	128	0	101	0	0
Unknown	Unknown	793.64	81.0724	712.568	692	555	311	609	709	566	679	657	376	589	406	743	696	365	602	667	583	602	582	660	512	813	585	525	383	553	475	639	411	440	505	358	452	574	315
Unknown	Unknown	809.66	81.0725	728.587	0	0	115	0	0	0	0	0	0	0	108	0	0	0	0	0	0	0	0	0	0	0	0	0	0	0	0	0	0	0	101	0	0	0	0
Unknown	Unknown	718.57	81.0725	637.498	183	155	135	196	162	162	264	135	156	189	115	196	237	135	162	156	196	149	216	203	156	223	155	243	189	183	149	183	203	176	216	115	108	318	264
Unknown	Unknown	778.63	81.0725	697.558	485	431	445	365	553	365	486	446	406	372	519	385	399	464	459	433	442	348	424	405	379	544	484	506	325	525	365	404	365	379	406	389	392	466	345
Unknown	Unknown	744.6	81.0725	663.528	162	115	169	277	162	223	183	223	142	196	264	176	203	183	196	176	203	210	223	176	203	210	189	142	162	230	169	216	230	237	223	284	230	264	325
Unknown	Unknown	748.6	81.0725	667.528	325	277	210	331	223	318	345	304	203	237	223	270	243	149	216	331	298	196	325	277	223	237	196	210	189	189	250	291	311	270	264	162	223	230	284
Unknown	Unknown	781.63	81.0725	700.558	237	230	203	216	291	210	318	291	216	189	257	291	304	210	413	108	257	203	297	216	223	291	270	203	264	210	257	243	210	203	230	169	189	230	270
Unknown	Unknown	668.52	81.0725	587.447	0	0	0	0	101	0	115	0	0	0	0	0	0	0	0	0	0	0	0	0	0	0	0	0	0	0	0	0	0	0	0	0	0	0	115
Unknown	Unknown	829.68	81.0725	748.607	0	0	101	0	0	0	0	0	0	0	0	0	0	0	0	101	0	0	0	0	0	0	0	0	0	0	0	0	0	0	0	0	0	0	0
Unknown	Unknown	331.19	81.0726	250.117	250	311	445	603	512	645	456	351	487	291	142	640	291	196	189	753	517	392	967	554	264	581	814	519	962	465	570	586	539	515	505	406	672	661	776
Unknown	Unknown	726.58	81.0726	645.507	0	0	108	101	0	101	0	0	115	0	0	101	0	0	0	0	0	0	0	0	0	0	0	0	0	0	0	135	0	0	128	0	0	0	0
Unknown	Unknown	740.59	81.0726	659.517	0	0	0	0	0	108	0	0	0	0	0	0	0	0	0	0	0	0	0	0	0	0	0	122	0	0	0	129	0	0	0	0	0	101	115
Unknown	Unknown	357.21	81.0726	276.137	0	0	0	0	0	0	0	0	0	0	0	0	0	0	0	0	0	0	0	0	0	0	0	0	108	0	0	0	0	0	0	0	0	0	0
Unknown	Unknown	749.6	81.0726	668.527	135	189	0	149	135	128	176	122	0	189	0	142	0	0	0	108	128	0	149	128	0	128	108	155	115	115	0	183	162	115	101	0	135	196	108
Unknown	Unknown	756.61	81.0726	675.537	128	0	149	0	0	0	0	0	142	0	115	0	0	0	0	0	0	101	0	108	0	108	156	0	0	203	0	0	108	0	128	115	0	0	0
Unknown	Unknown	777.63	81.0726	696.557	416	581	352	480	484	478	503	535	331	389	338	407	399	413	473	462	369	298	524	517	291	554	746	358	365	311	446	434	406	304	392	345	264	532	433
Unknown	Unknown	369.22	81.0726	288.147	1011	1012	1115	904	2052	882	2142	1118	1349	930	1015	998	991	761	783	831	1140	827	727	815	797	927	800	1025	531	1124	1046	1066	873	1528	943	782	799	921	1545
Unknown	Unknown	770.62	81.0727	689.547	142	149	0	196	210	149	169	135	0	155	156	135	142	149	189	155	108	176	189	128	155	189	115	156	149	135	115	149	115	135	135	142	135	216	183
Unknown	Unknown	768.62	81.0727	687.547	630	665	372	595	704	580	825	624	379	631	443	706	727	608	739	365	689	728	709	658	645	825	487	587	611	473	519	602	513	639	483	532	472	624	743
Unknown	Unknown	349.2	81.0727	268.127	0	0	0	0	0	0	0	0	0	0	0	0	0	0	0	0	0	0	0	0	0	0	108	0	0	0	0	0	0	0	0	0	0	0	0
Unknown	Unknown	828.68	81.0727	747.607	196	0	216	0	0	0	0	128	216	0	189	162	0	203	0	203	0	0	0	0	115	0	196	0	0	162	0	128	122	0	155	183	0	0	0
Unknown	Unknown	728.58	81.0727	647.507	520	257	557	277	223	270	216	358	820	391	528	379	412	514	230	379	284	392	210	250	376	189	385	264	210	611	466	349	433	311	425	433	325	507	352
Unknown	Unknown	764.62	81.0727	683.547	216	351	210	230	264	372	399	473	237	298	183	270	324	223	324	311	297	257	338	297	210	358	243	270	223	230	237	358	196	311	270	162	277	365	284
Unknown	Unknown	769.62	81.0727	688.547	270	311	135	257	338	216	311	243	210	304	169	291	298	210	318	203	311	345	277	324	237	365	156	304	345	189	243	250	128	298	216	176	223	230	264
Unknown	Unknown	848.7	81.0727	767.627	0	0	108	0	101	0	0	0	115	0	0	0	0	0	183	0	0	0	0	0	0	0	0	0	0	0	0	0	0	0	0	0	0	101	0
Unknown	Unknown	874.73	81.0727	793.657	0	0	203	0	156	0	203	128	298	0	0	0	0	108	440	115	101	0	0	0	0	0	108	0	0	0	0	115	0	189	0	0	0	0	169
Unknown	Unknown	595.45	81.0728	514.377	0	0	0	0	0	0	0	0	0	0	0	0	0	0	0	0	0	0	0	0	0	101	0	0	0	0	0	0	0	0	0	0	0	0	0
Unknown	Unknown	662.51	81.0728	581.437	128	196	230	176	0	101	0	183	189	108	149	101	0	0	135	142	176	0	196	0	0	108	101	108	128	149	183	162	176	155	203	176	122	135	156
Unknown	Unknown	627.48	81.0728	546.407	101	135	101	142	176	122	149	0	101	264	0	135	108	0	162	0	135	101	115	115	0	142	0	0	101	122	108	128	0	162	0	108	0	149	122
Unknown	Unknown	361.21	81.0728	280.137	0	0	0	0	0	128	101	0	0	0	0	0	0	0	0	108	0	0	189	135	0	128	0	101	115	0	0	135	0	0	142	0	0	0	115
Unknown	Unknown	841.69	81.0728	760.617	0	0	0	0	0	0	0	0	0	0	122	0	0	0	0	0	0	0	0	0	0	0	0	0	0	0	115	0	0	0	0	0	0	0	0
Unknown	Unknown	780.63	81.0728	699.557	580	629	494	434	712	399	582	614	588	505	472	596	572	485	659	473	483	478	510	530	459	561	338	422	457	566	459	615	430	444	559	458	406	512	351
Unknown	Unknown	899.75	81.0729	818.677	0	0	0	0	0	0	0	0	0	0	0	0	0	0	135	0	0	0	0	0	0	0	0	0	0	0	0	0	0	0	0	0	0	0	0
Unknown	Unknown	796.65	81.0729	715.577	297	358	345	264	445	264	385	424	237	352	412	415	369	223	331	291	351	426	406	518	413	522	318	270	311	324	365	318	216	210	345	277	264	318	277
Unknown	Unknown	880.73	81.0729	799.657	203	156	108	115	101	101	149	189	128	128	108	162	149	142	115	108	149	128	149	115	189	128	176	189	128	128	135	183	0	0	115	135	0	176	156
Unknown	Unknown	898.75	81.0729	817.677	0	0	101	0	101	0	149	0	142	0	0	0	0	0	230	0	0	0	0	0	0	0	0	0	0	0	0	0	0	135	0	0	0	0	183
Unknown	Unknown	719.57	81.0729	638.497	0	0	0	101	0	0	0	0	0	0	0	0	0	0	0	0	0	0	0	0	0	0	0	135	0	0	101	108	0	0	0	0	149	101	108
Unknown	Unknown	502.36	81.0729	421.287	115	223	142	371	277	385	270	277	189	189	122	270	210	142	128	399	338	176	512	325	183	318	439	325	426	230	385	379	277	277	311	216	257	390	270
Unknown	Unknown	824.68	81.073	743.607	0	0	128	0	0	0	0	0	135	0	108	108	101	142	0	0	0	0	0	0	0	0	142	0	108	0	128	0	0	0	0	183	0	101	0
Unknown	Unknown	752.6	81.073	671.527	851	828	518	855	964	770	854	767	510	961	666	803	743	633	729	709	929	645	763	798	667	813	666	867	862	864	584	868	656	707	850	671	780	863	791
Unknown	Unknown	812.66	81.073	731.587	128	0	149	0	101	0	0	0	142	115	149	0	0	0	115	122	0	0	0	0	128	0	115	0	0	115	0	115	101	0	101	142	0	122	0
Unknown	Unknown	902.75	81.073	821.677	0	0	0	0	0	0	0	0	176	0	0	0	0	101	385	0	0	0	0	0	0	0	0	0	0	0	0	0	0	0	0	0	0	0	0
Unknown	Unknown	903.75	81.073	822.677	0	0	0	0	0	0	0	0	0	0	0	0	0	0	169	0	0	0	0	0	0	0	0	0	0	0	0	0	0	0	0	0	0	0	0
Unknown	Unknown	747.6	81.073	666.527	0	0	0	0	0	0	0	0	0	0	0	149	0	0	0	0	0	0	0	0	108	0	0	101	101	0	0	0	0	0	0	0	0	0	0
Unknown	Unknown	882.73	81.0731	801.657	0	0	0	0	0	0	0	0	0	0	0	0	0	0	0	0	0	115	0	0	0	0	0	0	0	0	0	0	0	0	0	0	0	0	0
Unknown	Unknown	377.23	81.0731	296.157	142	230	264	445	451	400	352	365	358	156	128	559	203	162	0	573	444	298	773	393	237	644	666	505	519	392	503	531	446	505	433	250	325	508	426
Unknown	Unknown	359.21	81.0731	278.137	1811	2426	2697	3847	3406	4006	3127	2685	3300	1690	872	3316	1788	1418	1039	4175	3733	2134	6797	3910	2136	4014	5100	3600	5744	2510	3830	3825	3398	4334	3873	2175	3447	3937	4502
Unknown	Unknown	776.63	81.0731	695.557	999	1032	675	1059	989	938	1243	1187	646	1024	698	1137	1071	746	921	1031	873	702	908	991	839	988	889	852	688	861	842	997	932	682	783	611	639	1200	711
Unknown	Unknown	332.19	81.0731	251.117	0	0	0	0	0	0	0	0	0	0	0	0	0	0	0	0	0	0	122	0	0	108	115	0	142	0	0	0	101	0	0	0	101	0	115
Unknown	Unknown	757.61	81.0732	676.537	0	0	101	0	0	0	0	0	0	0	0	0	0	0	0	0	0	0	0	0	0	0	0	0	0	0	0	0	0	0	0	0	0	0	0
Unknown	Unknown	666.52	81.0732	585.447	0	108	101	0	351	0	270	115	122	101	0	0	0	0	0	0	0	0	0	0	0	0	0	108	0	0	0	0	0	176	0	0	0	0	128
Unknown	Unknown	838.69	81.0732	757.617	176	115	0	149	203	0	101	108	237	135	142	189	0	122	128	0	189	176	0	128	142	210	0	0	101	156	183	156	0	135	0	115	101	0	142
Unknown	Unknown	901.75	81.0732	820.677	0	0	0	0	0	0	0	0	0	0	0	0	0	0	135	0	0	0	0	0	0	0	0	0	0	0	0	0	0	0	0	0	0	0	101
Unknown	Unknown	586.44	81.0732	505.367	0	0	0	0	0	0	0	0	0	0	0	0	0	0	0	0	0	0	0	0	0	0	0	0	0	0	0	0	0	0	0	0	101	0	0
Unknown	Unknown	795.65	81.0732	714.577	108	108	0	0	128	122	142	128	108	135	156	176	115	142	128	135	169	216	230	122	176	135	135	149	122	169	142	142	108	203	169	115	0	115	108
Unknown	Unknown	836.69	81.0733	755.617	486	372	365	385	533	210	223	311	479	377	365	438	189	223	291	318	424	291	230	404	264	526	149	135	257	358	392	433	142	257	210	210	149	460	250
Unknown	Unknown	779.63	81.0733	698.557	169	183	210	189	216	155	250	230	284	169	210	230	156	176	162	142	183	169	169	203	135	196	210	128	122	189	183	189	196	149	169	155	142	189	149
Unknown	Unknown	924.78	81.0733	843.707	0	0	0	0	0	0	0	0	0	0	0	0	0	0	0	0	0	0	0	0	0	0	0	0	0	0	0	0	0	101	0	0	0	0	0
Unknown	Unknown	702.55	81.0734	621.477	270	149	318	169	189	189	162	156	358	230	250	270	156	257	176	216	216	189	108	101	196	149	142	156	128	237	216	257	237	196	216	311	189	230	230
Unknown	Unknown	640.49	81.0734	559.417	0	0	108	0	0	0	0	0	128	0	0	0	0	0	0	101	0	0	0	0	0	0	0	0	0	0	0	0	101	0	101	0	0	0	0
Unknown	Unknown	338.19	81.0734	257.117	0	0	156	0	0	0	108	0	135	0	0	101	0	0	0	156	108	128	156	142	0	0	108	162	108	128	0	0	0	277	0	122	0	128	223
Unknown	Unknown	370.22	81.0734	289.147	230	203	243	250	437	270	624	223	264	237	237	223	243	210	264	230	270	243	176	176	216	250	176	291	162	223	270	304	189	304	243	203	203	223	352
Unknown	Unknown	900.75	81.0735	819.677	0	0	108	0	108	0	142	0	149	0	0	0	0	101	351	0	0	0	0	0	0	0	0	0	0	0	0	0	0	108	0	0	0	0	128
Unknown	Unknown	612.46	81.0735	531.387	0	0	257	101	0	0	0	0	183	0	115	0	0	0	0	101	0	0	0	0	115	0	128	122	0	0	156	156	176	0	108	135	122	128	101
Unknown	Unknown	341.2	81.0735	260.126	149	183	237	406	243	392	237	237	243	196	115	358	149	162	108	419	331	257	583	311	183	507	424	392	547	237	311	358	318	349	399	149	243	348	368
Unknown	Unknown	840.69	81.0735	759.617	203	149	162	0	162	0	0	122	183	142	149	176	101	101	101	0	108	128	0	0	122	176	108	0	0	135	149	108	101	122	115	142	0	142	0
Unknown	Unknown	623.48	81.0735	542.407	0	0	0	0	0	0	0	0	0	0	0	0	0	0	0	0	0	0	108	0	0	0	0	0	0	0	0	0	0	0	0	0	0	0	0
Unknown	Unknown	526.38	81.0735	445.307	0	0	0	0	0	0	0	0	0	0	0	108	0	0	0	0	0	0	0	0	0	0	0	0	0	0	0	0	0	0	0	0	0	0	0
Unknown	Unknown	614.47	81.0736	533.396	0	0	0	0	0	101	0	0	128	0	0	0	0	0	0	122	108	0	108	108	0	115	0	135	0	0	0	0	0	0	0	0	0	115	115
Unknown	Unknown	642.49	81.0736	561.416	0	0	0	0	0	0	115	0	0	0	0	0	0	0	0	149	101	0	135	128	0	108	135	135	162	0	0	0	0	128	0	0	0	115	101
Unknown	Unknown	703.56	81.0736	622.486	149	101	149	0	0	0	0	0	115	0	0	0	0	101	0	0	108	0	0	0	0	0	0	0	0	0	0	128	108	108	0	101	101	0	0
Unknown	Unknown	775.63	81.0736	694.556	101	0	0	0	0	101	115	0	0	101	0	135	0	0	0	0	0	0	108	0	101	115	135	115	108	0	0	108	0	0	128	0	0	122	108
Unknown	Unknown	850.7	81.0737	769.626	0	0	0	0	101	0	108	0	149	0	101	0	0	0	101	0	0	0	0	0	0	0	0	0	0	0	0	0	0	0	0	0	0	0	122
Unknown	Unknown	730.58	81.0737	649.506	162	108	223	122	135	128	149	162	176	169	223	162	176	149	135	189	183	196	162	142	216	149	237	162	135	230	149	189	216	142	230	122	115	196	135
Unknown	Unknown	791.64	81.0738	710.566	210	142	108	149	162	0	176	142	162	128	142	162	108	183	135	142	115	128	128	155	162	264	142	101	115	156	149	162	101	135	0	0	101	189	128
Unknown	Unknown	360.21	81.0738	279.136	250	325	358	623	547	563	480	338	491	291	149	476	223	189	142	838	545	399	1128	742	385	702	723	547	916	440	687	661	674	598	566	331	521	567	730
Unknown	Unknown	690.54	81.0738	609.466	0	0	0	0	0	0	0	0	0	0	0	0	0	0	0	0	0	0	0	0	0	0	0	0	0	0	108	0	0	0	0	0	0	0	0
Unknown	Unknown	376.23	81.0739	295.156	1231	1792	2228	2356	2374	2923	2404	1758	2067	1384	626	2563	1157	971	615	3581	2538	1592	4987	2469	1499	3098	3548	2587	3975	1963	2827	2271	2275	2362	2558	1361	2065	2922	2756
Unknown	Unknown	667.52	81.074	586.446	0	0	0	0	108	0	135	0	0	0	0	0	0	0	0	0	0	0	0	0	0	0	0	0	0	0	0	0	0	101	0	0	0	0	0
Unknown	Unknown	771.62	81.0742	690.546	0	0	0	0	0	0	0	0	0	0	0	0	0	0	0	0	0	0	0	0	0	115	0	0	0	0	0	0	0	0	0	0	0	0	0
Unknown	Unknown	342.2	81.0745	261.125	0	0	0	0	0	0	0	0	0	0	0	0	0	0	0	0	0	0	149	0	0	0	0	0	142	0	0	0	0	122	0	0	0	0	0
Unknown	Unknown	378.23	81.0749	297.155	0	0	0	0	0	0	0	0	0	0	0	0	0	0	0	0	0	0	0	0	0	0	0	0	108	0	0	0	0	0	0	0	0	0	101
Unknown	Unknown	168.02	81.99	86.03	0	0	0	0	0	0	101	0	0	0	0	0	0	0	0	0	0	0	0	0	0	0	0	0	0	0	0	0	0	0	0	0	0	0	0
Unknown	Unknown	568.42	82.0662	486.354	0	0	0	0	0	0	0	0	0	0	0	0	0	0	0	0	0	0	0	115	0	101	0	0	0	0	0	0	0	0	0	0	0	0	0
Unknown	Unknown	728.58	82.0666	646.513	0	0	0	0	0	0	0	0	135	0	0	0	0	0	0	0	0	0	0	0	0	0	0	0	0	0	0	0	0	0	0	0	0	0	0
Unknown	Unknown	567.42	82.0671	485.353	189	196	264	250	243	223	230	189	311	210	169	115	203	108	135	284	196	203	237	702	189	671	311	0	156	149	413	176	284	243	412	128	264	203	203
Unknown	Unknown	549.4	82.0672	467.333	0	0	0	0	0	0	101	0	108	0	0	0	0	0	0	149	0	0	0	196	0	176	115	0	0	0	135	0	0	0	0	0	115	0	0
Unknown	Unknown	824.68	82.0673	742.613	0	0	135	0	0	0	0	0	128	0	122	0	0	108	0	0	0	0	0	0	0	0	0	0	0	108	0	0	0	0	0	0	0	0	0
Unknown	Unknown	566.42	82.0673	484.353	517	489	595	692	575	525	683	392	809	532	386	325	563	345	291	767	291	632	580	1378	471	1578	591	284	385	510	767	396	948	471	932	419	635	444	495
Unknown	Unknown	826.68	82.0673	744.613	0	0	135	0	0	0	0	0	223	0	115	0	0	101	0	122	0	115	0	0	0	0	149	0	0	115	0	0	0	0	101	101	0	101	0
Unknown	Unknown	595.45	82.0674	513.383	0	0	101	0	0	101	0	0	0	0	0	0	0	0	0	108	0	0	101	243	0	243	176	0	0	0	0	0	0	0	0	0	0	0	0
Unknown	Unknown	594.45	82.0675	512.383	176	176	203	189	142	230	149	210	203	149	196	183	128	108	162	311	115	216	122	581	210	553	264	0	101	149	162	135	108	0	216	108	122	0	0
Unknown	Unknown	565.42	82.0677	483.352	0	0	0	0	0	0	0	0	0	0	0	0	0	0	0	0	0	0	0	128	0	169	0	0	0	0	0	0	122	0	0	0	0	0	0
Unknown	Unknown	810.66	82.0679	728.592	189	108	291	101	0	0	0	122	358	230	250	115	135	230	0	162	142	169	0	108	149	0	216	101	0	237	122	0	128	0	0	223	122	149	0
Unknown	Unknown	548.4	82.0681	466.332	230	135	243	223	169	156	169	196	264	135	149	101	210	0	115	264	169	257	318	557	142	638	304	142	189	223	284	297	298	237	365	108	243	183	142
Unknown	Unknown	811.66	82.0684	729.592	115	0	210	0	0	0	0	0	230	0	210	0	0	128	0	108	0	0	0	0	101	0	101	0	0	142	0	0	0	0	108	0	108	0	0
Unknown	Unknown	576.43	82.0685	494.361	0	0	0	0	0	0	0	0	0	0	0	0	0	0	0	0	0	0	0	250	0	216	0	0	0	0	0	0	0	0	0	0	0	0	0
Unknown	Unknown	808.66	82.0685	726.591	0	0	115	0	0	0	0	0	108	0	0	0	0	0	0	0	0	0	0	0	0	0	115	0	0	108	0	0	0	0	0	0	0	0	0
Unknown	Unknown	564.42	82.0687	482.351	135	115	176	176	162	142	108	189	196	101	0	0	115	0	0	176	0	169	162	298	142	325	135	101	122	0	142	101	304	203	223	0	169	176	169
Unknown	Unknown	812.66	82.0688	730.591	0	0	162	0	0	0	0	0	115	0	115	0	0	0	0	0	0	0	0	0	115	0	0	0	0	0	0	0	0	0	0	0	0	0	0
Unknown	Unknown	538.39	82.0691	456.321	0	0	0	0	0	0	0	0	0	0	0	0	0	0	0	0	0	0	108	216	0	162	0	0	0	0	0	0	0	0	128	0	0	0	0
Unknown	Unknown	648.5	82.0691	566.431	0	0	108	0	0	0	0	0	149	0	149	0	0	115	108	0	0	108	0	0	0	0	0	0	0	0	0	0	0	0	0	115	0	0	0
Unknown	Unknown	546.4	82.0694	464.331	0	0	0	0	0	0	0	0	0	0	0	0	0	0	0	0	0	0	0	101	0	122	0	0	0	0	0	0	0	0	0	0	0	0	0
Unknown	Unknown	829.68	82.0694	747.611	0	0	0	0	0	0	0	0	122	0	0	0	0	0	0	0	0	0	0	0	0	0	0	0	0	0	0	0	0	0	0	0	0	0	0
Unknown	Unknown	792.64	82.0695	710.571	0	0	0	0	0	0	0	0	128	0	0	0	0	0	0	0	0	0	0	0	0	0	0	0	0	0	0	0	0	0	0	0	0	0	0
Unknown	Unknown	828.68	82.0697	746.61	108	0	149	0	0	0	0	0	128	0	128	0	108	0	0	128	0	0	0	0	0	0	101	0	0	0	0	0	0	0	0	0	0	0	0
Unknown	Unknown	793.64	82.0754	711.565	108	0	0	115	122	0	108	0	0	0	0	101	155	108	108	135	128	0	0	101	122	135	156	101	0	0	0	0	0	0	101	0	0	122	0
Unknown	Unknown	377.23	82.0756	295.154	0	115	162	156	210	128	183	0	169	108	0	216	0	0	0	155	162	101	284	156	122	169	254	142	257	142	149	196	128	189	183	108	0	203	216
Unknown	Unknown	370.22	82.0758	288.144	0	0	0	0	156	0	196	0	0	101	0	0	0	0	0	0	0	0	0	0	0	0	0	0	0	0	0	0	0	101	0	0	0	0	115
Unknown	Unknown	777.63	82.0766	695.553	0	0	0	0	0	0	0	0	0	0	0	0	0	0	0	0	0	0	0	0	0	115	0	0	0	0	0	0	0	0	0	0	0	101	0
Unknown	Unknown	360.21	82.0775	278.132	128	176	176	237	176	311	230	169	210	101	0	257	108	0	0	318	237	189	331	237	162	304	277	216	399	156	216	284	223	203	216	149	264	210	311
Unknown	Unknown	868.72	83.05	785.67	0	0	0	0	0	0	0	0	0	0	0	0	0	0	0	0	0	0	149	0	0	0	0	0	101	0	0	0	0	0	0	0	0	0	0
Unknown	Unknown	651.5	83.05	568.45	0	0	0	0	0	0	0	0	0	0	0	0	0	0	0	0	0	0	101	0	0	0	0	0	101	0	0	0	0	0	0	0	0	0	0
Unknown	Unknown	1163.01	83.0504	1079.96	0	0	0	0	0	0	0	0	0	0	0	0	0	0	0	0	0	0	0	0	0	0	0	0	101	0	0	0	0	0	0	0	0	0	0
Unknown	Unknown	623.48	83.051	540.429	0	0	0	0	0	0	0	0	0	0	0	0	0	0	0	0	0	0	237	0	0	0	0	0	135	0	0	0	0	0	0	0	0	0	0
Unknown	Unknown	907.76	83.051	824.709	0	0	0	0	0	0	0	0	0	0	0	0	0	0	0	0	0	0	122	0	0	0	0	0	0	0	0	0	0	0	0	0	0	0	0
Unknown	Unknown	925.78	83.0513	842.729	0	0	0	0	0	0	0	0	0	0	0	0	0	0	0	0	0	0	250	0	0	0	0	0	203	0	0	0	0	0	0	0	0	0	0
Unknown	Unknown	624.48	83.0513	541.429	0	0	0	0	0	0	0	0	0	0	0	0	0	0	0	0	0	0	115	0	0	0	0	0	0	0	0	0	0	0	0	0	0	0	0
Unknown	Unknown	388.24	83.0514	305.189	0	0	0	189	0	277	0	0	0	0	0	0	183	0	0	135	115	0	0	0	0	0	135	203	0	128	135	0	418	196	444	0	210	0	284
Unknown	Unknown	389.24	83.0515	306.188	0	0	0	0	0	0	0	0	0	0	0	0	0	0	0	0	0	0	0	0	0	0	0	0	0	0	0	0	0	0	189	0	0	0	0
Unknown	Unknown	953.8	83.0515	870.748	0	0	0	0	0	0	0	0	0	0	0	0	0	0	0	0	0	0	115	0	0	0	0	0	0	0	0	0	0	0	0	0	0	0	0
Unknown	Unknown	372.23	83.0517	289.178	0	0	0	101	0	149	0	0	0	0	0	0	0	0	0	0	0	0	0	0	0	0	108	101	0	0	0	0	325	128	284	0	0	0	142
Unknown	Unknown	595.45	83.0519	512.398	0	0	0	0	0	0	0	0	0	0	0	0	0	0	0	0	0	0	108	0	0	0	0	0	0	0	0	0	0	0	0	0	0	0	0
Unknown	Unknown	371.22	83.0519	288.168	0	115	0	813	0	679	0	135	0	0	0	0	372	0	0	462	352	223	0	0	270	0	685	397	0	419	419	115	1400	664	1430	345	365	128	765
Unknown	Unknown	952.8	83.0523	869.748	0	0	0	0	0	0	0	0	0	0	0	0	0	0	0	0	0	0	162	0	0	0	0	0	0	0	0	0	0	0	0	0	0	0	0
Unknown	Unknown	896.75	83.0528	813.697	0	0	0	0	0	0	0	0	0	0	0	0	0	0	0	0	0	0	345	0	0	0	0	0	257	0	0	0	0	0	0	0	0	0	0
Unknown	Unknown	924.78	83.0532	841.727	0	0	0	0	0	0	0	0	0	0	0	0	0	0	0	0	0	0	495	0	0	0	0	0	325	0	0	0	0	0	0	0	0	0	0
Unknown	Unknown	897.75	83.0537	814.696	0	0	0	0	0	0	0	0	0	0	0	0	0	0	0	0	0	0	230	0	0	0	0	0	156	0	0	0	0	0	0	0	0	0	0
Unknown	Unknown	567.42	83.077	484.343	0	0	0	0	0	0	0	0	0	0	0	0	0	0	0	0	0	0	0	115	0	115	0	0	0	0	0	0	0	0	0	0	0	0	0
Unknown	Unknown	837.69	83.0855	754.605	135	0	0	0	115	0	0	0	108	0	0	0	0	0	0	0	0	0	0	0	0	108	0	0	0	101	101	0	0	101	0	0	0	0	0
Unknown	Unknown	811.66	83.0856	728.574	0	0	0	0	0	0	0	0	122	0	0	0	0	0	0	0	0	0	0	0	0	0	0	0	0	0	0	0	0	0	0	0	0	0	0
Unknown	Unknown	662.51	83.0856	579.424	0	122	108	0	0	0	0	0	0	0	0	0	0	0	0	0	0	0	108	0	0	0	0	0	0	0	0	0	0	0	0	0	0	0	101
Unknown	Unknown	704.56	83.0856	621.474	0	0	0	0	0	0	0	0	0	0	101	0	0	0	0	0	0	0	0	0	0	0	0	0	0	0	0	0	108	0	0	0	0	0	0
Unknown	Unknown	747.6	83.0858	664.514	0	0	0	0	0	0	0	0	0	0	0	0	0	0	0	0	135	0	0	0	0	0	0	0	0	0	0	0	0	0	108	0	0	0	0
Unknown	Unknown	577.43	83.086	494.344	0	0	0	0	0	0	0	0	0	0	0	0	0	0	0	0	0	0	0	122	0	0	0	0	0	0	0	0	0	0	0	0	0	0	0
Unknown	Unknown	840.69	83.0861	757.604	0	0	0	0	0	0	0	101	0	0	101	0	0	0	0	101	0	0	0	0	0	0	0	0	0	0	0	0	0	0	0	0	0	0	0
Unknown	Unknown	877.73	83.0861	794.644	0	0	0	0	0	0	0	0	108	0	0	0	0	0	196	0	0	0	0	0	0	0	0	0	0	0	0	0	0	0	0	0	0	0	0
Unknown	Unknown	756.61	83.0864	673.524	0	0	149	0	0	0	0	0	135	101	0	0	0	0	0	0	0	0	0	0	0	0	0	0	0	108	0	0	0	0	0	0	0	0	0
Unknown	Unknown	797.65	83.0866	714.563	101	0	0	0	0	0	0	0	0	0	128	0	0	0	0	0	0	128	0	0	0	108	108	0	0	0	0	0	0	0	0	0	0	0	0
Unknown	Unknown	898.75	83.0868	815.663	0	0	0	0	0	0	0	0	0	0	0	0	0	0	0	0	0	0	0	0	0	0	0	0	0	0	0	0	0	0	0	0	0	0	101
Unknown	Unknown	766.62	83.0868	683.533	162	122	0	223	122	223	210	203	115	135	108	142	155	0	183	101	196	128	203	108	128	108	122	216	122	135	183	257	183	162	169	142	156	250	237
Unknown	Unknown	794.65	83.0869	711.563	115	128	0	162	216	156	189	176	108	189	135	203	176	108	155	162	210	216	216	250	311	243	203	183	169	210	189	149	169	216	156	149	162	284	156
Unknown	Unknown	613.47	83.0869	530.383	0	0	0	0	0	0	0	0	135	0	0	0	0	0	0	0	0	0	0	0	0	0	0	0	0	0	0	0	0	0	108	0	0	0	0
Unknown	Unknown	566.42	83.087	483.333	0	0	108	0	0	135	0	101	142	108	0	0	115	0	0	122	0	0	122	203	0	277	108	0	0	0	155	0	0	0	183	0	115	0	0
Unknown	Unknown	267.12	83.0871	184.033	0	0	0	0	0	0	0	0	0	0	0	0	0	0	0	122	0	0	149	101	0	0	0	0	149	0	0	0	0	0	149	0	0	0	101
Unknown	Unknown	746.6	83.0871	663.513	162	122	149	135	203	149	196	169	122	176	176	189	149	149	162	149	162	176	189	196	156	210	108	142	122	128	196	156	135	189	162	115	101	162	183
Unknown	Unknown	872.72	83.0871	789.633	0	0	0	0	0	0	0	0	0	0	0	0	0	0	115	0	0	0	0	0	0	0	0	0	0	0	0	0	0	0	0	0	0	0	0
Unknown	Unknown	594.45	83.0872	511.363	0	0	0	0	0	0	0	0	0	0	0	0	0	0	0	0	0	0	0	122	0	128	0	0	0	0	0	0	0	0	0	0	0	0	0
Unknown	Unknown	826.68	83.0873	743.593	0	108	142	0	0	0	0	0	128	0	189	101	0	115	0	0	0	108	0	0	135	0	135	0	0	101	0	0	101	0	128	108	0	0	0
Unknown	Unknown	752.6	83.0873	669.513	379	203	196	257	399	277	304	298	196	338	223	385	230	210	243	250	358	291	331	311	237	372	223	358	257	305	250	440	304	257	520	257	284	351	338
Unknown	Unknown	796.65	83.0873	713.563	237	162	156	122	169	176	189	183	142	169	176	176	216	216	264	189	183	203	183	243	210	216	156	230	176	128	149	149	189	122	142	108	189	183	149
Unknown	Unknown	790.64	83.0874	707.553	210	210	183	270	277	142	243	216	318	210	270	264	169	183	155	250	250	203	176	216	210	325	156	142	115	257	264	243	169	169	142	0	115	270	162
Unknown	Unknown	668.52	83.0874	585.433	0	0	0	0	101	0	0	0	0	0	0	0	0	0	0	0	0	0	0	0	0	0	0	0	0	0	0	0	0	0	0	0	0	0	0
Unknown	Unknown	902.75	83.0875	819.663	0	0	101	0	0	0	0	0	135	0	0	0	0	0	223	0	0	0	0	0	0	0	0	0	0	0	0	0	0	0	0	0	0	0	0
Unknown	Unknown	765.62	83.0875	682.533	0	0	0	101	0	0	0	115	0	0	0	0	0	0	0	0	0	0	0	0	0	115	0	0	0	0	0	0	0	0	0	0	0	0	0
Unknown	Unknown	331.19	83.0876	248.102	203	291	243	345	277	311	311	250	311	176	0	277	183	0	128	528	284	162	657	406	183	345	456	338	586	237	311	385	352	473	345	270	264	331	446
Unknown	Unknown	485.34	83.0876	402.252	0	0	0	0	0	0	101	0	0	0	0	0	0	0	0	0	0	0	101	0	0	0	0	0	0	0	0	0	0	0	0	0	0	0	0
Unknown	Unknown	764.62	83.0877	681.532	128	162	0	196	189	162	196	284	0	135	101	142	162	128	0	128	203	142	115	183	183	169	162	189	101	128	142	142	142	183	128	101	0	203	169
Unknown	Unknown	812.66	83.0877	729.572	0	0	0	0	0	0	0	0	135	0	0	0	0	0	0	0	0	0	0	0	0	0	0	0	0	0	0	0	0	0	0	0	0	0	0
Unknown	Unknown	875.73	83.0877	792.642	0	0	122	0	0	0	0	0	0	0	0	0	0	0	156	0	0	0	0	0	0	0	0	0	0	0	0	0	0	0	0	0	0	0	0
Unknown	Unknown	876.73	83.0878	793.642	0	0	210	0	142	0	183	142	203	0	0	0	0	0	291	0	0	0	0	0	0	0	0	0	0	0	0	0	108	128	0	0	0	115	128
Unknown	Unknown	753.61	83.0878	670.522	135	135	115	128	196	128	162	0	0	135	122	128	149	101	115	149	196	108	183	122	149	122	0	135	156	156	122	162	115	183	189	156	142	101	115
Unknown	Unknown	339.19	83.088	256.102	0	0	0	0	0	0	0	0	0	0	0	0	0	0	0	0	0	0	0	0	0	0	0	0	122	0	0	0	0	0	0	0	0	0	0
Unknown	Unknown	903.75	83.088	820.662	0	0	0	0	0	0	0	0	0	0	0	0	0	0	149	0	0	0	0	0	0	0	0	0	0	0	0	0	0	0	0	0	0	0	0
Unknown	Unknown	740.59	83.088	657.502	0	0	0	0	0	0	0	0	0	0	0	0	0	0	0	0	115	0	0	0	0	0	0	0	0	0	0	0	0	0	0	0	0	108	0
Unknown	Unknown	729.58	83.088	646.492	162	142	176	0	0	115	101	101	189	0	176	0	0	155	0	128	169	101	0	0	149	0	135	122	0	203	189	108	183	101	149	169	122	122	0
Unknown	Unknown	792.64	83.088	709.552	507	515	331	466	601	439	510	628	433	558	461	743	709	410	495	710	593	514	475	669	434	735	537	527	433	466	506	595	291	419	555	352	350	514	352
Unknown	Unknown	904.76	83.088	821.672	0	0	0	0	0	0	0	0	0	0	0	0	0	0	135	0	0	0	0	0	0	0	0	0	0	0	0	0	0	0	0	0	0	0	0
Unknown	Unknown	748.6	83.088	665.512	0	108	0	122	0	115	108	108	0	135	0	0	0	0	0	0	108	0	0	101	0	115	122	101	0	115	115	0	115	0	0	0	135	0	115
Unknown	Unknown	782.63	83.0881	699.542	0	0	0	0	0	0	0	0	115	0	0	0	0	0	0	0	0	0	0	0	0	0	0	0	0	0	0	0	0	0	101	0	0	0	0
Unknown	Unknown	780.63	83.0881	697.542	169	196	189	183	284	203	264	223	250	237	156	298	338	243	270	203	183	216	298	250	223	250	284	223	196	223	210	189	189	230	189	162	162	250	216
Unknown	Unknown	703.56	83.0882	620.472	108	0	108	0	0	0	0	0	115	0	101	101	0	122	0	0	0	0	0	0	0	0	0	0	0	169	0	0	115	0	0	128	0	0	0
Unknown	Unknown	348.2	83.0882	265.112	135	128	162	230	135	189	210	176	189	0	0	169	115	0	0	203	223	142	318	257	149	284	372	183	230	169	230	176	250	196	210	101	196	196	250
Unknown	Unknown	744.6	83.0882	661.512	210	155	135	223	169	169	189	135	142	203	149	203	122	115	155	115	162	203	149	156	149	142	189	176	149	169	149	257	176	257	162	169	223	270	183
Unknown	Unknown	810.66	83.0883	727.572	115	0	162	0	0	0	0	0	203	135	196	102	0	149	0	156	0	108	0	0	0	0	169	108	0	115	0	0	128	0	128	169	0	0	0
Unknown	Unknown	719.57	83.0883	636.482	0	0	0	0	0	0	0	0	0	0	0	0	0	0	0	0	0	0	0	0	0	0	0	0	0	0	0	0	101	0	0	0	0	0	108
Unknown	Unknown	901.75	83.0883	818.662	0	0	0	0	0	0	0	0	0	0	0	0	0	0	149	0	0	0	0	0	0	0	0	0	0	0	0	0	0	0	0	0	0	0	0
Unknown	Unknown	209.06	83.0883	125.972	0	0	0	0	0	0	0	0	0	0	0	0	0	0	0	0	0	0	0	0	0	0	0	122	0	0	0	0	0	0	0	0	0	0	0
Unknown	Unknown	377.23	83.0883	294.142	128	210	243	304	162	210	183	128	189	169	0	237	142	0	0	311	250	156	572	264	135	277	318	298	406	216	284	270	250	230	358	155	223	291	365
Unknown	Unknown	848.7	83.0884	765.612	0	0	0	0	0	0	0	0	0	0	0	0	0	0	108	0	0	0	0	0	0	0	0	0	0	0	0	0	0	0	0	0	0	0	0
Unknown	Unknown	640.49	83.0884	557.402	0	0	128	0	0	0	0	0	128	0	0	0	0	0	0	0	0	0	0	0	0	0	0	0	0	0	0	0	0	0	0	0	101	0	0
Unknown	Unknown	332.19	83.0884	249.102	0	0	0	0	0	0	0	0	0	0	0	0	0	0	0	0	0	0	128	0	0	0	108	108	0	0	0	0	0	0	0	0	0	0	0
Unknown	Unknown	793.64	83.0884	710.552	264	257	203	257	250	223	284	243	149	216	237	298	331	176	264	284	250	230	298	338	237	358	304	230	176	210	196	270	203	169	257	156	210	264	135
Unknown	Unknown	751.6	83.0884	668.512	0	0	0	0	0	0	0	0	0	0	0	0	0	0	0	0	0	0	0	0	0	0	0	0	0	0	108	0	0	0	0	0	115	0	0
Unknown	Unknown	808.66	83.0884	725.572	0	0	0	0	0	0	0	0	0	0	101	0	0	0	0	122	0	0	0	0	101	0	0	0	0	0	0	0	0	0	0	0	0	0	0
Unknown	Unknown	579.43	83.0884	496.342	0	0	0	101	0	0	0	0	0	0	0	0	0	0	0	0	0	0	101	0	0	0	0	0	0	0	0	0	0	0	0	0	0	0	0
Unknown	Unknown	730.58	83.0884	647.492	230	101	223	128	0	128	156	162	318	128	237	155	128	189	101	183	169	189	0	162	176	203	196	135	0	189	142	196	149	135	264	189	230	183	156
Unknown	Unknown	777.63	83.0884	694.542	135	210	101	128	156	142	149	169	122	142	108	101	128	0	0	0	108	108	149	169	108	203	216	122	122	128	135	149	135	115	142	0	128	176	115
Unknown	Unknown	779.63	83.0884	696.542	0	0	0	0	0	0	0	108	0	0	0	0	0	0	0	101	0	0	0	0	0	0	0	0	0	0	0	0	0	0	0	0	0	108	0
Unknown	Unknown	341.2	83.0884	258.112	0	149	176	230	142	230	162	176	156	0	0	230	0	0	0	216	216	115	392	223	149	223	297	210	386	176	196	223	196	230	223	115	162	237	189
Unknown	Unknown	769.62	83.0884	686.532	128	142	0	128	115	115	169	149	101	115	0	169	162	135	149	122	142	155	169	128	169	169	156	122	135	128	156	149	115	135	0	0	0	142	156
Unknown	Unknown	702.55	83.0885	619.462	203	169	331	196	135	156	135	176	365	176	250	183	156	210	108	176	183	176	210	128	237	196	162	156	156	304	149	149	311	169	264	216	122	196	203
Unknown	Unknown	642.49	83.0885	559.402	0	0	0	0	0	0	0	0	0	0	0	0	0	0	0	0	0	0	142	115	0	0	0	0	101	0	0	0	0	122	0	0	0	0	0
Unknown	Unknown	850.7	83.0885	767.612	0	0	0	0	0	0	0	0	0	0	101	0	0	0	0	0	0	0	0	0	0	0	0	0	0	0	0	0	0	0	0	0	0	0	0
Unknown	Unknown	666.52	83.0885	583.432	0	0	0	0	176	0	183	0	108	0	0	0	0	0	0	0	0	0	0	0	0	0	0	0	0	122	0	0	0	0	0	0	0	0	0
Unknown	Unknown	770.62	83.0886	687.531	0	0	0	0	101	0	0	0	0	0	0	0	0	0	0	0	0	0	122	0	0	0	0	0	0	0	0	0	0	0	0	0	0	101	0
Unknown	Unknown	724.58	83.0886	641.491	0	0	0	0	0	0	0	0	0	0	0	0	0	0	0	0	122	0	0	0	0	0	0	0	0	0	0	0	0	115	0	0	0	0	0
Unknown	Unknown	754.61	83.0886	671.521	0	0	0	0	0	0	0	0	101	0	0	0	0	0	0	0	0	0	122	115	0	0	0	108	0	0	0	0	0	0	0	0	0	0	0
Unknown	Unknown	502.36	83.0886	419.271	0	108	0	183	142	176	122	135	0	0	0	128	0	0	0	156	122	0	223	156	0	122	176	149	196	0	135	149	0	176	101	0	155	196	183
Unknown	Unknown	731.58	83.0886	648.491	101	0	0	0	0	0	0	0	122	0	0	0	0	0	0	0	0	0	0	0	0	0	0	0	0	0	0	0	0	0	101	0	0	0	0
Unknown	Unknown	814.67	83.0887	731.581	0	0	0	0	0	0	0	0	108	0	0	0	0	0	0	0	0	0	0	0	0	0	0	0	0	108	0	0	0	0	0	101	0	0	0
Unknown	Unknown	369.22	83.0887	286.131	439	338	392	352	870	331	749	325	480	385	406	304	399	318	297	270	356	331	264	264	331	243	311	436	156	311	311	392	284	503	304	365	311	277	546
Unknown	Unknown	900.75	83.0888	817.661	0	0	101	0	108	0	0	0	0	0	0	0	0	0	210	0	0	0	0	0	0	0	0	0	0	0	0	0	0	0	0	0	0	0	0
Unknown	Unknown	768.62	83.0888	685.531	284	358	169	304	392	318	338	257	196	237	284	243	304	331	345	230	338	325	372	298	318	417	230	460	264	230	264	324	298	358	277	230	264	379	331
Unknown	Unknown	718.57	83.0888	635.481	183	128	0	189	156	183	203	176	183	101	149	176	183	115	101	115	183	223	203	243	135	176	155	189	149	156	196	162	169	183	203	128	156	230	244
Unknown	Unknown	359.21	83.0888	276.121	817	1139	1261	1935	1720	1973	1763	1420	1607	768	575	1784	789	715	469	2521	1949	1199	3516	2041	1057	2058	2646	1841	3115	1485	1847	1794	1694	1811	1985	1112	1648	2201	2520
Unknown	Unknown	778.63	83.0889	695.541	135	135	128	108	176	142	183	135	203	223	142	216	189	156	156	156	149	162	162	135	142	230	216	149	142	183	0	183	203	169	142	128	183	223	169
Unknown	Unknown	828.68	83.0889	745.591	0	0	183	0	0	0	0	0	101	122	162	0	0	108	0	0	0	0	0	108	0	0	0	0	0	122	0	0	0	0	0	0	0	0	0
Unknown	Unknown	370.22	83.089	287.131	0	0	108	0	250	101	196	115	0	0	101	0	0	0	128	0	0	0	0	0	0	0	0	115	0	122	108	122	0	0	0	0	0	128	189
Unknown	Unknown	612.46	83.089	529.371	0	0	169	0	0	0	0	0	196	0	0	0	0	0	0	108	0	0	0	0	0	0	0	0	0	142	223	169	149	0	183	108	108	169	128
Unknown	Unknown	836.69	83.089	753.601	196	216	149	149	230	0	101	122	216	149	156	162	0	0	223	115	257	149	122	189	142	237	0	0	135	203	156	135	122	115	0	0	0	250	122
Unknown	Unknown	338.19	83.089	255.101	0	122	311	122	183	162	149	135	250	135	142	216	122	0	0	230	250	223	385	156	135	108	243	304	257	250	169	216	0	230	149	230	156	196	244
Unknown	Unknown	874.73	83.089	791.641	0	0	101	0	0	0	0	0	176	0	0	0	0	0	250	0	0	0	0	0	0	0	108	0	0	0	0	0	0	128	0	0	0	0	0
Unknown	Unknown	728.58	83.0891	645.491	406	243	490	149	223	277	162	270	583	311	425	304	223	452	176	284	237	372	216	162	304	203	372	210	169	413	318	318	338	311	304	325	250	311	277
Unknown	Unknown	564.42	83.0891	481.331	0	0	0	0	0	0	0	0	0	0	0	0	0	0	0	0	0	0	0	0	0	128	0	0	0	0	0	0	0	0	0	0	0	0	0
Unknown	Unknown	776.63	83.0892	693.541	284	406	156	291	338	325	304	372	176	379	210	358	291	162	297	304	304	318	284	291	203	406	318	250	250	196	311	352	270	243	298	243	230	372	162
Unknown	Unknown	791.64	83.0893	708.551	0	0	122	122	115	0	115	122	155	122	122	196	0	0	0	0	176	0	115	108	0	189	0	0	0	149	135	115	0	0	101	0	0	122	0
Unknown	Unknown	376.23	83.0893	293.141	692	855	1152	1478	1275	1589	1380	954	1427	884	381	1237	672	541	515	1819	1230	822	2775	1414	1043	1732	1880	1653	2111	981	1644	1569	1375	1570	1536	906	1215	1453	1457
Unknown	Unknown	667.52	83.0893	584.431	0	0	0	0	101	0	0	0	0	0	0	0	0	0	0	0	0	0	0	0	0	0	0	0	0	0	0	0	0	0	0	0	0	0	0
Unknown	Unknown	750.6	83.0893	667.511	149	122	128	135	122	101	122	0	0	142	122	0	128	0	101	142	156	0	142	108	129	115	128	176	128	149	135	183	149	162	156	129	108	176	196
Unknown	Unknown	767.62	83.0894	684.531	0	0	0	0	0	0	0	0	0	0	0	0	0	0	0	0	0	0	0	0	0	0	0	0	0	0	0	0	101	0	0	0	0	128	0
Unknown	Unknown	745.6	83.0894	662.511	128	0	0	0	0	0	115	0	0	0	0	0	0	0	0	0	0	0	0	0	0	0	0	0	0	0	0	122	0	115	0	101	0	108	149
Unknown	Unknown	824.68	83.0895	741.59	0	0	122	0	0	0	0	0	0	0	142	0	0	0	0	0	0	0	0	0	0	0	0	0	0	0	0	0	0	0	0	108	0	0	0
Unknown	Unknown	360.21	83.0895	277.12	176	196	216	379	318	358	270	210	264	128	0	284	108	135	108	352	298	203	545	338	223	392	480	345	416	270	331	324	277	372	467	203	291	264	431
Unknown	Unknown	781.63	83.0895	698.54	115	101	0	0	128	0	115	115	0	135	0	128	0	0	115	0	101	0	176	122	122	128	101	101	0	128	0	0	122	0	0	0	0	0	135
Unknown	Unknown	774.63	83.0896	691.54	0	0	0	0	0	108	0	0	0	0	0	108	0	0	0	0	0	0	0	0	0	122	0	0	0	0	0	0	0	0	0	0	0	0	0
Unknown	Unknown	304.16	83.0896	221.07	0	0	0	0	0	0	0	0	0	0	0	0	0	0	0	0	0	0	0	0	0	0	0	108	0	0	0	0	0	0	0	0	0	0	0
Unknown	Unknown	795.65	83.0896	712.56	0	0	0	0	101	0	0	0	0	0	0	0	0	0	0	0	0	135	0	0	0	0	0	0	101	101	0	0	0	0	0	0	0	0	0
Unknown	Unknown	788.64	83.0899	705.55	0	0	0	0	0	0	0	0	101	0	0	0	0	0	0	0	0	0	0	0	0	122	0	0	0	0	0	0	0	0	0	0	0	0	0
Unknown	Unknown	614.47	83.09	531.38	0	0	0	0	0	0	0	0	122	0	0	0	0	0	0	0	0	0	0	0	0	0	0	0	115	0	0	0	0	101	108	0	0	115	0
Unknown	Unknown	838.69	83.0904	755.6	0	0	101	0	0	0	0	0	101	0	135	0	0	0	0	0	0	0	0	0	0	0	0	0	0	0	101	0	0	0	0	0	0	108	0
Unknown	Unknown	227.08	84.0837	142.996	0	0	0	0	0	0	0	0	0	0	0	0	0	0	0	0	0	0	155	0	0	0	0	0	189	0	0	0	0	0	0	0	0	0	0
Unknown	Unknown	377.23	84.0917	293.138	0	0	0	0	0	135	156	0	115	0	0	135	0	0	0	0	0	0	237	122	0	135	135	115	176	0	0	128	0	0	0	189	0	135	0
Unknown	Unknown	360.21	84.0926	276.117	0	122	0	156	122	176	0	0	101	0	0	108	0	0	0	169	203	0	183	135	0	162	196	149	183	115	156	149	0	156	156	0	101	176	169
Unknown	Unknown	424.28	85.0287	339.251	0	0	0	0	0	0	0	0	0	0	115	0	0	0	0	128	0	0	0	0	0	0	0	0	0	0	0	0	0	0	0	0	0	0	0
Unknown	Unknown	454.31	85.0294	369.281	0	0	0	0	135	0	115	135	0	0	115	0	0	0	0	156	0	0	0	0	0	0	135	0	0	0	0	0	0	0	0	0	101	0	0
Unknown	Unknown	510.36	85.0296	425.33	0	0	0	0	0	0	0	0	0	0	108	0	0	0	0	0	0	0	0	0	0	0	0	0	0	0	0	0	0	0	0	0	0	0	0
Unknown	Unknown	401.25	85.0297	316.22	0	0	0	0	0	0	0	0	0	0	0	0	0	0	0	0	0	0	0	0	0	0	0	0	0	0	0	0	0	0	0	0	101	0	0
Unknown	Unknown	482.34	85.0298	397.31	0	0	0	0	115	0	108	0	0	0	149	0	0	0	0	0	0	0	0	0	0	0	122	0	0	0	0	0	0	0	0	0	0	122	0
Unknown	Unknown	426.28	85.0306	341.249	135	162	277	0	189	0	169	216	284	128	465	0	0	149	277	626	142	0	169	250	101	244	465	122	122	108	257	155	162	115	216	0	311	142	128
Unknown	Unknown	372.23	85.0307	287.199	0	0	108	0	0	0	0	0	108	0	108	0	0	0	0	115	0	0	0	0	0	0	101	0	0	0	0	0	0	0	0	0	0	0	0
Unknown	Unknown	400.25	85.0312	315.219	142	203	237	122	304	115	277	210	270	135	304	0	0	176	223	352	135	115	142	176	0	189	496	122	0	176	250	183	183	108	230	108	210	176	122
Unknown	Unknown	427.28	85.0312	342.249	0	0	0	0	0	0	0	0	0	0	0	0	0	0	0	169	0	0	0	0	0	0	122	0	0	0	0	0	0	0	0	0	101	0	0
Unknown	Unknown	428.28	85.0314	343.249	122	169	101	108	189	156	257	115	0	122	169	0	0	149	149	291	189	0	135	0	0	128	257	196	0	0	176	0	169	0	169	0	169	142	0
Unknown	Unknown	484.34	85.0317	399.308	0	0	0	0	0	0	101	0	0	0	108	0	0	0	0	0	0	0	0	0	0	0	0	0	0	0	0	0	0	0	0	0	0	101	0
Unknown	Unknown	398.25	85.0318	313.218	0	0	101	0	0	0	0	0	0	0	122	0	0	0	0	115	0	0	0	0	0	0	0	0	0	0	0	0	0	0	0	0	0	0	0
Unknown	Unknown	810.66	85.0322	725.628	0	0	0	0	0	0	0	0	101	0	0	0	0	0	0	0	0	0	0	0	0	0	0	0	0	0	0	0	0	0	0	0	0	0	0
Unknown	Unknown	826.68	85.0324	741.648	0	0	101	0	0	0	0	0	0	0	0	0	0	0	0	0	0	0	0	0	0	0	0	0	0	0	0	0	0	0	0	0	0	0	0
Unknown	Unknown	456.31	85.0329	371.277	0	135	0	135	108	122	135	0	0	0	135	0	0	0	0	115	0	0	0	115	0	0	142	0	0	122	0	122	0	0	128	0	0	0	0
Unknown	Unknown	503.36	85.0662	418.294	0	135	122	257	162	237	223	128	122	0	0	196	101	122	0	230	169	149	338	176	156	257	237	162	277	115	223	311	149	156	169	101	203	196	183
Unknown	Unknown	485.34	85.0668	400.273	0	149	176	284	291	277	237	176	176	115	101	210	128	122	0	291	223	115	406	311	135	291	291	291	311	135	243	216	196	264	203	156	210	331	169
Unknown	Unknown	486.34	85.0675	401.272	0	0	0	0	0	0	0	0	0	0	0	0	0	0	0	0	0	0	176	108	0	0	0	128	0	0	0	0	0	0	0	0	0	0	0
Unknown	Unknown	502.36	85.0675	417.293	329	517	495	949	626	956	803	555	527	257	264	575	419	243	135	960	817	291	1211	705	413	847	956	630	1097	352	883	875	449	629	640	475	671	1092	803
Unknown	Unknown	504.36	85.0687	419.291	0	0	0	0	0	0	0	0	0	0	0	0	0	0	0	0	0	0	101	0	0	0	0	0	0	0	0	0	0	0	0	0	0	0	0
Unknown	Unknown	338.19	85.1022	253.088	0	0	0	0	0	0	0	0	0	0	0	0	0	0	0	0	0	0	0	0	0	0	0	0	0	0	0	0	0	101	0	0	0	0	0
Unknown	Unknown	753.61	85.1024	668.508	0	0	0	0	0	0	0	0	0	0	0	0	0	0	0	0	0	0	101	0	0	0	0	0	101	115	0	0	0	108	101	0	108	0	0
Unknown	Unknown	747.6	85.1026	662.497	0	0	0	0	0	0	0	103	0	0	0	0	104	0	0	0	0	102	128	109	0	0	0	0	0	0	101	0	0	0	0	0	0	0	0
Unknown	Unknown	615.47	85.1026	530.367	0	0	0	0	0	0	0	0	0	0	0	0	0	0	0	0	0	0	101	0	0	0	0	0	0	0	0	0	0	0	0	0	0	0	0
Unknown	Unknown	765.62	85.1026	680.517	0	0	0	0	0	0	0	115	0	0	0	0	0	0	0	0	0	0	0	0	0	115	115	0	0	0	0	0	0	0	0	0	0	101	0
Unknown	Unknown	752.6	85.1027	667.497	183	169	149	176	176	169	243	189	149	155	115	169	216	0	156	149	183	156	196	101	162	176	142	216	169	162	162	162	210	210	243	122	162	223	183
Unknown	Unknown	718.57	85.1027	633.467	108	0	0	0	0	156	149	0	0	101	0	142	0	0	101	0	122	122	176	115	0	115	122	0	0	115	128	169	135	162	135	0	0	183	129
Unknown	Unknown	792.64	85.1027	707.537	865	975	505	791	904	628	811	1014	493	819	792	1010	822	796	754	1032	915	765	676	856	762	1022	865	917	542	657	694	693	665	621	595	508	588	821	678
Unknown	Unknown	784.64	85.1027	699.537	0	105	0	0	0	0	0	0	0	0	0	0	0	0	0	0	0	0	0	0	0	0	0	0	0	0	0	0	0	0	0	0	0	0	0
Unknown	Unknown	776.63	85.1027	691.527	128	142	0	0	122	0	0	0	0	0	0	0	0	0	0	115	0	0	122	108	0	128	101	0	0	0	0	0	0	0	0	0	0	0	122
Unknown	Unknown	729.58	85.1028	644.477	0	0	0	0	0	0	0	0	0	0	0	0	0	0	0	0	0	0	0	0	0	0	0	0	0	0	0	0	0	0	0	0	0	104	0
Unknown	Unknown	662.51	85.1028	577.407	0	108	156	0	0	0	0	156	135	0	0	0	0	0	115	0	0	0	149	0	0	0	0	0	0	122	108	135	142	108	142	142	101	0	115
Unknown	Unknown	614.47	85.103	529.367	0	101	108	142	135	0	122	0	162	149	0	0	0	0	0	183	115	101	162	101	128	142	149	169	149	0	142	128	183	156	135	0	142	230	0
Unknown	Unknown	643.5	85.1031	558.397	0	0	0	0	0	0	0	0	0	0	0	0	0	0	0	0	0	0	0	0	0	101	0	0	0	0	0	0	0	0	0	0	0	0	0
Unknown	Unknown	586.44	85.1031	501.337	0	0	0	0	0	0	0	101	0	0	0	0	0	0	0	0	0	0	0	0	0	0	0	0	0	101	0	115	0	0	0	0	0	0	0
Unknown	Unknown	795.65	85.1032	710.547	0	122	0	0	122	0	0	0	0	0	0	0	115	0	101	0	0	135	115	0	0	0	0	128	0	0	0	0	0	0	0	0	0	0	0
Unknown	Unknown	778.63	85.1032	693.527	298	304	257	291	311	243	338	318	210	243	189	270	284	169	216	203	250	223	270	223	210	426	230	250	210	203	304	257	203	196	243	183	162	325	196
Unknown	Unknown	640.49	85.1032	555.387	0	0	0	0	0	0	0	0	142	0	0	0	0	0	0	0	0	0	0	0	0	0	0	0	0	0	0	0	0	0	0	0	0	0	0
Unknown	Unknown	782.63	85.1033	697.527	176	162	142	176	210	128	237	210	122	183	122	203	170	183	210	108	183	156	270	122	169	135	142	196	149	156	122	203	237	203	250	0	0	149	135
Unknown	Unknown	838.69	85.1033	753.587	0	0	0	131	122	0	0	0	0	0	0	0	0	0	0	0	101	0	0	0	0	0	0	0	0	101	0	0	0	0	0	0	0	0	0
Unknown	Unknown	316.17	85.1033	231.067	0	0	0	122	0	0	0	0	122	0	0	0	0	0	0	101	0	0	122	0	0	115	128	0	169	0	0	0	0	101	0	0	0	0	0
Unknown	Unknown	607.46	85.1033	522.357	0	0	0	0	0	0	0	0	0	0	0	0	0	0	0	0	0	0	115	0	0	0	0	0	0	0	0	0	0	0	0	0	0	0	0
Unknown	Unknown	728.58	85.1033	643.477	135	0	0	0	0	0	0	0	115	0	115	0	0	101	0	0	135	0	0	0	0	0	0	0	0	135	115	0	169	0	0	101	0	0	0
Unknown	Unknown	734.59	85.1033	649.487	0	0	0	0	0	0	122	108	108	0	0	0	0	0	0	0	0	0	0	0	0	0	0	108	0	115	0	108	0	0	101	0	0	0	0
Unknown	Unknown	876.73	85.1034	791.627	0	0	108	0	101	0	0	0	0	0	0	0	0	0	122	0	0	0	0	0	0	0	0	0	0	0	0	0	0	0	0	0	0	0	0
Unknown	Unknown	642.49	85.1034	557.387	0	0	0	115	135	149	169	108	115	0	0	0	0	0	0	189	128	0	250	108	115	155	128	135	183	101	156	128	108	128	169	0	115	142	101
Unknown	Unknown	770.62	85.1034	685.517	128	122	0	108	0	0	128	0	0	149	101	108	0	108	101	0	0	0	115	0	0	189	0	0	0	101	101	142	0	108	128	0	0	108	101
Unknown	Unknown	764.62	85.1034	679.517	176	291	122	176	237	270	156	223	135	210	128	237	257	149	216	230	223	135	196	210	142	230	196	243	203	115	149	189	115	149	230	0	169	243	149
Unknown	Unknown	840.69	85.1035	755.587	0	0	0	0	0	0	0	0	101	0	0	0	0	0	0	0	0	0	0	0	0	0	0	0	0	0	0	0	0	0	0	0	0	0	0
Unknown	Unknown	548.4	85.1035	463.296	0	0	0	0	142	0	108	0	122	0	0	0	0	0	0	101	0	0	162	156	0	135	115	0	203	0	0	0	122	0	162	0	0	0	128
Unknown	Unknown	783.63	85.1035	698.526	0	0	0	0	128	0	130	0	0	0	0	101	0	0	0	0	115	0	115	101	0	138	0	0	0	0	0	0	103	112	101	0	0	0	102
Unknown	Unknown	754.61	85.1035	669.506	223	189	176	223	277	210	277	216	250	183	176	216	223	115	189	156	250	176	297	183	223	223	162	237	203	243	230	264	331	223	338	250	189	250	189
Unknown	Unknown	331.19	85.1035	246.087	338	379	406	632	546	747	616	399	510	298	162	455	318	210	189	805	485	446	1147	689	399	700	754	596	928	469	580	562	742	591	554	505	514	781	712
Unknown	Unknown	751.6	85.1036	666.496	0	0	101	115	149	122	122	135	115	0	0	0	115	0	0	135	108	0	101	115	0	115	101	0	0	0	142	142	142	122	122	0	0	101	0
Unknown	Unknown	766.62	85.1036	681.516	0	0	0	0	128	0	142	0	101	0	0	156	0	0	0	0	101	115	101	101	0	0	0	0	122	108	0	0	0	108	122	115	0	0	115
Unknown	Unknown	790.64	85.1036	705.536	115	108	169	122	108	116	122	0	149	149	155	250	0	0	0	115	211	0	139	122	128	169	0	0	115	108	122	150	0	0	115	0	0	162	101
Unknown	Unknown	267.12	85.1036	182.016	0	0	0	135	135	156	183	0	0	0	0	142	0	0	0	149	122	0	277	115	101	176	135	142	304	101	0	142	0	122	122	0	108	169	183
Unknown	Unknown	793.64	85.1037	708.536	324	422	216	345	357	358	494	425	298	372	270	457	459	338	331	446	392	372	358	484	358	603	372	399	298	237	325	336	270	291	365	243	284	471	237
Unknown	Unknown	332.19	85.1037	247.086	0	0	0	101	0	149	0	0	0	0	0	0	0	0	0	0	0	0	149	122	0	162	149	183	128	0	101	0	108	135	135	0	0	0	0
Unknown	Unknown	566.42	85.1038	481.316	0	0	0	0	0	101	0	0	0	0	0	0	0	0	0	0	0	0	0	122	0	135	0	0	0	0	0	0	0	0	0	0	0	0	0
Unknown	Unknown	313.17	85.1038	228.066	0	0	0	101	115	108	0	0	0	0	0	0	0	0	0	0	101	0	176	0	0	0	0	0	108	0	0	101	0	101	122	0	0	101	0
Unknown	Unknown	750.6	85.1038	665.496	176	297	183	270	230	250	189	250	176	203	135	176	196	0	196	176	223	142	250	216	196	243	216	176	196	135	176	298	311	189	338	156	196	311	203
Unknown	Unknown	579.43	85.1038	494.326	0	0	0	122	0	0	128	0	0	0	0	0	0	0	0	0	128	0	108	0	0	115	0	0	0	0	0	101	0	0	0	0	0	101	115
Unknown	Unknown	348.2	85.1038	263.096	162	176	250	365	345	385	264	250	243	169	122	277	176	0	0	379	196	149	645	277	183	311	491	460	481	210	325	325	311	291	277	230	311	351	331
Unknown	Unknown	755.61	85.1039	670.506	0	115	0	135	0	135	101	122	115	0	122	115	115	0	108	0	122	0	176	101	128	101	0	101	0	0	0	0	0	108	142	0	0	156	128
Unknown	Unknown	791.64	85.1039	706.536	0	0	0	0	0	0	0	0	135	0	0	0	0	0	0	0	0	0	0	0	0	101	0	0	0	122	0	0	0	0	0	0	0	0	0
Unknown	Unknown	634.49	85.1039	549.386	0	0	0	0	0	0	0	0	0	0	0	0	0	0	0	0	0	0	108	0	0	0	0	0	0	0	0	0	0	0	0	0	0	0	0
Unknown	Unknown	612.46	85.1039	527.356	0	0	115	0	0	0	0	0	149	0	0	0	0	0	0	0	0	0	0	0	0	0	108	0	0	0	128	129	0	0	0	0	135	0	0
Unknown	Unknown	361.21	85.1039	276.106	0	0	0	0	0	0	0	0	0	0	0	0	0	0	0	0	0	0	162	115	0	122	135	0	189	0	128	0	101	0	0	0	0	101	135
Unknown	Unknown	836.69	85.1039	751.586	325	176	210	291	284	110	243	196	297	297	237	292	101	108	203	223	270	122	156	270	196	284	0	108	162	189	291	223	108	183	142	0	108	284	203
Unknown	Unknown	377.23	85.1039	292.126	270	284	440	470	418	410	513	291	379	230	162	471	298	169	135	623	311	291	1018	559	318	555	471	491	690	460	458	472	383	484	521	379	334	542	471
Unknown	Unknown	768.62	85.104	683.516	484	345	183	426	547	457	631	391	237	441	304	541	465	358	525	270	379	440	492	440	416	451	304	365	460	304	338	520	318	298	379	250	318	492	545
Unknown	Unknown	796.65	85.104	711.546	189	183	210	210	216	189	250	189	128	149	149	237	284	210	162	156	216	183	196	223	196	257	128	203	183	149	169	230	135	196	169	142	230	183	169
Unknown	Unknown	780.63	85.104	695.526	0	101	0	0	216	115	183	135	0	0	101	169	135	142	122	0	101	122	128	149	0	128	0	128	108	176	135	122	115	128	115	101	0	115	115
Unknown	Unknown	702.55	85.104	617.446	0	0	156	0	108	0	0	0	122	169	108	149	0	0	0	0	115	0	0	0	0	0	0	0	0	101	0	0	0	0	0	115	0	149	108
Unknown	Unknown	726.58	85.1042	641.476	0	0	0	156	0	0	128	0	0	0	0	0	0	0	0	0	0	0	0	0	101	0	0	101	0	142	0	183	142	149	155	128	0	149	108
Unknown	Unknown	837.69	85.1042	752.586	149	0	0	156	122	0	108	0	0	0	0	183	0	0	0	0	169	0	0	149	0	189	0	0	0	108	169	142	0	0	0	0	0	196	108
Unknown	Unknown	288.14	85.1042	203.036	0	101	183	142	128	169	128	0	101	0	0	142	0	0	0	183	142	0	352	196	128	142	277	115	223	0	176	169	169	155	149	135	156	101	149
Unknown	Unknown	794.65	85.1043	709.546	196	196	108	216	325	223	338	230	128	189	196	250	270	169	196	210	304	277	196	230	237	277	203	257	189	210	156	223	243	210	183	250	149	318	203
Unknown	Unknown	359.21	85.1043	274.106	1535	2454	3019	4405	3572	4748	3925	2616	2967	1841	932	3206	1808	1217	1048	5039	3656	2463	7078	4568	2115	3997	4729	4050	5015	2813	3437	4039	3686	3934	3943	2304	3789	3667	4439
Unknown	Unknown	341.2	85.1045	256.096	216	406	426	558	417	524	397	284	298	291	122	406	216	183	183	553	492	284	782	457	318	565	694	478	599	358	516	612	486	572	541	298	358	565	586
Unknown	Unknown	349.2	85.1045	264.096	0	0	0	0	0	0	0	0	0	0	0	0	0	0	0	0	0	0	108	0	0	0	0	0	0	0	0	0	0	0	0	0	0	0	0
Unknown	Unknown	369.22	85.1046	284.115	0	0	0	0	122	0	196	101	101	0	0	0	0	0	0	0	0	0	0	0	0	0	0	128	0	0	0	0	0	142	0	0	0	0	108
Unknown	Unknown	769.62	85.1046	684.515	149	243	122	122	243	189	277	203	0	183	101	264	162	128	237	169	162	223	196	162	162	250	115	162	189	149	196	176	155	156	162	122	183	237	230
Unknown	Unknown	627.48	85.1047	542.375	101	0	0	0	0	0	135	0	0	0	0	0	0	0	0	0	0	0	0	0	0	0	0	0	0	0	0	0	0	0	0	0	0	108	0
Unknown	Unknown	419.27	85.1047	334.165	0	0	0	0	0	0	0	0	0	0	0	0	0	0	0	0	0	0	0	0	0	0	0	0	0	0	0	0	0	0	108	0	0	0	0
Unknown	Unknown	779.63	85.1047	694.525	0	115	108	183	156	135	108	183	115	108	128	135	115	0	101	0	108	0	135	162	115	169	0	122	0	0	0	135	149	149	115	0	0	128	0
Unknown	Unknown	874.73	85.1049	789.625	0	0	101	0	0	0	0	0	0	0	0	0	0	0	135	0	0	0	0	0	0	0	0	0	0	0	0	0	0	0	0	0	0	0	0
Unknown	Unknown	376.23	85.1052	291.125	1142	1728	2193	2917	2618	2949	2650	1857	2877	1360	730	2458	1433	817	793	3337	2535	1704	5440	3058	1571	3385	3304	2790	4103	2123	2774	3491	2587	2412	2739	2047	2403	2749	2801
Unknown	Unknown	360.21	85.1055	275.104	372	480	648	773	570	729	609	589	643	345	176	562	297	264	176	790	492	325	1156	735	345	737	911	921	891	558	749	819	743	656	509	410	634	664	676
Unknown	Unknown	551.4	85.1056	466.294	0	0	0	115	0	0	0	0	0	0	0	0	0	0	0	0	0	0	0	0	0	0	0	0	0	0	0	0	0	0	0	0	0	0	0
Unknown	Unknown	378.23	85.1056	293.124	0	0	0	0	0	0	0	0	101	0	0	0	0	0	0	101	0	0	108	0	0	108	101	0	0	0	0	0	0	0	0	0	0	0	0
Unknown	Unknown	746.6	85.1056	661.494	108	0	0	115	122	0	115	101	0	162	101	115	101	162	101	101	102	156	115	149	128	189	115	0	115	109	152	0	115	101	116	0	0	136	101
Unknown	Unknown	342.2	85.1057	257.094	0	0	0	0	0	0	0	0	0	0	0	122	0	0	0	101	0	0	156	0	0	0	122	108	169	0	108	0	0	122	115	0	0	0	142
Unknown	Unknown	704.56	85.1058	619.454	0	160	0	0	0	0	0	0	0	0	0	0	0	0	0	0	0	0	0	0	128	0	0	0	0	0	0	101	0	0	108	0	0	0	0
Unknown	Unknown	797.65	85.1062	712.544	135	0	0	115	122	0	122	108	0	0	0	122	0	0	0	0	122	0	108	0	0	101	0	115	0	0	0	0	101	0	0	0	122	0	122
Unknown	Unknown	338.19	86.0624	252.128	0	0	0	0	0	0	0	0	0	0	0	0	0	0	0	0	0	0	0	0	0	0	0	0	0	0	0	0	0	0	0	0	0	0	101
Unknown	Unknown	676.53	86.0965	590.433	0	0	0	0	0	0	101	0	0	0	0	0	0	0	0	0	101	0	0	0	0	0	0	0	0	0	0	0	0	101	0	0	0	0	0
Unknown	Unknown	798.65	86.0971	712.553	149	0	101	115	122	115	122	0	0	115	149	0	135	0	122	156	101	0	101	142	162	101	0	135	0	169	108	0	135	176	0	135	108	108	108
Unknown	Unknown	785.64	86.0972	699.543	1319	1039	1055	1151	1162	1124	1350	1129	1239	1296	1406	1256	1311	1158	1455	1191	1157	1278	1081	1070	1185	950	1243	1091	948	1515	1306	1023	1028	1188	941	1584	1127	1050	1298
Unknown	Unknown	569.42	86.0972	483.323	0	0	0	0	0	0	0	0	0	0	0	149	0	0	0	0	0	0	0	0	0	0	0	0	0	0	0	0	0	0	0	0	0	0	0
Unknown	Unknown	900.75	86.0972	814.653	0	0	0	0	0	0	0	0	0	0	101	0	0	101	0	0	0	0	0	0	0	0	0	0	0	0	0	0	0	0	0	0	0	0	0
Unknown	Unknown	716.57	86.0972	630.473	0	0	0	0	0	0	0	0	0	0	0	0	0	0	0	0	0	0	0	0	0	0	0	135	0	0	101	0	0	0	0	0	115	0	0
Unknown	Unknown	820.67	86.0972	734.573	149	108	101	216	122	101	142	189	156	115	122	0	149	115	135	162	183	115	122	0	183	0	122	115	0	128	155	108	128	0	115	115	108	0	0
Unknown	Unknown	843.69	86.0974	757.593	149	115	257	115	0	101	0	128	345	142	257	122	108	210	108	108	128	122	0	0	128	128	135	156	101	176	149	115	101	0	102	155	162	128	0
Unknown	Unknown	817.67	86.0974	731.573	399	284	365	203	270	189	210	318	532	210	338	291	223	230	243	291	372	270	183	176	270	223	284	311	223	311	230	284	203	196	230	243	176	264	176
Unknown	Unknown	754.61	86.0974	668.513	0	0	0	0	0	0	108	0	135	0	0	0	122	0	0	0	0	101	0	0	0	0	0	101	0	0	0	0	0	128	0	0	0	0	108
Unknown	Unknown	812.66	86.0975	726.562	1529	1263	1270	1426	1401	1309	1494	1390	1388	1567	1371	1518	1191	1543	1668	1248	1457	1566	1421	1098	1647	1182	1234	1146	1273	1633	1402	1150	1217	1114	1514	1863	1450	1412	1267
Unknown	Unknown	899.75	86.0975	813.653	0	0	0	0	0	0	0	0	0	0	108	0	0	0	0	0	0	0	0	0	0	0	0	0	0	101	0	0	0	0	0	0	0	0	0
Unknown	Unknown	497.35	86.0975	411.253	216	237	156	223	176	189	203	183	176	223	210	270	203	155	135	196	169	345	176	243	284	298	237	135	115	196	270	162	257	149	243	135	257	183	176
Unknown	Unknown	761.61	86.0975	675.513	14587	10636	11161	9565	11153	12005	12262	11039	10897	14703	10911	10797	14965	12197	13020	10001	11938	11603	10902	10773	10682	10701	11369	9584	9824	11674	13613	11691	11945	10293	10368	13150	12851	11543	10964
Unknown	Unknown	872.72	86.0975	786.623	0	0	0	0	0	0	0	0	108	0	108	0	0	0	0	0	0	0	0	0	0	0	0	0	0	0	0	0	0	0	0	128	0	0	0
Unknown	Unknown	824.68	86.0975	738.582	0	0	0	0	0	0	0	0	101	101	0	101	0	101	0	0	0	0	0	0	122	0	0	0	0	0	0	0	101	0	0	0	0	0	0
Unknown	Unknown	854.71	86.0975	768.613	108	0	0	0	101	0	0	0	0	0	0	0	0	0	135	0	0	0	0	0	0	0	0	0	0	0	101	0	0	0	0	0	0	0	0
Unknown	Unknown	836.69	86.0975	750.593	602	604	598	500	525	570	531	564	640	656	524	782	802	443	726	807	577	810	576	622	872	783	801	716	486	887	706	535	715	440	598	785	686	431	425
Unknown	Unknown	821.67	86.0976	735.572	0	108	0	0	0	0	0	101	0	0	0	0	0	0	0	0	0	0	0	0	0	0	0	0	0	0	0	0	0	0	0	0	0	0	0
Unknown	Unknown	807.66	86.0976	721.562	2099	2387	2065	1758	1363	1684	1511	2291	1848	2182	1625	1761	2019	1662	1953	2613	1621	1669	1291	1452	1590	1909	2875	1671	1178	1581	1716	1394	1597	1022	1672	1629	1602	1541	1158
Unknown	Unknown	808.66	86.0977	722.562	2216	2070	2137	2007	2058	1754	2121	2041	2126	2128	2049	2513	2533	1928	2522	2078	2079	2281	2279	1794	2713	1882	1991	2172	1912	2161	2353	2080	1927	1661	1964	2213	2264	1944	1664
Unknown	Unknown	524.38	86.0977	438.282	284	250	203	284	237	291	352	264	270	223	298	411	365	250	270	284	210	392	176	352	453	385	284	304	183	264	311	257	223	230	318	264	304	284	196
Unknown	Unknown	811.66	86.0977	725.562	2861	2609	2048	2393	2353	2329	2431	2450	2548	2964	2084	2826	2504	2441	2775	2303	2829	2936	2578	2079	2856	2954	1976	2801	2103	2990	2915	2044	2016	2255	2273	2449	2845	2059	2019
Unknown	Unknown	837.69	86.0977	751.592	264	264	230	210	196	196	257	264	264	237	223	351	277	311	223	304	230	352	291	270	345	237	264	352	230	237	284	237	243	291	216	352	338	189	196
Unknown	Unknown	702.55	86.0977	616.452	0	0	0	0	115	0	0	0	0	0	0	0	0	0	0	0	189	0	0	0	0	0	0	189	0	0	0	0	0	128	0	0	0	0	135
Unknown	Unknown	735.59	86.0978	649.492	8197	7613	7206	7187	6693	7754	6760	8262	7929	8486	8142	8532	7100	8689	7935	8178	4982	6529	8364	6869	8661	7959	8020	5715	6867	5964	7739	6048	6015	6310	7298	5842	7406	6500	5307
Unknown	Unknown	708.56	86.0978	622.462	203	216	237	169	230	223	298	237	243	270	237	331	291	230	304	176	162	230	216	196	304	223	189	155	149	250	250	115	230	189	250	149	176	162	183
Unknown	Unknown	730.58	86.0978	644.482	1274	1054	1316	1155	849	1063	968	1178	1304	1072	1296	1234	980	1229	1343	633	1105	1305	1255	695	1013	807	856	1364	1096	1264	1115	1424	1419	1576	1539	1021	1019	1269	1822
Unknown	Unknown	781.63	86.0978	695.532	176	128	128	101	128	135	183	108	156	169	135	115	128	0	142	0	142	162	196	0	155	108	155	142	101	108	115	128	108	0	122	0	115	128	149
Unknown	Unknown	839.69	86.0978	753.592	311	325	383	277	291	189	318	439	411	304	379	345	304	477	372	331	291	345	331	291	453	352	385	243	297	325	428	324	311	237	291	365	379	318	270
Unknown	Unknown	841.69	86.0979	755.592	656	392	1036	243	210	243	223	459	1055	551	863	352	372	929	331	345	237	385	257	291	338	264	446	264	210	685	551	325	291	298	358	484	365	304	183
Unknown	Unknown	690.54	86.0979	604.442	0	0	0	0	0	0	0	0	0	0	0	0	0	0	0	0	0	0	0	0	0	0	0	101	0	0	0	0	0	0	0	0	0	0	0
Unknown	Unknown	760.61	86.0979	674.512	17748	17461	16450	14855	13401	14511	15231	17310	16605	20293	14847	14064	20011	17057	13612	16132	16642	18627	15234	19609	16527	13225	14574	14483	16093	15577	15792	14380	14051	13113	19533	19103	19433	15594	14168
Unknown	Unknown	806.66	86.0979	720.562	4087	4818	3686	3183	2889	3847	3008	4710	3826	4041	2965	3826	4046	3347	3285	5055	2818	3225	2724	2939	3743	3164	5647	3713	2233	3125	3469	2673	3441	2171	3046	3487	3034	3172	2204
Unknown	Unknown	678.53	86.0979	592.432	0	0	0	0	0	0	115	0	128	0	0	0	0	108	108	0	0	0	0	0	0	0	0	0	0	0	0	0	0	0	101	0	0	0	0
Unknown	Unknown	734.59	86.0979	648.492	12693	13468	10869	12221	11351	13443	10772	14902	14060	11392	15144	11761	13965	13501	13988	11895	11787	13253	11688	12759	11703	13696	15811	10222	11334	13509	11786	12626	13347	12337	13284	10353	11142	10232	12058
Unknown	Unknown	767.62	86.0979	681.522	0	162	0	196	155	189	223	223	0	0	0	0	0	0	0	0	244	0	169	0	0	0	0	230	156	162	0	189	0	169	101	149	0	149	149
Unknown	Unknown	804.66	86.0979	718.562	196	142	128	115	108	135	176	108	203	142	135	122	101	0	196	149	101	142	149	128	142	149	216	162	0	169	169	250	169	0	169	0	122	115	156
Unknown	Unknown	764.62	86.098	678.522	1020	753	823	697	705	800	839	1129	814	993	899	1018	1021	869	1032	862	729	764	854	961	795	875	920	744	666	731	908	525	680	470	642	895	729	744	543
Unknown	Unknown	801.65	86.098	715.552	304	291	677	203	162	203	135	257	582	298	365	183	203	352	230	243	203	210	243	129	250	196	277	277	128	345	406	277	298	169	311	365	270	230	156
Unknown	Unknown	834.69	86.098	748.592	1904	2288	1732	1681	1405	1494	1466	1884	1611	1828	1589	2243	2502	1778	1780	2299	1665	1710	1529	1644	1527	1981	2541	1520	1328	1891	1727	1247	1894	1080	1618	2008	1667	1377	893
Unknown	Unknown	786.64	86.098	700.542	4216	3582	4171	3159	3010	3385	3796	3871	4272	4390	4764	3933	3977	4718	4649	3737	3178	4810	4016	3284	4291	3092	3534	3397	3278	4343	4304	3931	3490	3330	3464	4332	3850	4019	3141
Unknown	Unknown	545.4	86.098	459.302	0	0	0	0	0	0	0	0	0	0	115	0	0	0	108	0	0	0	0	0	0	0	0	0	0	0	0	0	0	0	0	0	101	0	0
Unknown	Unknown	782.63	86.098	696.532	5968	6430	4726	4786	4757	5138	6269	5748	4763	5705	4681	5066	5685	4416	5177	4673	5833	5285	6194	4302	5378	5412	4766	5251	4737	4595	4795	4866	3694	4090	3964	4704	4492	5224	5129
Unknown	Unknown	732.58	86.0981	646.482	10958	7887	8934	9165	9466	8787	10226	9168	10368	9757	9052	9362	8629	8144	8007	7787	8010	10468	9590	7259	8555	8791	7343	9006	9228	9026	10212	10758	11199	7484	9127	9013	8751	10631	8250
Unknown	Unknown	675.53	86.0981	589.432	108	0	0	149	216	128	210	128	0	0	0	101	122	122	135	0	189	108	115	0	128	0	0	297	108	0	0	128	135	277	122	101	101	128	176
Unknown	Unknown	784.64	86.0981	698.542	3012	2402	1994	2207	2176	2276	2520	2125	2276	2989	2222	2251	2229	2302	3356	1971	1863	2749	2606	1979	2646	2121	2582	1906	1914	3363	2868	2275	1912	2211	2119	3223	2604	2190	1965
Unknown	Unknown	799.65	86.0981	713.552	196	216	318	0	115	162	135	149	335	216	243	176	142	210	0	156	169	189	0	0	203	0	250	156	142	203	223	230	183	156	183	196	183	176	223
Unknown	Unknown	831.68	86.0981	745.582	149	108	196	0	0	0	128	0	250	142	189	108	0	142	237	196	135	156	149	135	128	142	142	176	0	162	142	156	135	0	183	196	169	101	176
Unknown	Unknown	757.61	86.0981	671.512	351	406	304	318	325	291	277	465	331	311	383	537	385	473	485	250	399	392	492	291	331	345	264	318	392	426	230	297	338	406	257	345	203	298	401
Unknown	Unknown	778.63	86.0982	692.532	0	0	0	0	0	0	0	0	0	0	0	0	0	101	0	0	0	135	0	0	0	0	0	0	0	0	0	0	0	0	0	0	0	0	0
Unknown	Unknown	790.64	86.0982	704.542	1356	1261	1587	877	1010	989	1222	1361	1495	1309	1686	1503	1324	1512	1413	1160	1133	1418	1146	1192	1281	1325	1387	1049	895	1208	1531	987	1039	878	1061	1187	1253	1064	1044
Unknown	Unknown	756.61	86.0982	670.512	331	237	230	304	399	284	602	311	298	284	379	391	338	338	365	379	223	243	372	304	385	365	270	284	351	444	406	318	318	473	345	392	291	358	385
Unknown	Unknown	736.59	86.0982	650.492	2448	2312	2395	2278	2668	2044	2326	2894	2391	2518	2539	2649	2418	2133	2651	2491	1666	2233	2785	2678	2498	2330	2987	1787	2174	1908	2755	1845	2026	1467	2359	1733	2186	1917	1927
Unknown	Unknown	780.63	86.0982	694.532	203	169	210	277	210	297	237	189	196	216	196	156	216	176	304	128	277	250	183	142	243	176	128	196	169	183	210	196	135	169	196	135	196	237	169
Unknown	Unknown	833.68	86.0982	747.582	331	419	365	392	257	284	264	423	531	500	426	417	499	352	358	669	277	433	304	243	352	345	591	453	277	372	413	345	331	216	358	439	379	331	230
Unknown	Unknown	748.6	86.0983	662.502	1146	968	1097	835	970	682	908	1209	1089	1177	1378	1015	1025	1140	1111	903	816	1028	1055	773	902	997	1012	872	704	1016	1087	740	895	583	1051	784	1056	873	596
Unknown	Unknown	718.57	86.0983	632.472	514	500	540	540	438	499	477	470	547	417	498	389	379	492	549	345	564	493	410	345	574	358	460	466	324	557	591	472	676	494	628	589	496	557	614
Unknown	Unknown	840.69	86.0983	754.592	149	149	135	101	162	0	0	122	162	162	210	176	149	176	155	135	122	189	149	122	196	135	156	0	108	169	203	183	142	0	203	156	115	108	101
Unknown	Unknown	791.64	86.0983	705.542	453	291	338	264	284	284	189	298	331	406	351	311	311	277	358	298	270	406	298	311	341	338	297	270	264	399	338	196	243	196	277	298	372	264	183
Unknown	Unknown	803.65	86.0983	717.552	0	0	169	108	0	0	0	0	169	108	101	0	0	101	0	0	0	0	0	0	0	0	0	0	0	0	0	101	115	0	0	0	135	0	0
Unknown	Unknown	719.57	86.0983	633.472	169	196	277	210	210	210	297	216	223	230	230	169	122	196	189	169	257	183	237	169	284	142	162	291	142	243	291	230	277	284	270	257	250	210	230
Unknown	Unknown	827.68	86.0983	741.582	662	514	1601	406	230	379	325	631	1530	684	1374	505	496	998	518	746	264	482	270	426	499	385	734	345	277	957	796	392	549	270	472	702	598	419	291
Unknown	Unknown	805.66	86.0983	719.562	128	122	149	108	101	149	135	0	122	169	108	129	128	115	108	115	142	162	135	115	156	142	162	176	0	155	128	162	149	0	169	135	0	115	0
Unknown	Unknown	705.56	86.0983	619.462	338	397	291	533	588	559	519	453	311	365	385	311	223	298	358	324	761	370	485	304	426	358	223	732	365	443	445	546	492	617	506	524	338	626	780
Unknown	Unknown	737.59	86.0984	651.492	602	470	399	467	412	476	410	614	410	483	497	468	580	399	561	483	311	465	499	426	573	524	532	318	331	372	575	372	372	318	552	270	512	356	304
Unknown	Unknown	796.65	86.0984	710.552	318	304	264	223	250	270	243	304	210	291	284	243	264	270	291	223	365	325	257	230	230	210	203	277	230	379	304	264	250	325	277	257	284	216	237
Unknown	Unknown	285.14	86.0984	199.042	0	0	0	0	0	0	0	0	0	0	0	0	0	135	389	0	297	0	0	0	0	0	0	298	0	0	0	0	0	0	0	0	0	0	0
Unknown	Unknown	544.4	86.0985	458.301	237	169	108	162	183	210	176	216	156	223	230	470	331	223	243	176	149	237	0	237	284	284	115	176	169	162	277	189	210	101	223	0	379	203	135
Unknown	Unknown	830.68	86.0985	744.582	243	183	291	189	135	142	128	176	378	210	365	196	230	264	257	216	169	257	135	101	176	108	243	203	169	243	257	169	189	115	216	203	183	210	183
Unknown	Unknown	746.6	86.0985	660.502	2144	1398	3051	1415	1543	1352	1518	1635	3096	1939	2742	1630	1892	2250	2109	1382	1620	2032	1519	1317	1870	1611	1654	1704	1273	1941	2073	1773	2025	1464	2338	1783	1908	2053	1727
Unknown	Unknown	701.55	86.0985	615.451	0	101	0	101	183	0	264	101	0	0	0	0	0	0	0	0	433	115	135	0	128	0	0	372	0	0	0	115	0	426	122	0	0	169	325
Unknown	Unknown	745.6	86.0985	659.502	399	379	448	325	379	270	304	331	525	372	429	365	372	362	365	250	439	325	365	189	382	203	318	399	270	553	538	376	385	392	433	318	540	438	345
Unknown	Unknown	772.62	86.0985	686.522	277	264	468	277	223	223	277	264	603	485	635	244	358	445	318	325	237	325	264	189	392	196	345	304	189	526	404	358	426	291	443	351	324	433	237
Unknown	Unknown	825.68	86.0985	739.582	0	0	128	0	0	0	0	0	135	101	108	0	0	122	0	0	0	0	0	0	0	0	115	0	0	115	0	0	0	0	0	108	0	0	0
Unknown	Unknown	783.63	86.0986	697.531	3415	3072	2300	2725	2400	2714	2776	3281	2516	3206	2915	3066	3057	2603	2833	2066	2652	3227	2969	2160	2666	2370	2454	2586	2701	2714	3043	2420	1754	2459	1994	2597	2457	2632	2494
Unknown	Unknown	703.56	86.0986	617.461	1743	2136	2166	3157	3660	2715	3619	2626	2389	1966	2123	1658	1788	2193	1892	1299	4919	2434	2849	1661	1890	1481	1375	5123	2485	2764	2549	3089	2812	4490	2742	2743	2298	3458	4019
Unknown	Unknown	809.66	86.0986	723.561	1174	1003	805	978	763	846	863	951	926	965	1123	1067	1135	775	1089	1092	992	1098	1205	680	1087	972	975	1012	900	1042	1227	1025	746	934	909	1070	1083	876	894
Unknown	Unknown	838.69	86.0986	752.591	617	621	494	690	532	499	530	611	605	587	610	660	582	628	617	541	544	717	635	607	765	875	512	500	450	722	769	413	568	419	707	654	563	508	355
Unknown	Unknown	766.62	86.0987	680.521	169	406	108	487	372	444	338	433	135	183	155	128	203	101	203	156	530	203	325	183	183	210	169	599	270	399	230	419	189	412	216	291	135	277	352
Unknown	Unknown	787.64	86.0987	701.541	2571	2444	2498	2117	1875	2021	1902	2641	2934	2704	3562	2273	2674	2822	2461	2297	2430	2774	2633	1811	2789	2440	2182	2593	2166	2808	2871	2471	2137	2208	2049	2628	2336	2296	2429
Unknown	Unknown	773.63	86.0987	687.531	210	169	284	108	155	162	108	183	318	149	426	223	257	250	230	216	203	223	203	142	216	142	162	237	176	291	277	203	237	203	216	196	203	243	149
Unknown	Unknown	258.11	86.0987	172.011	0	0	0	0	101	0	0	135	142	0	0	0	0	0	0	0	0	0	0	0	0	0	0	0	0	0	122	0	128	0	0	0	0	101	0
Unknown	Unknown	818.67	86.0987	732.571	142	128	216	142	108	135	108	203	257	108	189	156	156	196	128	243	189	156	0	0	162	101	149	189	101	156	189	122	142	128	142	135	135	135	149
Unknown	Unknown	898.75	86.0987	812.651	0	0	149	0	0	0	0	0	230	108	176	183	0	135	0	0	0	0	0	0	108	0	0	0	0	142	0	0	0	0	0	108	0	0	0
Unknown	Unknown	520.37	86.0987	434.271	128	0	0	0	0	0	0	0	0	142	0	135	0	0	122	0	0	0	0	0	0	0	0	0	0	0	0	0	0	0	0	0	0	0	0
Unknown	Unknown	729.58	86.0987	643.481	1958	1601	1979	2024	1579	2111	1603	2170	2042	1990	2112	2106	1470	2018	1985	963	1693	2114	2057	1030	2120	1085	1224	1566	1765	1720	1804	2175	2291	2889	2382	1813	1587	2747	3195
Unknown	Unknown	813.66	86.0988	727.561	3216	2574	5904	2187	2186	2130	2184	2774	6697	3612	5024	2759	2477	3686	3051	2939	2766	3108	2175	1883	2759	2077	3691	2584	1781	3455	4281	2700	2748	2054	3246	3971	3641	2828	2529
Unknown	Unknown	794.65	86.0988	708.551	203	264	291	291	284	311	243	277	264	270	243	189	257	250	318	223	411	243	352	176	277	216	149	491	223	311	325	291	223	358	237	277	297	318	397
Unknown	Unknown	568.42	86.0989	482.321	155	149	0	149	149	155	128	135	122	176	156	472	210	203	189	230	115	264	0	223	250	304	230	189	0	0	223	115	128	0	216	0	169	0	0
Unknown	Unknown	828.68	86.099	742.581	505	291	898	230	156	189	270	345	759	311	664	243	264	673	270	433	176	210	169	149	270	169	459	176	176	331	426	183	270	115	318	457	318	237	169
Unknown	Unknown	646.5	86.099	560.401	0	0	0	0	0	0	0	0	0	0	0	500	0	372	0	0	0	0	0	0	0	0	0	0	0	0	0	0	0	0	0	0	0	0	0
Unknown	Unknown	797.65	86.099	711.551	162	122	108	156	210	101	149	169	128	156	169	128	149	0	142	0	156	149	156	0	135	0	108	135	0	128	135	101	122	101	135	142	142	135	162
Unknown	Unknown	814.67	86.099	728.571	2456	1455	3564	1400	1062	1046	1309	1823	3482	2048	2571	1622	1872	2587	1638	2097	1609	1694	1224	1139	1803	1176	1903	1528	994	2541	2036	1443	1955	1488	1830	2218	1774	1518	1252
Unknown	Unknown	747.6	86.0991	661.501	1086	728	1094	658	643	618	547	794	1307	1042	1325	737	1061	905	758	829	793	985	725	605	846	813	764	865	567	919	1232	747	1019	826	921	1031	821	911	697
Unknown	Unknown	364.22	86.0991	278.121	0	0	0	0	0	0	0	0	0	0	0	101	0	0	0	0	0	0	0	0	0	0	0	0	0	0	0	0	0	0	0	0	0	0	0
Unknown	Unknown	769.62	86.0992	683.521	142	101	0	176	155	183	0	0	115	135	101	108	0	0	0	0	128	115	115	0	142	0	0	156	0	128	122	156	176	189	115	128	0	162	142
Unknown	Unknown	826.68	86.0993	740.581	0	0	0	0	0	0	0	0	101	0	0	0	0	0	0	0	0	0	0	0	0	0	0	0	0	0	0	0	0	0	0	0	0	0	0
Unknown	Unknown	771.62	86.0993	685.521	115	0	203	0	0	0	0	0	169	0	142	0	0	210	122	0	0	0	0	0	108	0	0	0	0	135	122	122	101	0	115	115	122	0	101
Unknown	Unknown	750.6	86.0993	664.501	0	142	128	0	122	0	135	162	0	169	183	122	135	156	122	0	0	115	128	101	135	108	122	115	0	135	0	0	115	0	142	0	108	0	0
Unknown	Unknown	704.56	86.0994	618.461	783	1135	1009	1393	1642	1384	1591	1189	917	973	989	859	797	813	774	750	1836	1107	1335	657	911	837	861	2074	922	1335	1141	1369	1367	1816	1289	1123	747	1357	1834
Unknown	Unknown	522.38	86.0994	436.281	827	673	665	675	661	639	680	715	632	1013	1153	1424	1175	1005	812	554	498	1027	491	1142	1203	1117	828	503	446	546	1206	672	876	691	954	451	950	603	894
Unknown	Unknown	800.65	86.0995	714.55	203	101	311	142	108	101	142	128	325	135	223	128	115	210	122	176	115	156	0	115	176	128	176	115	149	196	142	101	149	101	176	189	223	149	149
Unknown	Unknown	816.67	86.0996	730.57	602	815	977	595	581	561	611	766	1206	562	937	493	526	803	566	694	843	675	500	358	708	519	707	872	438	799	661	566	583	477	626	828	575	664	685
Unknown	Unknown	494.35	86.0996	408.25	0	0	0	0	0	0	0	0	0	0	0	128	108	0	122	0	0	108	0	101	108	0	0	0	0	0	0	0	0	0	0	0	0	0	0
Unknown	Unknown	822.67	86.0996	736.57	115	0	0	0	0	0	0	122	0	0	115	0	122	0	0	0	128	0	0	0	128	0	0	0	0	0	115	0	0	0	0	101	0	0	0
Unknown	Unknown	496.35	86.0997	410.25	1039	811	794	898	922	988	931	903	913	1040	1167	1214	1174	889	839	877	644	1144	686	1445	1462	1579	871	702	736	647	1252	742	1200	877	1183	661	979	923	784
Unknown	Unknown	832.68	86.0997	746.58	582	683	681	450	488	458	603	709	766	717	589	831	888	750	888	874	603	712	587	553	711	659	1085	665	504	569	712	565	512	385	596	634	746	504	365
Unknown	Unknown	829.68	86.0997	743.58	325	210	612	155	101	203	156	203	775	383	483	284	250	511	169	284	176	250	210	216	216	169	338	189	142	413	277	311	264	128	196	318	311	230	142
Unknown	Unknown	844.7	86.0997	758.6	0	0	142	0	0	0	0	0	162	0	101	0	0	149	0	0	0	0	0	0	0	0	0	0	0	142	0	0	0	0	0	122	101	0	0
Unknown	Unknown	856.71	86.0998	770.61	0	0	0	0	0	0	0	0	0	0	0	128	0	0	0	0	0	0	0	0	0	0	0	0	0	0	0	0	0	0	0	0	0	0	0
Unknown	Unknown	770.62	86.0999	684.52	264	142	318	169	122	142	122	169	372	189	392	128	135	385	169	108	183	264	149	142	237	108	162	264	169	216	230	176	203	203	210	311	230	257	169
Unknown	Unknown	802.65	86.0999	716.55	203	169	291	128	223	142	128	142	372	216	365	176	223	277	149	210	115	216	156	142	216	142	142	183	156	243	176	169	149	142	230	230	203	210	135
Unknown	Unknown	692.54	86.0999	606.44	0	0	0	0	0	0	0	0	0	0	0	0	0	0	108	0	0	0	0	0	0	0	0	0	0	0	0	0	0	0	0	0	0	0	0
Unknown	Unknown	926.78	86.1	840.68	0	0	101	0	0	0	0	0	0	0	128	0	0	0	0	0	0	0	0	0	0	0	0	0	0	0	0	0	0	0	0	0	0	0	0
Unknown	Unknown	897.75	86.1	811.65	0	0	0	0	0	0	0	0	0	0	0	203	0	0	0	0	0	0	0	0	0	0	0	0	0	0	0	0	0	0	0	0	0	0	0
Unknown	Unknown	860.71	86.1	774.61	0	0	0	0	0	0	0	0	0	0	0	101	0	0	0	0	0	0	0	0	0	0	0	0	0	0	0	0	0	0	0	0	0	0	0
Unknown	Unknown	878.73	86.1	792.63	0	0	0	0	0	0	0	0	0	0	0	0	0	0	0	108	0	0	0	0	0	0	101	0	0	0	0	0	0	0	0	0	0	0	0
Unknown	Unknown	749.6	86.1	663.5	574	475	500	385	588	345	413	550	385	594	662	459	451	533	517	651	318	402	318	411	490	345	452	372	297	385	416	318	324	243	561	298	365	406	270
Unknown	Unknown	738.59	86.1	652.49	0	0	0	0	0	0	0	0	0	0	0	0	108	0	122	0	0	0	0	0	115	0	122	0	0	0	115	0	0	0	0	0	0	0	0
Unknown	Unknown	236.09	86.1001	149.99	0	0	0	0	0	0	0	0	0	0	0	1313	0	0	0	0	0	0	0	0	0	0	0	0	0	0	0	0	0	0	0	0	0	0	0
Unknown	Unknown	776.63	86.1001	690.53	230	162	203	122	142	122	210	189	237	243	203	203	223	162	176	162	108	203	183	108	156	122	216	169	0	169	210	176	169	0	135	155	210	169	0
Unknown	Unknown	763.62	86.1001	677.52	3745	3270	3037	2737	2841	2485	3046	3341	3581	3916	3439	3982	3870	2966	3738	3124	2712	3406	3038	3305	3724	3234	3288	2598	2577	3041	3229	2532	3243	2015	2594	2933	3017	2932	2290
Unknown	Unknown	647.5	86.1002	561.4	0	0	0	0	0	0	0	0	0	0	0	162	0	0	0	0	0	0	0	0	0	0	0	0	0	0	0	0	0	0	0	0	0	0	0
Unknown	Unknown	744.6	86.1003	658.5	345	277	686	264	325	338	243	325	623	406	398	304	304	642	351	243	460	446	345	203	406	243	372	493	230	561	376	457	445	325	368	398	440	379	325
Unknown	Unknown	792.64	86.1003	706.54	162	169	176	196	128	223	135	162	243	270	216	176	142	169	183	149	230	203	203	128	183	196	156	264	142	210	183	169	183	183	237	196	203	162	176
Unknown	Unknown	835.69	86.1003	749.59	943	1222	788	821	715	735	799	1060	1077	1074	944	1236	1049	878	1145	1400	708	957	731	842	967	905	1583	897	682	989	1093	865	946	457	916	865	808	669	465
Unknown	Unknown	707.56	86.1003	621.46	1074	947	931	946	1145	951	1114	1079	1149	781	1137	1241	992	1072	1469	1108	848	1373	1022	1000	1006	1014	915	862	803	977	991	835	812	669	949	813	728	695	597
Unknown	Unknown	810.66	86.1004	724.56	4841	4610	3437	4375	4059	4409	4528	4701	3409	4734	3955	4663	4885	4756	4409	4091	4704	5041	5288	3825	4688	4237	4336	4119	4183	4592	5018	4034	3679	3882	3227	4157	4586	3995	3113
Unknown	Unknown	758.61	86.1004	672.51	4154	3899	3795	3799	3681	3298	3882	3499	3894	4498	5607	3703	3419	3932	4535	3753	3214	3380	4162	3386	3298	4010	3622	3378	3573	4766	3651	4029	3332	3891	3284	4752	3590	4362	4366
Unknown	Unknown	842.69	86.1004	756.59	297	169	733	169	101	196	0	223	815	291	685	183	230	388	210	243	142	264	162	135	203	149	264	128	115	318	270	169	230	128	223	243	216	189	135
Unknown	Unknown	722.57	86.1004	636.47	108	108	162	115	101	0	149	108	0	0	142	0	0	0	128	101	115	0	115	0	128	0	115	0	122	108	0	108	189	108	135	0	101	0	0
Unknown	Unknown	721.57	86.1004	635.47	412	396	379	352	495	470	413	581	457	519	475	406	379	498	503	365	318	483	406	365	311	445	352	297	264	419	399	385	351	345	431	291	392	335	399
Unknown	Unknown	775.63	86.1004	689.53	453	426	504	304	399	250	297	376	659	525	566	427	365	552	539	571	318	473	325	284	565	325	433	318	277	460	403	349	369	237	406	413	480	372	264
Unknown	Unknown	768.62	86.1005	682.519	257	243	216	270	284	223	284	257	250	189	203	189	156	176	176	176	325	277	243	0	210	169	149	425	176	311	318	297	264	291	291	257	176	277	304
Unknown	Unknown	762.61	86.1005	676.51	8967	7954	6830	7570	7835	6716	6742	7823	7234	7445	9708	8480	7610	8057	8700	7004	7188	8143	7941	7097	6854	8325	7328	6524	5883	7346	7975	7106	6344	6059	7026	7634	7630	6888	6759
Unknown	Unknown	523.38	86.1005	437.279	189	244	156	176	189	169	169	162	149	216	291	446	223	257	210	149	156	284	128	223	230	311	183	128	108	156	298	162	216	189	250	155	216	183	189
Unknown	Unknown	706.56	86.1005	620.459	2267	2618	2386	2154	2565	2469	2503	2480	2661	2402	2563	2532	2378	2367	2964	1700	1968	2960	2290	2225	2839	2653	2253	2012	1804	2185	2393	1710	1931	1661	2343	1854	2084	1935	1854
Unknown	Unknown	733.59	86.1005	647.49	4320	3576	4737	4186	3637	3962	3903	3741	4692	4280	4929	3568	4526	4073	3716	2584	3798	4449	4308	3359	4031	3739	3493	3505	3733	3909	5039	3929	4141	3891	5073	3881	4265	4456	3947
Unknown	Unknown	759.61	86.1006	673.509	5552	5412	4407	3999	4242	3758	5050	5660	5206	5854	5944	5245	5035	4899	6732	4148	3853	4342	5633	4361	4993	4760	4199	4053	4795	4967	4919	4407	3815	3312	3350	4042	3590	4599	3510
Unknown	Unknown	855.71	86.1006	769.609	0	0	0	0	0	0	0	0	0	0	0	0	0	0	0	0	0	0	0	0	0	0	108	0	0	0	0	0	0	0	0	0	0	0	0
Unknown	Unknown	815.67	86.1006	729.569	1576	1337	2304	1033	1239	1122	1322	1421	2385	1236	1797	835	965	1569	1117	1120	1761	1288	1127	680	1335	940	966	1716	738	1629	1372	1163	948	1120	1187	1808	1279	1175	1022
Unknown	Unknown	720.57	86.1007	634.469	1205	1088	974	1174	959	1018	1096	1119	1280	1087	1330	963	943	893	1387	799	849	996	864	786	1033	879	941	797	846	843	1181	956	923	973	1020	842	1032	1063	1025
Unknown	Unknown	717.57	86.1007	631.469	230	196	210	284	277	284	318	243	237	270	223	155	169	149	257	169	230	311	264	101	284	115	183	237	216	216	298	358	358	311	311	237	277	385	311
Unknown	Unknown	789.64	86.1007	703.539	4381	4808	4650	3313	3280	3352	3491	4015	4989	5122	4666	3999	4130	5431	4149	3881	3415	3778	3463	3687	4318	4023	3913	3410	3023	4615	5747	3389	3518	2682	3585	4399	5023	3379	2774
Unknown	Unknown	525.38	86.1007	439.279	0	0	0	0	0	0	101	0	0	101	0	0	0	0	0	0	0	0	0	0	0	115	0	0	0	0	101	0	0	0	0	0	0	0	0
Unknown	Unknown	235.09	86.1007	148.989	0	0	0	0	0	0	0	0	0	0	0	14647	0	0	0	0	108	0	0	0	0	0	0	0	0	0	0	0	0	0	0	0	0	0	0
Unknown	Unknown	774.63	86.1008	688.529	1077	841	1232	660	724	630	802	938	1438	881	1218	746	874	1172	1156	1018	843	898	678	703	879	722	1050	836	686	869	1172	928	950	539	901	772	946	754	523
Unknown	Unknown	788.64	86.1008	702.539	8086	7687	7492	5982	5458	6144	6242	7984	9763	7376	7484	7882	7765	8009	7177	7341	6197	7948	5812	6482	7210	6425	7771	6110	5696	6934	8968	6263	6452	5166	6348	7284	7445	5916	4807
Unknown	Unknown	731.58	86.101	645.479	11222	9721	10599	10029	11151	10108	10481	10451	11108	14148	9742	12142	10169	10628	10035	8280	8745	10695	10518	8941	10590	8885	8775	11700	9416	11473	12989	10356	12801	13225	12711	9439	12724	10575	10889
Unknown	Unknown	689.54	86.1011	603.439	0	0	0	0	135	0	0	0	0	0	0	0	0	0	0	0	122	0	0	0	0	0	0	101	0	0	0	0	0	108	0	0	0	0	0
Unknown	Unknown	795.65	86.1011	709.549	128	0	108	142	122	122	169	149	115	101	128	122	0	108	169	101	203	128	169	122	169	0	108	223	135	135	169	196	122	189	169	122	176	189	210
Unknown	Unknown	793.64	86.1012	707.539	101	101	115	0	108	135	122	115	0	128	0	0	101	101	0	0	122	162	0	0	101	0	108	101	0	122	122	149	101	0	115	0	101	0	0
Unknown	Unknown	819.67	86.1017	733.568	0	0	0	0	0	0	0	0	135	0	101	0	0	0	0	0	0	0	0	0	0	0	0	0	0	0	0	0	122	0	0	115	0	0	0
Unknown	Unknown	765.62	86.1019	679.518	183	162	149	128	169	101	149	223	162	216	183	149	203	176	169	149	108	142	189	203	0	115	122	149	135	149	176	108	128	0	115	0	122	108	101
Unknown	Unknown	377.23	86.1069	291.123	0	0	162	196	196	189	210	115	155	0	0	162	122	0	0	162	169	135	338	243	0	189	216	149	311	122	162	149	237	210	203	101	189	162	162
Unknown	Unknown	361.21	86.1076	275.102	0	0	0	0	0	0	0	0	0	0	0	0	0	0	0	0	0	0	101	0	0	0	0	0	0	0	0	0	0	0	0	0	0	0	0
Unknown	Unknown	360.21	86.1083	274.102	169	156	183	257	230	270	189	223	237	128	0	250	101	0	0	264	237	135	370	216	210	277	325	318	311	183	277	291	264	331	304	183	210	203	216
Unknown	Unknown	378.23	86.1085	292.122	0	0	0	0	0	0	0	0	0	0	0	0	0	0	0	0	0	0	108	0	0	0	0	0	0	0	0	0	0	0	0	0	0	0	0
Unknown	Unknown	708.56	87.0451	621.515	0	0	0	0	0	0	0	0	101	0	0	0	0	0	0	0	0	0	0	0	0	0	0	115	0	0	0	0	0	0	0	0	0	0	0
Unknown	Unknown	664.52	87.0457	577.474	0	0	0	0	0	0	0	0	0	0	0	0	0	0	0	0	0	0	0	0	0	101	0	101	0	0	0	0	0	0	0	0	0	0	0
Unknown	Unknown	532.39	87.0462	445.344	0	0	0	0	0	0	0	0	0	0	0	0	0	0	0	0	144	0	0	0	0	0	0	0	0	0	0	0	0	0	0	0	0	0	0
Unknown	Unknown	576.43	87.047	489.383	0	0	0	0	0	0	0	0	0	0	0	0	0	0	0	0	0	0	0	0	0	0	0	135	0	0	0	0	0	0	0	0	0	0	0
Unknown	Unknown	620.47	87.0471	533.423	0	0	0	0	0	0	0	0	0	0	0	0	0	0	0	0	108	0	0	0	0	0	0	116	0	0	0	0	0	0	0	0	0	0	0
Unknown	Unknown	796.65	87.048	709.602	0	0	0	0	0	0	0	0	0	0	0	0	0	0	0	0	0	0	0	0	0	0	0	101	0	0	0	0	0	0	0	0	0	0	0
Unknown	Unknown	502.36	87.0838	415.276	0	0	0	101	0	101	115	0	0	0	0	0	0	0	0	135	0	0	155	0	0	101	142	0	122	0	0	135	0	0	122	0	0	115	115
Unknown	Unknown	785.64	87.0998	698.54	176	142	115	162	122	135	115	149	149	115	149	135	149	142	223	108	149	210	108	129	176	149	142	149	122	183	156	135	135	149	108	257	196	176	149
Unknown	Unknown	705.56	87.1005	618.459	0	0	0	0	115	0	122	0	0	0	0	0	0	0	0	0	108	0	0	0	0	0	0	142	0	0	0	0	0	135	0	0	0	142	149
Unknown	Unknown	811.66	87.1006	724.559	304	311	149	210	291	298	291	311	210	250	270	338	273	270	372	196	257	264	318	189	277	216	264	298	284	277	243	257	270	216	365	365	284	297	230
Unknown	Unknown	814.67	87.1009	727.569	223	162	385	169	156	155	122	277	372	277	311	156	169	277	203	264	155	216	101	0	237	156	243	169	101	264	243	196	162	169	176	210	216	189	128
Unknown	Unknown	761.61	87.1011	674.509	2014	1725	1666	1629	1426	1659	1402	1496	1563	2194	1739	1696	1819	1668	1560	1577	1610	1683	1420	1609	1849	1499	1714	1331	1513	1788	1935	1573	1482	1769	1871	2075	1881	1785	1761
Unknown	Unknown	790.64	87.1012	703.539	338	223	338	183	223	183	216	298	291	338	351	243	243	358	291	230	189	277	304	264	257	216	257	196	156	270	270	223	243	243	210	223	385	223	216
Unknown	Unknown	787.64	87.1013	700.539	325	237	325	176	156	210	216	270	358	325	399	250	264	439	257	189	270	284	264	243	298	250	311	216	176	291	372	196	230	189	203	338	264	210	277
Unknown	Unknown	791.64	87.1013	704.539	0	122	101	0	0	108	115	0	169	0	122	0	115	101	0	0	0	0	0	0	0	122	128	0	0	0	135	0	101	0	0	0	0	0	0
Unknown	Unknown	764.62	87.1014	677.519	223	243	223	142	169	176	169	223	243	250	311	203	243	237	297	230	128	277	243	169	257	196	162	203	210	183	196	196	203	122	243	216	189	183	128
Unknown	Unknown	784.64	87.1015	697.538	257	149	135	237	169	210	250	162	149	176	176	243	108	216	176	128	155	169	183	101	169	115	162	203	156	176	183	142	149	115	155	155	210	176	122
Unknown	Unknown	737.59	87.1015	650.489	210	189	169	176	115	189	176	162	115	149	203	250	149	0	183	223	101	0	128	156	210	149	176	0	135	162	149	135	162	0	128	101	101	108	115
Unknown	Unknown	736.59	87.1015	649.489	580	652	574	605	687	504	622	548	739	580	640	703	603	471	780	713	406	644	569	562	698	479	675	470	490	436	574	463	574	357	578	455	458	530	352
Unknown	Unknown	763.62	87.1015	676.519	802	621	614	543	543	574	534	690	733	800	752	746	700	563	788	695	471	677	568	702	733	631	671	418	441	690	748	532	589	379	547	647	711	477	520
Unknown	Unknown	765.62	87.1016	678.518	0	0	0	0	0	0	0	0	0	0	0	0	0	108	0	0	0	0	0	0	0	0	0	0	0	0	0	0	0	0	0	0	0	0	0
Unknown	Unknown	812.66	87.1018	725.558	142	169	162	115	162	196	149	162	135	135	176	115	189	183	183	189	156	156	142	149	223	135	155	230	122	142	169	128	183	149	162	149	196	250	176
Unknown	Unknown	783.63	87.1018	696.528	549	453	325	413	382	390	399	392	264	438	284	439	406	298	356	264	264	458	417	270	390	311	406	338	325	372	426	406	223	318	318	318	304	325	318
Unknown	Unknown	786.64	87.1018	699.538	0	0	0	0	0	0	0	101	0	0	0	0	0	0	0	0	0	0	0	0	115	0	0	0	0	0	0	0	0	0	0	115	0	0	0
Unknown	Unknown	808.66	87.1019	721.558	101	162	101	122	0	122	101	149	108	108	128	142	122	0	115	142	115	0	0	0	108	128	183	108	0	128	0	0	108	0	155	101	0	0	0
Unknown	Unknown	732.58	87.1019	645.478	795	734	762	953	812	813	1027	863	874	868	823	699	934	610	738	659	798	731	899	634	710	506	560	592	705	748	1059	829	971	912	825	835	926	869	802
Unknown	Unknown	813.66	87.1019	726.558	0	0	0	101	101	0	0	0	0	101	0	122	0	101	0	0	0	0	128	0	142	0	0	0	0	101	0	108	0	0	0	115	0	0	0
Unknown	Unknown	833.68	87.102	746.578	0	0	0	0	0	0	0	0	0	0	0	0	0	0	0	0	0	0	0	0	0	0	103	0	0	0	0	0	0	0	0	0	0	0	0
Unknown	Unknown	735.59	87.102	648.488	1294	1032	1100	1294	1230	1044	1142	1173	1061	1278	1145	1309	1270	1029	1411	1021	867	1134	1144	1181	1277	1363	1221	1007	1222	1080	1163	893	1192	914	1272	870	1292	1051	881
Unknown	Unknown	762.61	87.1021	675.508	1134	953	1068	931	911	879	845	1021	1338	1108	1098	1143	962	1095	1016	910	960	1076	1103	1073	1159	1041	961	863	967	1028	1308	904	993	1019	1117	1097	1076	1029	1018
Unknown	Unknown	816.67	87.1021	729.568	0	0	0	0	0	0	0	0	142	0	116	0	0	0	0	0	115	0	0	0	0	0	0	0	0	122	0	108	0	0	0	0	0	122	0
Unknown	Unknown	828.68	87.1022	741.578	0	0	101	0	0	0	0	0	0	0	0	0	0	0	0	0	0	0	0	0	0	0	0	0	0	0	0	0	0	0	0	0	0	0	0
Unknown	Unknown	733.59	87.1022	646.488	734	619	671	644	595	675	705	646	813	810	878	754	647	765	724	467	674	793	756	665	660	575	556	649	650	673	964	707	656	746	825	651	949	697	612
Unknown	Unknown	815.67	87.1022	728.568	108	115	189	108	0	0	0	122	284	223	183	0	0	142	0	122	0	0	0	0	0	0	142	122	0	122	149	0	101	0	0	156	135	0	0
Unknown	Unknown	704.56	87.1023	617.458	115	108	122	156	196	183	216	128	108	101	149	0	108	128	0	101	264	149	196	0	169	0	122	298	128	162	169	216	176	264	122	128	0	196	291
Unknown	Unknown	730.58	87.1023	643.478	122	149	142	101	0	142	135	108	135	115	128	128	0	101	162	0	0	135	108	0	101	0	0	0	101	122	0	115	162	196	142	142	115	142	183
Unknown	Unknown	789.64	87.1023	702.538	590	463	660	429	513	470	485	651	662	590	733	562	534	641	662	461	460	515	531	464	721	541	521	450	458	570	701	403	491	324	570	554	506	477	417
Unknown	Unknown	809.66	87.1023	722.558	183	115	156	149	135	155	101	108	135	142	135	149	169	149	108	128	135	203	162	122	169	0	0	223	142	135	169	101	101	142	135	203	108	135	122
Unknown	Unknown	747.6	87.1023	660.498	128	0	196	122	0	0	108	135	230	149	250	115	135	115	149	0	108	128	128	0	128	0	0	0	122	156	183	115	128	0	176	101	135	115	108
Unknown	Unknown	760.61	87.1024	673.508	0	122	0	115	108	108	0	0	0	115	128	115	0	0	0	0	0	101	0	122	0	0	0	0	108	0	0	0	0	0	0	128	0	0	115
Unknown	Unknown	707.56	87.1026	620.457	115	128	156	135	169	128	162	149	169	155	169	155	196	122	169	169	115	169	122	128	149	142	128	142	122	108	169	0	142	108	115	101	115	122	183
Unknown	Unknown	788.64	87.103	701.537	0	115	135	128	0	108	0	135	108	115	196	156	115	128	122	0	101	162	101	0	155	122	122	128	122	156	135	135	0	135	101	135	108	108	101
Unknown	Unknown	759.61	87.103	672.507	284	223	203	237	176	210	237	243	250	270	277	210	284	216	277	243	196	176	243	250	210	203	237	162	176	304	237	237	230	176	223	277	203	230	237
Unknown	Unknown	807.66	87.1033	720.557	216	243	243	210	216	257	196	243	210	257	210	257	237	176	203	298	264	162	183	203	155	257	264	176	156	270	210	203	155	142	203	189	169	183	162
Unknown	Unknown	236.09	87.1033	148.987	0	0	0	0	0	0	0	0	0	0	0	709	0	0	0	0	0	0	0	0	0	0	0	0	0	0	0	0	0	0	0	0	0	0	0
Unknown	Unknown	734.59	87.1034	647.487	142	128	196	101	162	203	196	149	243	156	183	115	142	142	149	115	149	0	203	162	149	122	0	115	142	203	230	176	230	162	203	210	183	183	196
Unknown	Unknown	835.69	87.1035	748.587	108	135	0	101	108	108	115	142	169	169	108	142	115	156	128	149	108	142	135	101	135	108	196	0	0	128	0	0	0	0	101	101	0	101	0
Unknown	Unknown	836.69	87.1047	749.585	0	0	0	0	0	0	0	0	0	0	0	0	104	0	0	0	0	108	0	0	0	0	101	0	0	0	0	0	0	0	0	0	0	0	0
Unknown	Unknown	523.38	87.1049	436.275	0	0	0	0	0	0	0	0	0	0	0	101	0	0	0	0	0	0	0	0	0	115	0	0	0	0	0	0	0	0	0	0	0	0	0
Unknown	Unknown	749.6	87.1051	662.495	115	0	0	0	0	0	0	0	101	0	0	0	0	0	0	101	0	0	0	0	0	0	0	0	0	0	0	0	0	0	0	0	0	0	0
Unknown	Unknown	837.69	88.0409	749.649	101	0	0	0	0	0	0	0	0	0	0	0	0	0	0	0	0	0	0	101	0	0	0	0	0	0	0	0	0	0	0	0	0	0	0
Unknown	Unknown	836.69	88.0415	748.649	169	135	0	176	156	0	101	101	128	122	128	128	0	0	169	196	149	0	108	142	115	189	0	0	0	0	142	128	0	0	0	108	0	169	108
Unknown	Unknown	790.64	88.0436	702.596	0	0	0	0	0	0	0	0	0	0	0	0	0	0	0	0	0	0	0	0	0	122	0	0	0	0	0	0	0	0	0	0	0	0	0
Unknown	Unknown	354.21	88.077	266.133	0	0	0	0	0	0	0	0	0	0	0	0	0	0	0	0	0	0	142	0	0	0	0	0	0	0	0	0	0	0	0	0	0	0	0
Unknown	Unknown	284.14	88.0773	196.063	122	149	0	0	101	0	0	176	108	128	0	122	0	0	0	0	230	0	108	176	0	210	108	243	0	128	108	122	0	0	0	176	0	115	0
Unknown	Unknown	316.17	88.0775	228.093	345	460	510	785	568	847	702	419	582	291	162	525	311	264	183	778	526	426	1234	589	446	572	892	665	1085	498	606	540	664	603	505	492	569	597	638
Unknown	Unknown	289.14	88.0775	201.062	135	176	203	291	196	223	257	156	210	0	0	183	0	101	0	243	162	149	399	216	101	257	216	176	318	135	216	176	284	250	210	128	284	189	257
Unknown	Unknown	317.17	88.0779	229.092	0	0	135	108	0	135	101	0	108	0	0	0	0	0	0	101	0	0	243	108	0	135	155	0	149	122	135	108	0	0	0	0	128	122	122
Unknown	Unknown	554.41	88.0786	466.331	0	0	0	0	0	115	0	0	0	0	0	0	0	0	0	0	0	0	162	0	0	0	142	0	135	0	0	0	108	0	0	0	128	0	0
Unknown	Unknown	288.14	88.0791	200.061	544	768	1044	1522	1166	1232	1111	934	1283	651	365	1249	707	487	372	1890	1068	728	2553	1178	620	1484	1664	1053	1776	955	1397	1267	1255	1178	1243	981	1352	1144	1648
Unknown	Unknown	750.6	88.1143	662.486	938	1258	569	928	1232	886	1370	1308	457	858	702	1080	1024	529	591	622	1536	767	641	769	823	888	546	1894	458	894	588	2605	765	951	655	716	437	2560	1186
Unknown	Unknown	751.6	88.1143	663.486	385	561	169	490	509	505	499	623	257	426	304	462	624	291	379	311	778	413	237	365	372	453	406	767	189	474	257	1019	284	490	318	419	230	1311	615
Unknown	Unknown	572.42	88.1146	484.305	0	122	0	135	135	149	142	0	0	0	0	128	0	0	0	122	149	0	203	0	0	115	0	135	122	0	135	176	0	0	0	0	122	189	128
Unknown	Unknown	752.6	88.1149	664.485	101	142	0	122	135	101	149	176	0	128	0	115	115	0	0	0	176	0	0	108	101	0	0	203	0	0	0	291	0	149	108	0	0	237	142
Unknown	Unknown	709.56	88.1149	621.445	0	0	0	101	0	0	0	0	0	0	0	0	0	0	0	0	0	0	0	0	0	0	0	0	0	0	0	128	0	0	0	0	0	135	0
Unknown	Unknown	708.56	88.1152	620.445	0	162	135	223	135	169	115	0	115	149	0	196	122	0	0	189	223	0	264	169	115	162	210	250	176	115	122	331	0	0	142	135	149	243	108
Unknown	Unknown	341.2	89.0606	252.139	0	0	0	0	0	0	0	0	0	0	0	0	0	0	0	128	0	0	142	0	0	0	0	0	115	0	0	0	0	0	0	0	0	0	128
Unknown	Unknown	621.47	89.0606	532.409	0	0	0	0	0	0	0	0	0	0	0	0	0	0	0	0	216	0	0	189	0	216	108	210	0	0	0	0	0	0	128	0	0	0	0
Unknown	Unknown	590.44	89.0608	501.379	0	108	0	101	189	115	196	0	0	0	0	284	0	0	0	0	0	108	243	0	135	176	0	0	162	0	0	135	0	0	108	0	0	108	0
Unknown	Unknown	708.56	89.061	619.499	0	0	0	0	0	0	0	0	0	0	0	0	0	0	0	216	352	0	0	372	0	304	243	465	0	0	0	0	264	0	277	0	0	0	0
Unknown	Unknown	489.34	89.0612	400.279	0	0	0	0	0	0	0	0	0	0	0	0	0	0	0	0	0	0	0	0	0	101	0	122	0	0	0	0	0	0	0	0	0	0	0
Unknown	Unknown	635.49	89.0614	546.429	0	0	0	0	0	0	101	0	0	0	0	108	0	0	0	0	0	0	0	0	0	0	0	0	0	0	0	0	0	0	0	0	0	0	0
Unknown	Unknown	432.29	89.0616	343.228	122	0	0	0	0	0	0	0	108	203	345	0	0	0	0	0	0	0	270	0	0	0	0	0	270	0	0	0	0	0	0	0	0	0	0
Unknown	Unknown	564.42	89.0616	475.358	162	0	0	0	0	0	0	0	0	169	237	0	0	0	0	0	0	0	169	0	0	0	0	0	108	0	0	0	0	0	0	0	0	0	0
Unknown	Unknown	722.57	89.0616	633.508	0	0	0	0	189	0	196	0	0	0	0	277	0	0	0	0	155	0	217	0	0	0	0	0	183	0	101	0	0	0	0	0	0	0	101
Unknown	Unknown	723.58	89.0618	634.518	0	0	0	0	0	0	0	0	0	0	0	101	0	0	0	0	0	0	0	0	0	0	0	0	0	0	0	0	0	0	0	0	0	0	0
Unknown	Unknown	344.2	89.062	255.138	0	0	0	0	0	0	0	0	0	0	142	0	0	0	0	0	0	0	149	0	0	0	0	0	101	0	0	0	0	0	0	0	0	0	0
Unknown	Unknown	576.43	89.062	487.368	0	0	0	0	0	0	0	0	0	108	0	0	0	0	0	277	593	0	101	499	0	532	413	648	0	0	0	0	446	108	442	0	0	0	155
Unknown	Unknown	488.34	89.062	399.278	0	0	0	0	0	0	0	0	0	0	0	0	0	0	0	135	379	0	0	291	0	243	189	439	0	0	0	0	210	0	189	0	0	0	0
Unknown	Unknown	840.69	89.062	751.628	0	0	0	0	0	0	0	0	0	0	0	0	0	0	0	101	0	0	0	0	0	0	115	108	0	0	0	0	0	0	0	0	0	0	0
Unknown	Unknown	664.52	89.0621	575.458	0	0	0	0	0	0	0	0	0	0	0	0	0	0	0	284	499	0	0	369	0	397	291	596	0	0	0	0	318	122	331	0	0	0	115
Unknown	Unknown	533.39	89.0622	444.328	0	0	0	0	0	0	0	0	0	0	0	0	0	0	0	101	176	0	0	108	0	169	0	189	0	0	0	0	0	0	0	0	0	0	0
Unknown	Unknown	766.62	89.0622	677.558	0	0	0	0	135	0	122	0	0	0	0	216	0	0	0	0	0	0	0	0	0	0	0	0	135	0	0	0	0	0	0	0	0	0	0
Unknown	Unknown	577.43	89.0623	488.368	0	0	0	0	0	0	0	0	0	0	0	0	0	0	0	128	210	0	0	176	0	230	115	230	0	0	0	0	0	0	0	0	0	0	0
Unknown	Unknown	709.56	89.0624	620.498	0	0	0	0	0	0	0	0	0	0	0	0	0	0	0	0	128	0	0	135	0	135	0	196	0	0	0	0	101	0	0	0	0	0	0
Unknown	Unknown	634.49	89.0624	545.428	0	115	0	108	230	149	243	115	108	0	0	318	149	108	0	0	122	0	311	176	108	216	108	128	169	0	0	149	0	0	128	0	0	0	115
Unknown	Unknown	796.65	89.0625	707.587	0	0	0	0	0	0	0	0	0	0	0	0	0	0	0	0	169	0	0	155	0	203	142	162	0	0	0	0	0	0	108	0	0	0	0
Unknown	Unknown	532.39	89.0625	443.327	0	0	0	0	0	0	0	0	0	0	0	0	0	0	0	304	656	0	0	457	0	498	325	702	0	0	0	0	284	176	345	0	0	0	176
Unknown	Unknown	608.46	89.0626	519.397	0	0	0	0	0	0	0	0	0	0	115	0	0	0	0	0	0	0	0	0	0	0	0	0	0	0	0	0	0	0	0	0	0	0	0
Unknown	Unknown	476.33	89.0627	387.267	162	0	0	115	0	0	0	0	135	142	338	0	0	0	0	0	0	0	270	0	0	108	0	0	230	0	0	0	0	0	0	0	0	0	0
Unknown	Unknown	622.47	89.0628	533.407	0	0	0	0	0	0	0	0	0	0	0	0	0	0	0	0	0	0	0	0	0	108	0	0	0	0	0	0	0	0	0	0	0	0	0
Unknown	Unknown	502.36	89.0628	413.297	0	0	0	0	0	0	0	0	0	0	0	0	0	0	0	0	0	0	135	0	0	0	0	0	0	0	0	0	0	0	0	0	0	0	0
Unknown	Unknown	797.65	89.0628	708.587	0	0	0	0	0	0	0	0	0	0	0	0	0	0	0	0	0	0	0	0	0	101	0	0	0	0	0	0	0	0	0	0	0	0	0
Unknown	Unknown	620.47	89.0629	531.407	0	0	0	0	0	0	0	0	0	0	0	0	0	0	0	277	554	0	0	535	108	583	318	724	0	0	0	0	385	183	298	0	0	0	115
Unknown	Unknown	359.21	89.0629	270.147	0	0	135	156	149	230	176	101	0	0	0	156	0	0	0	257	149	128	318	196	108	216	243	210	318	149	135	223	189	156	230	108	169	203	250
Unknown	Unknown	520.37	89.0629	431.307	122	0	0	0	0	0	0	0	108	101	338	0	0	0	0	0	0	0	230	0	0	0	0	0	135	0	0	0	0	0	0	0	0	0	0
Unknown	Unknown	752.6	89.063	663.537	0	0	0	0	0	0	0	0	0	0	0	0	0	0	0	176	237	0	0	237	0	230	203	338	0	0	0	101	128	0	183	0	0	0	0
Unknown	Unknown	452.31	89.063	363.247	0	0	0	0	0	0	0	0	0	0	0	0	0	0	0	0	0	0	183	0	0	0	0	0	162	0	0	0	0	0	0	0	0	0	0
Unknown	Unknown	665.52	89.063	576.457	0	0	0	0	0	0	0	0	0	0	0	0	0	0	0	0	169	0	0	183	0	115	101	196	0	0	0	0	101	0	101	0	0	0	0
Unknown	Unknown	546.4	89.063	457.337	0	0	0	0	196	101	122	0	0	0	0	169	0	0	0	0	0	0	210	0	0	0	0	108	128	0	0	0	0	0	101	0	0	0	0
Unknown	Unknown	444.3	89.063	355.237	0	0	0	0	0	0	0	0	0	0	0	0	0	0	0	101	183	0	0	142	0	156	0	250	0	0	0	0	0	0	135	0	0	0	0
Unknown	Unknown	526.38	89.0631	437.317	0	0	0	0	0	0	0	0	0	0	0	0	0	0	0	0	0	0	142	0	0	0	0	0	135	0	0	0	0	0	0	0	0	0	0
Unknown	Unknown	400.25	89.0631	311.187	0	0	0	0	0	0	0	0	0	0	0	0	0	0	0	0	108	0	0	0	0	0	0	156	0	0	0	0	0	0	0	0	0	0	0
Unknown	Unknown	678.53	89.0632	589.467	101	0	0	108	237	149	183	128	0	0	0	250	0	0	0	0	115	0	176	142	122	122	108	108	196	0	0	169	0	0	156	0	0	101	108
Unknown	Unknown	376.23	89.0632	287.167	101	0	162	142	129	135	135	0	0	0	0	0	0	0	0	128	0	0	223	128	101	0	189	0	189	115	162	223	0	122	196	0	142	149	128
Unknown	Unknown	388.24	89.0634	299.177	122	0	101	0	0	0	0	0	108	108	237	0	0	0	0	0	0	0	264	0	0	0	0	0	291	0	0	0	0	0	0	0	0	0	0
Unknown	Unknown	753.61	89.0634	664.547	0	0	0	0	0	0	0	0	0	0	0	0	0	0	0	0	108	0	0	108	0	128	0	122	0	0	0	0	0	0	0	0	0	0	0
Unknown	Unknown	810.66	89.0635	721.596	0	0	0	0	108	0	0	0	0	0	0	183	0	0	0	0	0	0	0	0	0	0	0	0	0	0	0	0	0	0	0	0	0	0	0
Unknown	Unknown	811.66	89.0637	722.596	0	0	0	0	0	0	0	0	0	0	0	101	0	0	0	0	0	0	0	0	0	0	0	0	0	0	0	0	0	0	0	0	0	0	0
Unknown	Unknown	289.14	89.0816	200.058	0	0	0	0	0	0	0	0	0	0	0	0	0	0	0	108	0	0	135	0	0	0	0	0	128	0	0	0	0	0	0	0	0	0	0
Unknown	Unknown	751.6	89.1168	662.483	0	0	0	0	0	0	0	0	0	0	0	0	0	0	0	0	0	0	0	0	0	0	0	122	0	101	0	135	0	0	0	0	0	189	0
Unknown	Unknown	182.04	90.0352	92.0048	0	0	0	0	0	0	0	0	0	0	0	0	0	0	0	0	0	0	0	0	0	0	0	0	101	0	0	0	0	0	0	0	0	0	0
Unknown	Unknown	168.02	90.0359	77.9841	0	0	0	0	122	0	108	0	0	0	0	0	0	0	0	128	0	0	183	0	0	128	0	0	169	0	0	0	115	183	108	0	0	0	149
Unknown	Unknown	753.61	90.0942	663.516	0	122	0	0	0	0	0	0	0	0	0	0	0	0	0	0	0	0	0	0	0	0	0	0	0	0	0	0	0	0	0	0	0	0	0
Unknown	Unknown	752.6	90.0954	662.505	0	257	0	0	0	122	0	128	0	101	0	0	189	0	0	0	135	0	0	0	0	0	0	0	0	0	0	0	0	0	0	0	0	142	128
Unknown	Unknown	808.66	91.041	717.619	0	0	0	0	0	0	0	0	0	0	0	0	0	0	0	0	0	0	0	0	0	0	101	0	0	0	0	0	0	0	0	0	0	0	0
Unknown	Unknown	810.66	91.0414	719.619	0	0	101	0	0	0	0	0	101	0	0	0	0	0	0	0	0	0	0	0	0	0	0	0	0	0	0	0	0	0	0	115	0	0	0
Unknown	Unknown	826.68	91.0429	735.637	0	0	0	0	0	0	0	0	101	0	0	0	0	0	0	0	0	0	0	0	0	0	0	0	0	0	0	0	0	0	0	0	0	0	0
Unknown	Unknown	828.68	91.0441	737.636	0	0	0	0	0	0	0	0	115	0	0	0	0	0	0	0	0	0	0	0	0	0	0	0	0	0	0	0	0	0	0	0	0	0	0
Unknown	Unknown	191.05	91.0544	99.9956	169	128	183	210	216	196	122	291	0	101	122	135	0	149	284	135	210	169	291	277	122	531	135	590	156	311	156	257	0	101	108	0	108	379	128
Unknown	Unknown	320.17	91.0547	229.115	0	0	0	0	0	0	0	0	0	0	0	0	0	0	0	0	589	0	0	216	0	203	0	511	0	0	0	0	0	0	0	0	0	0	101
Unknown	Unknown	728.58	91.0547	637.525	0	0	0	0	0	0	0	0	122	0	0	0	0	0	0	0	0	0	0	0	0	0	0	0	0	0	0	0	0	0	0	0	0	0	0
Unknown	Unknown	748.6	91.0549	657.545	270	277	169	318	324	372	304	297	230	304	135	243	216	162	183	243	338	230	311	264	250	298	203	189	250	203	196	257	331	311	270	156	257	264	345
Unknown	Unknown	564.42	91.0549	473.365	0	0	0	0	0	0	0	0	101	0	0	0	0	0	0	0	0	0	0	0	0	0	0	0	0	0	0	0	0	0	0	0	0	0	0
Unknown	Unknown	749.6	91.0549	658.545	0	169	0	196	128	149	135	115	0	142	108	149	0	0	101	149	156	0	115	128	0	122	101	135	115	0	0	169	108	156	149	122	101	128	169
Unknown	Unknown	276.13	91.055	185.075	0	0	0	0	0	0	0	0	0	0	0	0	0	0	0	0	149	0	0	169	0	149	0	162	0	0	0	0	115	0	156	0	0	0	0
Unknown	Unknown	319.17	91.0551	228.115	0	0	0	0	0	0	0	0	0	0	0	0	0	0	0	0	0	0	0	0	0	0	0	115	0	0	0	0	0	0	0	0	0	0	0
Unknown	Unknown	662.51	91.0554	571.455	108	101	156	135	0	128	0	156	142	115	0	0	0	0	115	0	0	0	0	108	0	0	0	142	108	135	0	0	135	122	149	128	0	0	135
Unknown	Unknown	754.61	91.0554	663.555	0	0	0	108	156	0	0	108	128	101	0	0	0	0	0	0	128	115	0	0	122	108	108	0	0	122	0	149	0	0	101	0	0	128	115
Unknown	Unknown	770.62	91.0556	679.564	0	0	0	0	101	0	0	0	0	0	0	108	183	0	0	0	0	0	0	0	122	101	0	101	0	0	0	108	0	0	0	0	0	122	122
Unknown	Unknown	467.32	91.0556	376.264	0	0	0	128	0	101	176	0	101	0	0	0	0	0	0	108	0	0	169	115	0	0	122	0	0	0	0	0	0	101	0	0	0	0	149
Unknown	Unknown	621.47	91.0557	530.414	0	0	0	0	0	0	0	0	0	0	0	0	0	0	0	0	0	0	0	0	0	0	0	0	115	0	0	0	0	0	0	0	0	0	0
Unknown	Unknown	348.2	91.0557	257.144	0	0	0	0	0	0	0	0	0	0	0	0	0	0	0	0	345	0	0	149	0	122	0	324	0	0	0	0	0	0	0	0	0	0	0
Unknown	Unknown	724.58	91.0557	633.524	101	128	0	135	156	176	149	176	0	0	0	0	101	0	0	0	183	135	243	0	142	108	0	216	156	142	0	162	128	183	135	128	0	122	216
Unknown	Unknown	780.63	91.0558	689.574	257	304	216	169	324	237	298	257	304	230	237	291	189	230	291	230	243	270	325	298	210	270	264	189	189	284	223	284	297	237	284	230	203	237	223
Unknown	Unknown	753.61	91.0558	662.554	243	277	176	250	297	270	358	311	257	291	216	243	237	196	284	203	325	257	298	183	304	351	210	345	264	223	223	250	277	291	257	189	264	331	284
Unknown	Unknown	776.63	91.0559	685.574	1117	1095	617	956	1100	1023	1091	1315	633	979	575	1190	895	643	851	979	937	718	852	1038	770	1228	1203	790	852	847	728	873	981	809	846	584	722	1052	722
Unknown	Unknown	526.38	91.0559	435.324	0	0	0	0	0	115	0	0	0	0	108	115	0	0	0	0	0	0	0	0	0	115	0	0	0	0	101	0	0	0	0	0	0	0	0
Unknown	Unknown	777.63	91.0559	686.574	611	495	284	471	506	465	568	629	318	458	345	546	379	291	392	490	493	379	438	616	392	565	390	431	383	392	318	453	453	433	446	331	331	631	345
[truncated: 16,233 more rows]

## Sheet: ST2B. human LDA total
Peak Name	Group	Precursor	Fragment	Neutral Loss	D1 (34.7 %)	D2 (34.5 %)	D3 (30.9 %)
CE(24:5)	CE	744.6	369.354	375.246	-0.00345873	-0.00155206	-0.00110661
CE(18:3)	CE	664.52	369.358	295.162	-0.00756122	-0.00216277	-0.00824369
CE(18:0)	CE	670.52	369.358	301.162	-0.00827064	0.00535607	-0.00475287
CE(18:2)	CE	666.52	369.359	297.161	-0.0767324	0.0210585	-0.0496577
CE(24:1)	CE	752.6	369.359	383.241	0.00145089	-0.00413647	0.0052719
CE(24:4)	CE	746.6	369.36	377.24	0.00248021	0.0028941	0.00412276
CE(18:1)	CE	668.52	369.362	299.158	-0.0431882	0.0191617	-0.0281583
CE(24:6)	CE	742.59	369.363	373.228	-0.00232409	0.00415892	0.00217306
Cer(22:4)	Cer	614.47	264.273	350.197	-0.00518093	-0.000796065	-0.00471385
Cer(22:1)	Cer	620.47	264.274	356.196	0.00414895	0.00390885	0.00133711
Cer(20:1)	Cer	592.44	264.274	328.166	0.00488767	0.00653692	-0.00491396
Cer(22:2)	Cer	618.47	264.274	354.196	0.000612078	0.00666841	-0.00108843
Cer(18:1)	Cer	564.42	264.274	300.146	0.00495446	0.00739766	-0.00553396
Cer(24:3)	Cer	644.5	264.274	380.226	0.00339995	-0.000844829	0.00109707
Cer(22:6)	Cer	610.46	264.274	346.186	0.00120764	-0.000664756	-0.0024405
Cer(20:0)	Cer	594.45	264.274	330.176	0.0230589	0.0131019	-0.0194604
Cer(24:6)	Cer	638.49	264.275	374.215	-0.000989068	0.00373884	0.00282568
Cer(17:1)	Cer	550.4	264.275	286.125	0.00417213	0.00340581	-0.00951977
Cer(18:0)	Cer	566.42	264.275	302.145	0.0595626	0.0594042	-0.107344
Cer(18:2)	Cer	562.42	264.275	298.145	0.00262298	0.0041216	0.00114328
Cer(22:3)	Cer	616.47	264.275	352.195	0.00519725	-0.000555813	0.00396881
Cer(20:6)	Cer	582.43	264.275	318.155	0.001375	0.00198988	0.00466664
Cer(17:0)	Cer	552.41	264.275	288.135	-0.000374052	0.00626704	-0.00511116
Cer(24:4)	Cer	642.49	264.275	378.215	0.00635712	-0.00207729	0.00588935
Cer(22:0)	Cer	622.47	264.275	358.195	0.00441579	0.000644394	-0.0262247
Cer(24:5)	Cer	640.49	264.275	376.215	-0.00495525	-0.000785771	-0.00448878
Cer(16:0)	Cer	538.39	264.275	274.115	0.0147568	0.00905119	-0.0285082
Cer(22:5)	Cer	612.46	264.275	348.185	0.00128954	0.000146518	0.00184709
Cer(24:0)	Cer	650.5	264.276	386.224	0.00272644	-0.00794527	-0.0306518
Cer(24:1)	Cer	648.5	264.276	384.224	0.0114321	-0.00513537	0.0300653
Cer(24:2)	Cer	646.5	264.276	382.224	0.00734079	0.00606531	0.0040799
Cer(14:0)	Cer	510.36	264.277	246.083	0.00366011	6.32772e-05	-0.00420975
DAG(34:4) NL-20:1	DAG	606.46	279.121	327.339	0.00871106	0.00446473	-0.0100148
DAG(30:2) NL-16:1	DAG	554.41	283.271	271.139	0.00211145	0.00717078	-0.00263705
DAG(32:0) NL-18:0	DAG	586.44	285.246	301.194	0.00035271	0.000269468	-0.000194906
DAG(32:1) NL-18:1	DAG	584.44	285.248	299.192	-0.00416231	0.00411902	-0.00244611
DAG(30:0) NL-16:0	DAG	558.41	285.252	273.158	0.00473076	0.00550892	-0.00477126
DAG(30:2) NL-16:2	DAG	554.41	285.286	269.124	0.00207521	-0.00526673	-0.00479211
DAG(32:2) NL-18:2	DAG	582.43	285.286	297.144	0.00158744	-0.00123019	-0.00422496
DAG(33:3) NL-18:0	DAG	594.45	293.293	301.157	0.00313923	-0.000930558	0.000793748
DAG(35:3) NL-20:2	DAG	622.47	297.132	325.338	0.00230275	0.00114496	-0.00253817
DAG(38:3) NL-22:0	DAG	664.52	307.115	357.405	0.00487493	0.001413	0.00159155
DAG(40:9) NL-24:6	DAG	680.53	307.118	373.412	2.59181e-06	0.00615253	0.00540842
DAG(33:3) NL-17:1	DAG	594.45	309.334	285.116	-0.0022372	0.00179161	0.000777006
DAG(40:6) NL-24:5	DAG	686.54	311.246	375.294	-0.00508822	-0.000275092	-0.000555606
DAG(32:1) NL-16:0	DAG	584.44	311.264	273.176	0.0108237	0.0167375	2.46953e-05
DAG(34:1) NL-18:0	DAG	612.46	311.265	301.195	-0.00712738	0.0106946	-0.00833476
DAG(34:2) NL-18:1	DAG	610.46	311.267	299.193	0.000257984	0.00943343	-0.00701757
DAG(40:1) NL-24:0	DAG	696.55	311.3	385.25	-0.00853626	-0.00183071	0.00737591
DAG(38:2) NL-22:1	DAG	666.52	311.302	355.218	0.000457208	-0.00277408	0.00521913
DAG(38:1) NL-22:0	DAG	668.52	311.302	357.218	-0.00251819	-0.00278393	0.00615664
DAG(32:2) NL-16:1	DAG	582.43	311.303	271.127	0.008123	0.00745276	-0.0126453
DAG(30:2) NL-14:1	DAG	554.41	311.303	243.107	0.00765458	0.00738231	-0.0125139
DAG(33:2) NL-17:1	DAG	596.45	311.318	285.132	0.0056052	-0.00305514	-0.0070842
DAG(33:1) NL-17:1	DAG	598.45	313.277	285.173	0.00319329	0.00486609	0.00272908
DAG(36:1) NL-20:1	DAG	640.49	313.279	327.211	-0.00432301	0.00793089	-0.00392195
DAG(36:2) NL-20:2	DAG	638.49	313.28	325.21	-0.0013994	0.0134861	-0.00092327
DAG(36:4) NL-20:4	DAG	634.49	313.28	321.21	-0.00108419	0.0284716	-0.00711551
DAG(34:2) NL-18:2	DAG	610.46	313.281	297.179	0.00547453	0.0192272	0.00274774
DAG(34:1) NL-18:1	DAG	612.46	313.281	299.179	0.0106931	0.0599455	-0.0142601
DAG(38:5) NL-22:5	DAG	660.51	313.281	347.229	0.0121667	0.00962547	0.0008424
DAG(32:0) NL-16:0	DAG	586.44	313.281	273.159	0.000900243	0.0239349	-0.0188065
DAG(36:3) NL-20:3	DAG	636.49	313.282	323.208	0.000143092	0.0162601	-0.00497974
DAG(38:6) NL-22:6	DAG	658.51	313.282	345.228	0.00731642	0.0143659	-0.00374258
DAG(34:0) NL-18:0	DAG	614.47	313.282	301.188	0.0104177	0.017872	-0.020465
DAG(38:4) NL-22:4	DAG	662.51	313.282	349.228	-0.00262064	0.0138173	0.00100293
DAG(40:5) NL-24:5	DAG	688.54	313.282	375.258	0.00350911	-0.00168998	-0.00268953
DAG(33:0) NL-17:0	DAG	600.45	313.282	287.168	0.00259277	0.00023091	-0.00251831
DAG(34:3) NL-18:3	DAG	608.46	313.283	295.177	0.00147531	0.00252198	0.000565907
DAG(32:1) NL-16:1	DAG	584.44	313.283	271.157	0.0147636	0.0127186	0.00269748
DAG(30:0) NL-14:0	DAG	558.41	313.283	245.127	0.00453657	0.0027142	-0.0107239
DAG(38:1) NL-22:1	DAG	668.52	313.284	355.236	0.00122196	-0.00105176	-0.00127853
DAG(40:4) NL-24:4	DAG	690.54	313.286	377.254	0.000630643	0.00324046	-0.00197003
DAG(38:2) NL-22:2	DAG	666.52	313.297	353.223	-0.00585133	0.00175351	-0.000937115
DAG(35:4) NL-18:1	DAG	620.47	321.252	299.218	0.0103595	-0.00489304	-0.00470778
DAG(35:1) NL-18:1	DAG	626.48	327.298	299.182	-0.00296204	-0.00132253	-0.00199293
DAG(35:3) NL-17:0	DAG	622.47	335.184	287.286	0.00285306	0.00155488	-0.00657337
DAG(34:4) NL-16:1	DAG	606.46	335.185	271.275	0.0016921	0.000533838	-0.00694849
DAG(36:4) NL-18:1	DAG	634.49	335.266	299.224	-0.00373802	0.000237461	-0.00391088
DAG(36:3) NL-18:1	DAG	636.49	337.282	299.208	0.00526252	0.0120747	-0.00118957
DAG(36:2) NL-18:0	DAG	638.49	337.283	301.207	-0.0112946	0.0141578	-0.00545659
DAG(34:2) NL-16:0	DAG	610.46	337.283	273.177	0.00295171	0.0187443	-0.00355862
DAG(38:5) NL-20:4	DAG	660.51	339.293	321.217	0.00574928	0.0152072	0.00143093
DAG(40:5) NL-22:4	DAG	688.54	339.295	349.245	-0.00271917	0.0031533	0.000728864
DAG(38:4) NL-20:3	DAG	662.51	339.295	323.215	-0.00166956	0.00871474	0.00428773
DAG(36:3) NL-18:2	DAG	636.49	339.295	297.195	-0.00127248	0.0169166	-0.000723361
DAG(35:1) NL-17:0	DAG	626.48	339.295	287.185	-0.00197972	0.00693483	-0.000662018
DAG(42:5) NL-24:4	DAG	716.57	339.296	377.274	0.00118591	0.0148066	0.00688881
DAG(38:2) NL-20:1	DAG	666.52	339.297	327.223	-0.00419918	0.00229722	-0.0040886
DAG(34:1) NL-16:0	DAG	612.46	339.297	273.163	0.0159693	0.0589245	-0.014639
DAG(36:1) NL-18:0	DAG	640.49	339.297	301.193	-0.0169374	0.0234207	-0.0235773
DAG(36:2) NL-18:1	DAG	638.49	339.298	299.192	0.00536125	0.0286903	-0.00754138
DAG(42:6) NL-24:5	DAG	714.57	339.298	375.272	0.00270379	0.000839694	0.000724247
DAG(33:2) NL-15:1	DAG	596.45	339.298	257.152	0.00160678	0.00290413	-0.00453876
DAG(40:7) NL-22:6	DAG	684.54	339.298	345.242	-0.00074706	0.00830722	-0.00277677
DAG(35:2) NL-17:1	DAG	624.48	339.298	285.182	-0.00320038	0.00503914	-0.00553685
DAG(32:1) NL-14:0	DAG	584.44	339.298	245.142	-0.0015388	0.0035953	-0.00535887
DAG(40:2) NL-22:1	DAG	694.55	339.299	355.251	-0.00522526	-0.000982923	-0.00460846
DAG(34:2) NL-16:1	DAG	610.46	339.299	271.161	0.00576702	0.0118455	-0.0012153
DAG(42:4) NL-24:3	DAG	718.57	339.301	379.269	0.0032694	0.00952677	-0.00178327
DAG(42:4) NL-24:4	DAG	718.57	341.309	377.261	-0.00167226	0.00138582	-0.00682889
DAG(40:6) NL-22:6	DAG	686.54	341.31	345.23	-0.0089589	0.00384573	-0.0137508
DAG(32:0) NL-14:0	DAG	586.44	341.311	245.129	-0.00095196	-0.000399099	-0.000625595
DAG(35:1) NL-17:1	DAG	626.48	341.312	285.168	-0.00350007	-0.00158448	-0.00494733
DAG(38:1) NL-20:1	DAG	668.52	341.312	327.208	-0.00376997	0.00264913	-0.00706371
DAG(34:1) NL-16:1	DAG	612.46	341.312	271.148	-0.00611962	0.0120385	-0.00460886
DAG(40:5) NL-22:5	DAG	688.54	341.312	347.228	0.00123883	0.00785749	-0.00810984
DAG(34:0) NL-16:0	DAG	614.47	341.313	273.157	0.00150684	0.0153543	-0.0260065
DAG(40:4) NL-22:4	DAG	690.54	341.313	349.227	-0.0100326	0.00629069	-0.0075207
DAG(36:1) NL-18:1	DAG	640.49	341.313	299.177	-0.0186317	0.01983	-0.027942
DAG(40:0) NL-22:0	DAG	698.55	341.313	357.237	0.00160016	-0.00124562	-0.000692332
DAG(38:3) NL-20:3	DAG	664.52	341.313	323.207	-0.0217055	0.0219077	-0.0117888
DAG(38:4) NL-20:4	DAG	662.51	341.313	321.197	-0.034476	0.0597653	-0.0194837
DAG(35:0) NL-17:0	DAG	628.48	341.314	287.166	-0.00835045	0.00261745	-0.00426316
DAG(40:3) NL-22:3	DAG	692.54	341.314	351.226	-0.00570207	-0.00125808	-0.00487888
DAG(36:2) NL-18:2	DAG	638.49	341.314	297.176	-0.00973923	0.017338	-0.00869452
DAG(36:0) NL-18:0	DAG	642.49	341.314	301.176	0.027415	0.0116293	-0.0223669
DAG(38:2) NL-20:2	DAG	666.52	341.315	325.205	-0.00473355	0.0122329	-0.00205488
DAG(42:5) NL-24:5	DAG	716.57	341.316	375.254	0.00377418	0.00429834	-0.00891339
DAG(36:6) NL-16:0	DAG	630.48	357.307	273.173	0.00325872	-0.0093682	-0.00572226
DAG(38:6) NL-18:0	DAG	658.51	357.309	301.201	0.00401379	-0.00725049	-0.00352431
DAG(34:4) NL-14:0	DAG	606.46	361.102	245.358	1.5327e-05	0.000311232	-0.000402785
DAG(38:4) NL-18:0	DAG	662.51	361.282	301.228	-0.0134605	0.0279272	-0.00509167
DAG(36:4) NL-16:0	DAG	634.49	361.283	273.207	0.0020681	0.0128971	-0.00468197
DAG(35:5) NL-15:1	DAG	618.47	361.284	257.186	0.00448341	-0.002109	-0.00683474
DAG(38:5) NL-18:1	DAG	660.51	361.284	299.226	0.0034944	0.0143539	0.00283482
DAG(36:3) NL-16:0	DAG	636.49	363.292	273.198	-0.00173353	0.017111	-0.00246347
DAG(38:3) NL-18:0	DAG	664.52	363.299	301.221	-0.015704	0.0186063	-0.00702709
DAG(38:2) NL-18:0	DAG	666.52	365.312	301.207	-0.00803429	0.00712997	-0.00123302
DAG(36:2) NL-16:0	DAG	638.49	365.314	273.176	-0.0033483	0.00731074	-0.000734197
DAG(38:1) NL-18:0	DAG	668.52	367.327	301.193	-0.00329325	0.00577864	-0.00619816
DAG(38:2) NL-18:1	DAG	666.52	367.33	299.19	-0.00105597	0.00311477	-0.00617685
DAG(36:1) NL-16:0	DAG	640.49	367.331	273.159	0.000165703	0.00970155	-0.00648593
DAG(42:6) NL-22:6	DAG	714.57	369.354	345.216	-0.0219262	0.000991081	-0.0194171
DAG(42:5) NL-22:5	DAG	716.57	369.354	347.216	-0.00806277	0.00556213	-0.00578207
DAG(40:3) NL-20:3	DAG	692.54	369.356	323.183	-0.00575635	0.0146308	-0.00438924
DAG(40:2) NL-20:2	DAG	694.55	369.358	325.191	-0.0026901	0.00530203	0.00222312
DAG(40:4) NL-20:4	DAG	690.54	369.358	321.181	-0.0446139	0.0181477	-0.0298227
DAG(36:1) NL-16:1	DAG	640.49	369.359	271.131	-0.0104995	0.0081517	-0.00685238
DAG(36:0) NL-16:0	DAG	642.49	369.359	273.131	-0.026746	0.00701838	-0.0160596
DAG(40:5) NL-20:5	DAG	688.54	369.359	319.181	-0.0152244	-0.00210823	-0.00821377
DAG(42:3) NL-22:3	DAG	720.57	369.36	351.21	0.00186143	0.00216703	0.00312082
DAG(42:4) NL-22:4	DAG	718.57	369.36	349.21	-0.00038829	0.00785067	0.00260441
DAG(34:0) NL-14:0	DAG	614.47	369.363	245.107	-0.00556355	0.00112449	-0.00180231
DAG(40:1) NL-20:1	DAG	696.55	369.364	327.186	0.00385596	0.00121333	0.007436
DAG(40:8) NL-18:1	DAG	682.53	383.149	299.381	0.00272271	0.000618098	-0.00238515
DAG(40:9) NL-18:2	DAG	680.53	383.151	297.379	0.00808178	0.0226061	0.00669948
DAG(40:8) NL-18:2	DAG	682.53	385.154	297.376	0.00524605	0.00149189	0.00497947
DAG(38:6) NL-16:0	DAG	658.51	385.34	273.17	0.00566419	-0.00578549	-0.00360542
DAG(40:6) NL-18:0	DAG	686.54	385.341	301.199	0.00133271	-0.00658381	-0.00422577
DAG(38:4) NL-16:0	DAG	662.51	389.313	273.197	-0.00574851	0.0046323	-0.00299703
DAG(40:4) NL-18:0	DAG	690.54	389.316	301.224	-0.00763739	0.00409433	-0.000922807
DAG(40:3) NL-18:0	DAG	692.54	391.326	301.214	-0.00257063	0.0015451	0.000547308
DAG(40:2) NL-18:1	DAG	694.55	395.36	299.19	-0.00553859	-0.000896046	-0.00500283
DAG(42:6) NL-18:0	DAG	714.57	413.319	301.251	0.00472076	-0.00504743	-0.00936165
DAG(40:5) NL-16:0	DAG	688.54	415.242	273.298	0.00748956	-0.00348817	-0.00663889
DAG(42:5) NL-18:0	DAG	716.57	415.352	301.218	0.00253528	-0.00634597	-0.000513953
Hex2Cer(16:0)	Hex2Cer	862.71	520.518	342.192	-0.00325057	0.00516752	-0.00862283
Hex2Cer(18:1)	Hex2Cer	888.74	546.531	342.209	0.00197311	0.00121127	0.000993781
Hex2Cer(18:0)	Hex2Cer	890.74	548.553	342.187	0.00276561	0.00955702	0.0016797
Hex2Cer(20:0)	Hex2Cer	918.77	576.583	342.187	-0.000804394	-0.00258737	0.00320839
Hex2Cer(22:0)	Hex2Cer	946.8	604.609	342.191	0.00414737	0.00150128	0.00187478
Hex2Cer(24:2)	Hex2Cer	970.82	628.605	342.215	0.0011969	0.0047097	0.000435547
Hex2Cer(24:1)	Hex2Cer	972.82	630.627	342.193	-0.00368603	0.00136545	0.000892448
Hex2Cer(24:0)	Hex2Cer	974.83	632.643	342.187	-0.00513706	0.00270332	-0.00414493
Hex3Cer(16:0)	Hex3Cer	1024.87	520.517	504.353	0.00352205	-0.00372611	-0.0036907
Hex3Cer(18:0)	Hex3Cer	1052.9	548.555	504.345	0.0067395	0.0111079	0.0089793
Hex3Cer(22:0)	Hex3Cer	1108.96	604.615	504.345	0.00111495	-0.00301833	-0.00382099
Hex3Cer(24:1)	Hex3Cer	1134.98	630.627	504.353	0.0015689	-3.60942e-05	-0.000194091
Hex3Cer(24:0)	Hex3Cer	1136.99	632.65	504.34	-0.00247545	-0.00365869	-0.00445204
HexCer(16:0)	HexCer	700.55	520.521	180.029	0.003686	0.00484276	0.00405033
HexCer(18:1)	HexCer	726.58	546.537	180.043	0.00130107	0.00349884	-0.00377715
HexCer(18:0)	HexCer	728.58	548.554	180.026	0.00678971	0.0158958	-0.00652825
HexCer(20:6)	HexCer	744.6	564.55	180.05	0.00829607	0.00843805	0.000760435
HexCer(20:5)	HexCer	746.6	566.556	180.044	-0.00021377	0.00736739	0.00193036
HexCer(20:1)	HexCer	754.61	574.566	180.044	-0.00480601	-0.000560267	-0.000692325
HexCer(20:0)	HexCer	756.61	576.584	180.026	-0.00144421	0.00262898	-0.0069289
HexCer(22:6)	HexCer	772.62	592.577	180.043	0.0034203	0.00133046	0.00329664
HexCer(22:5)	HexCer	774.63	594.591	180.039	0.00523787	0.00267288	0.00547892
HexCer(22:3)	HexCer	778.63	598.605	180.025	-0.0065008	-0.00570353	0.00132137
HexCer(22:2)	HexCer	780.63	600.592	180.038	-0.00547428	-0.0050674	-0.00339074
HexCer(22:1)	HexCer	782.63	602.601	180.029	-0.00293915	0.00409789	-0.00223894
HexCer(22:0)	HexCer	784.64	604.614	180.026	-0.0129179	0.00121337	-0.00943656
HexCer(24:6)	HexCer	800.65	620.615	180.035	-0.00706174	0.0115436	0.00969159
HexCer(24:5)	HexCer	802.65	622.624	180.026	-0.000271365	0.0110509	0.00998007
HexCer(24:4)	HexCer	804.66	624.625	180.035	-0.00481011	0.002231	-0.00150961
HexCer(24:3)	HexCer	806.66	626.625	180.034	-0.00610413	0.000766687	-0.00155257
HexCer(24:2)	HexCer	808.66	628.619	180.041	-0.0034314	-0.00831739	0.0109705
HexCer(24:1)	HexCer	810.66	630.633	180.027	0.0124907	-0.0185878	-0.00647903
HexCer(24:0)	HexCer	812.66	632.645	180.015	-0.0148518	-0.00215193	-0.010183
lysoPC(18:0e)*	LPC	510.36	184.076	326.284	-0.00211002	-0.00542258	-0.00241867
lysoPC(22:4)	LPC	572.42	184.077	388.343	0.0109459	0.00113102	0.0124923
lysoPC(22:3)	LPC	574.43	184.077	390.353	-0.00088834	-0.00325119	0.0077649
lysoPC(20:2)	LPC	548.4	184.077	364.323	0.00543327	0.00139056	0.00242509
lysoPC(17:1)	LPC	508.36	184.077	324.283	0.00783746	-0.00499431	0.0115117
lysoPC(18:2)	LPC	520.37	184.078	336.292	0.00469024	-0.00496854	0.0304844
lysoPC(20:1)	LPC	550.4	184.078	366.322	0.00504942	-0.00398354	0.000919855
lysoPC(16:1)	LPC	494.35	184.078	310.272	0.0169519	-0.0130365	0.0246802
lysoPC(16:0)	LPC	496.35	184.078	312.272	0.0392668	-0.024062	0.023775
lysoPC(22:6)	LPC	568.42	184.078	384.342	0.0169301	-0.0225308	0.0305671
lysoPC(22:5)	LPC	570.42	184.078	386.342	0.012726	-0.00316997	0.0138588
lysoPC(20:3)	LPC	546.4	184.078	362.322	0.0115799	-0.00499931	0.0166646
lysoPC(18:0)	LPC	524.38	184.078	340.302	0.00368662	-0.0139926	0.00298823
lysoPC(18:1)	LPC	522.38	184.078	338.302	0.0366398	-0.0279673	0.0984895
lysoPC(20:4)	LPC	544.4	184.079	360.321	0.00824108	-0.0283445	0.0422895
lysoPC(18:3)	LPC	518.37	184.079	334.291	0.00179477	-0.00671868	0.012875
lysoPE(16:0)	LPE	454.31	313.279	141.031	0.00223489	0.00181732	-0.00167018
lysoPE(18:1)	LPE	480.33	339.296	141.034	0.00758119	0.00920062	0.00634369
lysoPE(18:0)	LPE	482.34	341.312	141.028	0.000535975	0.00635917	0.00181345
lysoPE(20:4)	LPE	502.36	361.284	141.076	0.00854712	0.000677093	0.00547185
lysoPE(20:3)	LPE	504.36	363.293	141.067	0.00246705	0.00114573	0.00481819
lysoPE(20:1)	LPE	508.36	367.33	141.03	-0.00460913	0.00527559	-0.00181642
lysoPE(22:6)	LPE	526.38	385.284	141.096	0.0115923	-0.0168741	0.0115956
lysoPE(22:5)	LPE	528.38	387.296	141.084	0.0137772	-0.00412264	0.00509851
lysoPE(22:4)	LPE	530.38	389.314	141.066	0.00163492	0.000140321	0.0022682
MAG(16:0)	MAG	348.2	313.283	34.9166	0.0170755	0.00730737	-0.00972071
MAG(18:1)	MAG	374.23	339.301	34.9287	0.0051635	0.0041949	-0.00274039
MAG(18:0)	MAG	376.23	341.315	34.9151	0.0182564	0.0282223	-0.0414491
MAG(20:0)	MAG	404.26	369.348	34.9122	0.0038039	0.000435852	0.00772349
MAG(22:0)	MAG	432.29	397.376	34.9142	5.81066e-05	-0.00375774	-0.00841134
MAG(24:5)	MAG	450.3	415.351	34.9485	0.005286	0.00173077	-0.00137905
PC(38:3)	PC	812.66	184.077	628.583	0.0613894	0.0375102	-0.00153931
PC(34:3e)*	PC	742.59	184.077	558.513	9.448e-05	0.025296	0.00236148
PC(32:3)	PC	728.58	184.077	544.503	0.0229444	0.00233598	0.0104101
PC(34:2)	PC	758.61	184.077	574.533	-0.0192468	0.0867569	0.0740839
PC(38:3e)*	PC	798.65	184.077	614.573	0.00860857	0.0106126	0.00603525
PC(40:6e)*	PC	820.67	184.077	636.593	-0.00585491	0.000481692	-0.013703
PC(32:2)	PC	730.58	184.077	546.503	-0.0213362	0.0466557	0.123145
PC(34:1)	PC	760.61	184.077	576.533	-0.046828	0.0798949	-0.0607292
PC(36:5)	PC	780.63	184.077	596.553	-0.00277634	-0.0359692	-0.0185355
PC(40:0)	PC	846.7	184.077	662.623	0.00941181	0.00897544	0.00941189
PC(36:3e)*	PC	770.62	184.077	586.543	0.0111759	0.0159132	0.0498592
PC(38:1e)*	PC	802.65	184.077	618.573	-0.0167432	0.0167259	0.00725373
PC(40:2e)*	PC	828.68	184.077	644.603	-0.0562711	-0.00836549	0.0274513
PC(36:4)	PC	782.63	184.077	598.553	-0.0552628	-0.122603	0.00582951
PC(32:0)	PC	734.59	184.077	550.513	0.110598	-0.0995502	0.0365032
PC(36:2e)*	PC	772.62	184.077	588.543	0.0187222	0.00788701	0.0556063
PC(40:4e)*	PC	824.68	184.077	640.603	0.00965563	0.00760956	0.0268006
PC(32:1)	PC	732.58	184.077	548.503	-0.0299674	0.0420726	0.0256829
PC(36:2)	PC	786.64	184.077	602.563	0.0766048	-0.0113844	0.0646756
PC(36:1)	PC	788.64	184.077	604.563	0.00416018	0.0229371	0.0943892
PC(40:6)	PC	834.69	184.077	650.613	0.0237181	-0.0453244	-0.00863361
PC(38:4e)*	PC	796.65	184.077	612.572	-0.0112193	0.012826	-0.0072835
PC(38:2)	PC	814.67	184.077	630.592	-0.0411579	0.0276053	-0.00586193
PC(34:3)	PC	756.61	184.077	572.533	0.0431337	0.0128043	0.0857429
PC(42:3)	PC	868.72	184.077	684.643	0.00532213	0.0127524	0.0201269
PC(34:4)	PC	754.61	184.077	570.533	0.00073076	-0.0276147	-0.0109738
PC(38:5)	PC	808.66	184.078	624.582	0.0832243	-0.0476342	0.0319407
PC(40:7)	PC	832.68	184.078	648.602	0.0675876	-0.038619	-0.00414723
PC(42:6)	PC	862.71	184.078	678.632	0.0269677	0.00382106	0.0112621
PC(38:6)	PC	806.66	184.078	622.582	-0.101614	-0.063446	-0.128017
PC(38:4)	PC	810.66	184.078	626.582	-0.0551204	-0.0183967	-0.0322565
PC(40:8)	PC	830.68	184.078	646.602	-0.0128902	-0.0143477	0.028981
PC(34:0)	PC	762.61	184.078	578.532	-0.0508325	-0.0764885	0.0324509
PC(36:1e)*	PC	774.63	184.078	590.552	-0.0204227	-0.0249732	0.0114774
PC(36:3)	PC	784.64	184.078	600.562	-0.0148097	0.0744758	0.0693977
PC(36:0)	PC	790.64	184.078	606.562	0.00117919	-0.0323581	0.0636333
PC(34:0e)*	PC	748.6	184.078	564.522	-0.0297719	-0.0962642	0.0473123
PC(36:5e)*	PC	766.62	184.078	582.542	-0.0340613	-0.00718074	-0.0815851
PC(40:5)	PC	836.69	184.078	652.612	0.117303	0.00355618	0.00553003
PC(36:0e)*	PC	776.63	184.078	592.552	-0.00117606	-0.0333787	0.0214119
PC(40:4)	PC	838.69	184.078	654.612	0.05945	0.0091582	0.0103602
PC(38:2e)*	PC	800.65	184.078	616.572	-0.0110273	0.0108312	0.00357077
PC(42:5)	PC	864.72	184.078	680.642	0.0238026	0.000634692	0.0128837
PC(42:7)	PC	860.71	184.078	676.632	0.0445839	-0.00864986	-0.00769012
PC(40:3)	PC	840.69	184.078	656.612	0.0215971	0.0120504	0.0213461
PC(40:3e)*	PC	826.68	184.078	642.602	-0.0106215	0.00820246	0.0185416
PC(34:1e)*	PC	746.6	184.078	562.522	-0.0351051	0.0478439	0.0702677
PC(42:4)	PC	866.72	184.078	682.642	0.0133104	0.0104605	0.0189387
PC(36:4e)*	PC	768.62	184.078	584.542	-0.00166886	0.0464762	-0.012708
PC(38:1)	PC	816.67	184.078	632.592	-0.0372377	-0.0332029	-0.0829244
PC(34:2e)*	PC	744.6	184.078	560.522	0.00334872	0.0506902	0.0251368
PC(40:1)	PC	844.7	184.078	660.622	-0.00913773	-0.00820709	0.0140155
PC(38:5e)*	PC	794.65	184.078	610.572	0.0222283	0.05102	0.000389435
PC(40:5e)*	PC	822.67	184.078	638.592	0.0144626	0.0192341	0.0240111
PC(38:6e)*	PC	792.64	184.078	608.562	-0.00114586	0.0215378	-0.012279
PC(40:2)	PC	842.69	184.078	658.612	-0.0468633	-0.044443	0.0363774
PC(38:0)	PC	818.67	184.078	634.592	-0.00572036	0.00300169	-0.00204079
PC(36:6)	PC	778.63	184.079	594.551	-0.0104855	-0.0249707	-0.0143315
PE(32:2)	PE	688.54	547.526	141.014	0.00334026	0.0113084	0.00418367
PE(32:1)	PE	690.54	549.517	141.023	0.0109199	0.0013848	0.00268705
PE(34:1e)*	PE	704.56	563.551	141.009	0.00886355	0.0208792	0.00379277
PE(34:4)	PE	712.56	571.49	141.07	0.00380166	-0.00177058	-0.00336987
PE(34:3)	PE	714.57	573.499	141.072	0.00824	0.00466992	0.00815963
PE(34:2)	PE	716.57	575.52	141.05	0.0176128	0.0237824	0.0208672
PE(34:1)	PE	718.57	577.534	141.036	0.0465335	0.0341877	0.0228426
PE(34:0)	PE	720.57	579.546	141.024	0.0190504	0.0032414	0.00311184
PE(36:5e)*	PE	724.58	583.52	141.06	0.00409411	0.0034904	-0.00900023
PE(36:2e)*	PE	730.58	589.568	141.012	0.00729189	0.0199913	0.00385907
PE(36:5)	PE	738.59	597.506	141.084	0.0101446	0.0123873	0.000682944
PE(36:4)	PE	740.59	599.521	141.069	0.0105973	0.00665596	-0.00637582
PE(36:3)	PE	742.59	601.524	141.066	0.0174736	0.0323899	0.0297922
PE(36:2)	PE	744.6	603.54	141.06	0.0639985	0.0607176	0.0666494
PE(36:1)	PE	746.6	605.565	141.035	0.0379014	-0.00895987	0.00129459
PE(36:0)	PE	748.6	607.564	141.036	0.00350389	-0.00317482	-0.00322966
PE(38:6e)*	PE	750.6	609.54	141.06	-0.0133558	0.0368656	-0.0140733
PE(38:5e)*	PE	752.6	611.551	141.049	0.0110316	0.0298626	0.00248832
PE(38:4e)*	PE	754.61	613.569	141.041	-0.00168618	0.038526	-0.00160564
PE(38:2e)*	PE	758.61	617.591	141.019	0.00431103	0.000645811	-0.00162643
PE(38:1e)*	PE	760.61	619.601	141.009	-0.00260018	0.00197237	0.000899844
PE(38:0e)*	PE	762.61	621.507	141.103	0.00250872	-0.000307762	-0.00272728
PE(38:6)	PE	764.62	623.517	141.103	-0.0155864	-0.0262059	-0.0281841
PE(38:5)	PE	766.62	625.532	141.088	0.0452423	0.0745414	0.0104524
PE(38:4)	PE	768.62	627.55	141.07	0.00921737	-0.0384984	0.0388147
PE(38:3)	PE	770.62	629.563	141.057	0.025095	-0.00879434	0.0263313
PE(38:2)	PE	772.62	631.581	141.039	0.0296827	0.00739862	0.00344915
PE(38:1)	PE	774.63	633.551	141.079	0.00382789	-0.00204713	0.00548021
PE(38:0)	PE	776.63	635.557	141.073	-0.0189278	-0.00286012	-0.0243624
PE(40:6e)*	PE	778.63	637.57	141.06	-0.0318327	0.00428653	-0.0121651
PE(40:4e)*	PE	782.63	641.6	141.03	-0.0183684	0.000315611	-0.00987616
PE(40:3e)*	PE	784.64	643.607	141.033	-0.00170229	0.00602567	-0.00705304
PE(40:2e)*	PE	786.64	645.5	141.14	-0.00252839	0.00426511	-0.00473571
PE(40:1e)*	PE	788.64	647.519	141.121	0.0101023	0.00675976	0.00435123
PE(40:0e)*	PE	790.64	649.532	141.108	0.0459071	-0.00181277	-0.0358326
PE(40:6)	PE	792.64	651.549	141.091	0.0351938	-0.0766119	-0.0177104
PE(40:5)	PE	794.65	653.562	141.088	0.113309	-0.0316124	-0.0372368
PE(40:4)	PE	796.65	655.58	141.07	0.0582265	-0.0392761	0.0286559
PE(40:3)	PE	798.65	657.59	141.06	0.0189699	-0.020173	0.0072874
PE(40:2)	PE	800.65	659.606	141.044	0.00289849	-0.00156267	-0.00235471
PE(40:1)	PE	802.65	661.596	141.054	-0.000350235	0.00638993	-0.00625642
PE(40:0)	PE	804.66	663.577	141.083	0.00688896	-0.00118734	-0.00418306
PE(42:3e)*	PE	812.66	671.52	141.14	0.0149821	-0.00933956	0.00153887
PE(42:2e)*	PE	814.67	673.532	141.138	0.0082547	0.00110354	0.00373574
PG(34:1)	PG	749.6	577.534	172.066	0.00194863	0.00540221	-0.00982703
PG(38:4)	PG	799.65	627.542	172.108	0.00983098	-0.00442765	-0.00600079
PI(34:1)	PI	837.69	577.534	260.156	-0.00210886	0.00255839	-0.00354514
PI(36:4)	PI	859.71	599.52	260.19	-0.00397883	0.000994446	0.000225907
PI(36:3)	PI	861.71	601.529	260.181	-0.00207995	0.00248646	-0.00208893
PI(36:2)	PI	863.71	603.544	260.166	-0.00396481	-0.00393673	-1.7637e-06
PI(36:1)	PI	865.72	605.562	260.158	-0.00658083	-1.28294e-05	-0.00299717
PI(38:6)	PI	883.73	623.521	260.209	-0.00618228	0.00122903	-0.0104937
PI(38:5)	PI	885.74	625.534	260.206	0.00586111	0.0040336	0.00197163
PI(38:4)	PI	887.74	627.549	260.191	-0.0330515	-0.00961311	-0.0252157
PI(38:3)	PI	889.74	629.557	260.183	-0.0123782	-0.00131776	-8.72835e-05
PI(38:2)	PI	891.74	631.636	260.104	-0.000889407	0.00738519	0.00125764
PI(40:8)	PI	907.76	647.64	260.12	0.00273843	0.00631298	0.00663002
PI(40:7)	PI	909.76	649.644	260.116	-0.0024377	0.00186269	-0.000166095
PI(40:6)	PI	911.76	651.546	260.214	-0.00597566	-0.00950613	-0.0131429
PI(40:5)	PI	913.76	653.558	260.202	-0.00457402	-0.00377691	-0.0112994
PI(40:4)	PI	915.77	655.578	260.192	-0.00695843	-0.00640975	-0.00585727
PS(36:4)	PS	784.64	599.516	185.124	0.0014172	0.00382751	-0.00160798
PS(36:3)	PS	786.64	601.528	185.112	-2.01384e-05	0.00306265	-0.00178499
PS(36:2)	PS	788.64	603.55	185.09	-0.0153284	0.00405138	0.0113032
PS(36:1)	PS	790.64	605.565	185.075	-0.0435797	-0.011249	0.00181056
PS(38:6)	PS	808.66	623.515	185.145	-0.00759517	0.00154051	-0.00296212
PS(38:5)	PS	810.66	625.532	185.128	-0.00146569	0.00640686	0.00200654
PS(38:4)	PS	812.66	627.549	185.111	-0.0167249	0.0145536	-0.00613921
PS(38:3)	PS	814.67	629.565	185.105	-0.00852971	0.00899979	0.00232228
PS(40:8)	PS	832.68	647.601	185.079	0.000532111	-0.00314625	0.0082252
PS(40:7)	PS	834.69	649.536	185.154	-0.0066129	0.00368926	-0.0125679
PS(40:6)	PS	836.69	651.549	185.141	-0.07142	0.00997417	-0.0852157
PS(40:5)	PS	838.69	653.561	185.129	-0.0166605	0.0132421	-0.0241514
PS(40:4)	PS	840.69	655.582	185.108	-0.0142301	0.00456025	-0.0113136
PS(42:7)	PS	862.71	677.562	185.148	-0.0034375	-5.40021e-05	0.00129147
SM(18,16:0)	SM	703.56	184.077	519.483	-0.0160277	0.104604	-0.0466042
SM(18,16:1)	SM	701.55	184.078	517.472	0.0064919	-0.0129702	-0.0281928
TAG(46:2) NL-18:1	TAG	792.64	493.437	299.203	0.00203699	-0.00153514	0.00368106
TAG(46:1) NL-18:1	TAG	794.65	495.45	299.2	-0.0108422	-0.00455584	0.00160589
TAG(46:2) NL-18:2	TAG	792.64	495.452	297.188	-0.00096131	-0.00200554	0.00160385
TAG(48:3) NL-18:1	TAG	818.67	519.452	299.218	-0.00119604	-0.00269189	0.00138263
TAG(46:2) NL-16:0	TAG	792.64	519.454	273.186	-0.00557066	-0.000855041	-0.000388534
TAG(50:5) NL-20:4	TAG	842.69	521.462	321.228	-0.00665979	0.000203721	-0.00298986
TAG(46:1) NL-16:0	TAG	794.65	521.465	273.185	-0.0129125	-0.00228598	0.00340913
TAG(48:2) NL-18:1	TAG	820.67	521.466	299.204	-0.00605196	-0.00682057	0.00809165
TAG(48:3) NL-18:2	TAG	818.67	521.467	297.203	-0.00695916	-0.00449278	0.00207179
TAG(48:1) NL-18:0	TAG	822.67	521.469	301.201	0.00241531	-0.00182025	0.00436472
TAG(46:2) NL-16:1	TAG	792.64	521.471	271.169	-0.00492732	0.00231346	-0.00141909
TAG(46:1) NL-16:1	TAG	794.65	523.476	271.174	-0.00380289	0.00117599	0.00178527
TAG(48:2) NL-18:2	TAG	820.67	523.484	297.186	-0.0120546	-0.00316573	0.00758439
TAG(48:0) NL-18:0	TAG	824.68	523.485	301.195	0.0035022	-0.00274104	0.00360797
TAG(48:1) NL-18:1	TAG	822.67	523.485	299.185	-0.012442	-0.00229065	0.011529
TAG(46:0) NL-16:0	TAG	796.65	523.486	273.164	-0.00648988	0.000493684	-0.00344653
TAG(49:2) NL-18:1	TAG	834.69	535.488	299.202	-0.000424398	0.000424358	0.00400438
TAG(49:1) NL-18:1	TAG	836.69	537.508	299.182	-0.00586048	-0.00164715	0.0079567
TAG(49:2) NL-18:2	TAG	834.69	537.519	297.171	0.000142996	-2.39268e-05	0.00408577
TAG(48:3) NL-16:0	TAG	818.67	545.47	273.2	-0.00168088	-0.00101987	0.00311179
TAG(50:4) NL-18:1	TAG	844.7	545.472	299.228	-0.00456889	-0.0025814	-0.00171456
TAG(48:3) NL-16:1	TAG	818.67	547.477	271.193	-0.00633131	0.00141415	-0.00097363
TAG(52:6) NL-20:4	TAG	868.72	547.479	321.241	-0.00494674	0.00164652	-0.00056665
TAG(48:2) NL-16:0	TAG	820.67	547.483	273.187	-0.0118768	0.000278184	0.00538192
TAG(50:3) NL-18:1	TAG	846.7	547.483	299.217	-0.00893773	-0.00776695	0.00711129
TAG(50:4) NL-18:2	TAG	844.7	547.484	297.216	-0.00554844	0.00105154	0.00620848
TAG(50:2) NL-18:0	TAG	848.7	547.484	301.216	-0.00473173	-0.00449141	0.0034524
TAG(54:6) NL-22:5	TAG	896.75	549.489	347.261	-0.001237	0.000906492	-0.00166717
TAG(46:1) NL-14:0	TAG	794.65	549.49	245.16	-0.0100953	0.00159255	-0.00133282
TAG(48:2) NL-16:1	TAG	820.67	549.492	271.178	-0.00474062	0.00400605	0.00446392
TAG(50:2) NL-18:1	TAG	848.7	549.492	299.208	-0.0116358	-0.00827366	0.0165265
TAG(54:7) NL-22:6	TAG	894.75	549.493	345.257	-0.0120936	0.00698482	-0.00353519
TAG(54:5) NL-22:4	TAG	898.75	549.493	349.257	-0.00148287	0.00236091	0.00331537
TAG(52:5) NL-20:4	TAG	870.72	549.494	321.226	0.00251254	0.00222854	0.00498403
TAG(52:2) NL-20:1	TAG	876.73	549.494	327.236	0.00203699	-0.00153514	0.00368106
TAG(52:4) NL-20:3	TAG	872.72	549.494	323.226	0.000811116	0.00203293	0.00882677
TAG(50:1) NL-18:0	TAG	850.7	549.498	301.202	-0.00228922	-0.0036454	0.00462456
TAG(50:3) NL-18:2	TAG	846.7	549.501	297.199	-0.00757702	-0.00279495	0.0140511
TAG(48:1) NL-16:0	TAG	822.67	549.501	273.169	-0.012398	0.00474354	0.0153669
TAG(50:4) NL-18:3	TAG	844.7	549.502	295.198	0.00036323	-0.000983623	0.00199419
TAG(47:1) NL-15:0	TAG	808.66	549.504	259.156	-0.00296766	0.00237658	0.0010307
TAG(49:1) NL-17:0	TAG	836.69	549.504	287.186	-0.00301591	0.00241522	0.00104746
TAG(49:2) NL-17:1	TAG	834.69	549.504	285.186	-0.00227982	0.00182574	0.000791807
TAG(54:5) NL-22:5	TAG	898.75	551.507	347.243	0.00186312	0.00193799	-0.00374938
TAG(54:6) NL-22:6	TAG	896.75	551.508	345.242	-0.0198879	0.00863798	-0.00625898
TAG(52:3) NL-20:3	TAG	874.73	551.508	323.222	-0.00303648	0.00980937	0.00125445
TAG(54:4) NL-22:4	TAG	900.75	551.509	349.241	-0.00349347	0.00342289	0.00077364
TAG(52:4) NL-20:4	TAG	872.72	551.51	321.211	0.00225501	0.00445711	0.00233719
TAG(52:5) NL-20:5	TAG	870.72	551.513	319.207	0.0040566	-0.00188931	-0.00359585
TAG(52:1) NL-20:1	TAG	878.73	551.514	327.216	0.000407216	0.000613465	0.00939529
TAG(52:2) NL-20:2	TAG	876.73	551.514	325.216	-0.00128877	0.00465834	0.0060119
TAG(50:3) NL-18:3	TAG	846.7	551.514	295.186	-0.00185387	0.000296188	0.00569443
TAG(49:0) NL-17:0	TAG	838.69	551.515	287.175	-0.00568532	-0.000221206	-0.00539407
TAG(48:0) NL-16:0	TAG	824.68	551.515	273.164	0.00970732	-0.000778784	-0.0113206
TAG(50:2) NL-18:2	TAG	848.7	551.516	297.184	-0.017271	0.00208495	0.0123702
TAG(50:0) NL-18:0	TAG	852.7	551.516	301.184	-0.00556323	0.00515091	-0.00909991
TAG(48:1) NL-16:1	TAG	822.67	551.517	271.153	-0.00134271	0.00778204	0.00848502
TAG(50:1) NL-18:1	TAG	850.7	551.518	299.182	-0.023036	0.00748102	0.0197517
TAG(46:0) NL-14:0	TAG	796.65	551.518	245.132	-0.0043791	0.00332068	-0.001288
TAG(49:1) NL-17:1	TAG	836.69	551.52	285.17	-0.000741632	-0.00189397	0.00508841
TAG(51:4) NL-18:2	TAG	858.71	561.501	297.209	0.00217359	-0.00163809	0.00392791
TAG(51:3) NL-18:1	TAG	860.71	561.502	299.208	-0.00580563	-0.00214592	0.00382255
TAG(49:2) NL-16:0	TAG	834.69	561.526	273.164	-0.00289837	-2.90616e-05	0.00209655
TAG(49:2) NL-16:1	TAG	834.69	563.518	271.172	-0.00176553	0.0012959	-0.00134704
TAG(51:2) NL-18:1	TAG	862.71	563.52	299.19	-0.00972856	-0.00530504	0.00391657
TAG(51:3) NL-18:2	TAG	860.71	563.527	297.183	-0.00910935	-0.0011895	-0.00128399
TAG(49:1) NL-16:0	TAG	836.69	563.543	273.148	-0.00757289	0.00302234	0.00848563
TAG(51:3) NL-18:1	TAG	864.72	565.534	299.186	-0.00921047	-0.00300692	0.00905223
TAG(51:2) NL-18:2	TAG	862.71	565.537	297.173	-0.00663756	-0.000695962	0.000369946
TAG(49:0) NL-16:0	TAG	838.69	565.542	273.148	0.000390846	-0.00156131	0.00573222
TAG(50:4) NL-16:0	TAG	844.7	571.477	273.223	-0.00501772	0.00203926	0.00261039
TAG(52:5) NL-18:1	TAG	870.72	571.484	299.236	0.00232906	-0.000531483	0.00538227
TAG(56:9) NL-22:6	TAG	918.77	573.49	345.28	-0.00774253	-0.000999575	0.00109925
TAG(50:4) NL-16:1	TAG	844.7	573.491	271.209	-0.00136223	0.00174576	0.00246981
TAG(54:7) NL-20:4	TAG	894.75	573.492	321.258	-0.001653	-0.000234425	0.00488923
TAG(52:3) NL-18:0	TAG	874.73	573.499	301.231	-0.00326796	-0.00239259	0.00615797
TAG(48:3) NL-14:0	TAG	818.67	573.5	245.17	-0.00123083	-0.000995891	0.00294848
TAG(50:3) NL-16:0	TAG	846.7	573.5	273.2	-0.00506622	-0.000121671	0.0135667
TAG(52:5) NL-18:2	TAG	870.72	573.5	297.22	-0.00102156	-0.000224149	0.00811149
TAG(52:4) NL-18:1	TAG	872.72	573.503	299.217	-0.00505226	-0.00308053	0.0108994
TAG(46:2) NL-12:0	TAG	792.64	575.506	217.134	-0.000773483	-0.00215915	0.00195804
TAG(56:6) NL-22:4	TAG	924.78	575.509	349.271	4.36481e-05	0.00383796	0.00866802
TAG(54:6) NL-20:4	TAG	896.75	575.514	321.236	-0.00184966	0.00517522	0.00842174
TAG(51:3) NL-17:1	TAG	860.71	575.514	285.196	-0.000904407	0.000680473	0.00476243
TAG(54:5) NL-20:3	TAG	898.75	575.514	323.236	-0.00114089	0.00647079	0.00899358
TAG(53:3) NL-19:1	TAG	888.74	575.515	313.225	0.00203699	-0.00153514	0.00368106
TAG(56:8) NL-22:6	TAG	920.77	575.516	345.254	-0.016363	0.00884754	0.00122719
TAG(56:7) NL-22:5	TAG	922.77	575.516	347.254	-0.0053366	0.00316381	0.0047063
TAG(52:5) NL-18:3	TAG	870.72	575.516	295.204	-0.00152709	0.00208678	0.00737052
TAG(49:2) NL-15:0	TAG	834.69	575.516	259.174	-0.00255868	-0.000268283	0.00240675
TAG(51:2) NL-17:0	TAG	862.71	575.516	287.194	-0.00148054	-0.000837598	0.00394259
TAG(52:3) NL-18:1	TAG	874.73	575.516	299.214	-0.0288006	-0.0123336	0.0239467
TAG(54:3) NL-20:1	TAG	902.75	575.516	327.234	-0.00484885	-0.00380516	0.00432034
TAG(50:3) NL-16:1	TAG	846.7	575.516	271.184	-0.00482312	0.00215403	0.0070846
TAG(52:2) NL-18:0	TAG	876.73	575.516	301.214	-0.0106918	-0.00771948	0.0079869
TAG(50:2) NL-16:0	TAG	848.7	575.516	273.184	-0.0230902	0.000286483	0.0208414
TAG(48:2) NL-14:0	TAG	820.67	575.517	245.153	-0.0102989	-0.00211416	0.00915333
TAG(52:4) NL-18:2	TAG	872.72	575.517	297.203	-0.010996	0.000851989	0.0218368
TAG(48:3) NL-14:1	TAG	818.67	575.518	243.152	0.00217359	-0.00163809	0.00392791
TAG(54:4) NL-20:2	TAG	900.75	575.518	325.232	-0.00396163	0.000777002	0.00363543
TAG(58:6) NL-24:5	TAG	952.8	577.521	375.279	0.00316517	0.00353625	0.00627518
TAG(56:5) NL-22:4	TAG	926.78	577.521	349.259	-0.00153858	0.00866264	0.00311569
TAG(50:3) NL-16:2	TAG	846.7	577.521	269.179	0.00325982	0.00113536	0.00944977
TAG(56:6) NL-22:5	TAG	924.78	577.523	347.257	-0.000870995	0.00802642	-0.000363088
TAG(50:2) NL-16:1	TAG	848.7	577.524	271.177	-0.00524487	0.00604827	0.0175502
TAG(54:4) NL-20:3	TAG	900.75	577.524	323.226	-0.00175755	0.0180086	0.0127955
TAG(56:7) NL-22:6	TAG	922.77	577.525	345.245	-0.0339335	0.0140147	-0.0110303
TAG(54:5) NL-20:4	TAG	898.75	577.525	321.225	-0.00017448	0.0120281	0.013592
TAG(54:6) NL-20:5	TAG	896.75	577.526	319.224	0.0025798	-0.00194422	0.00466198
TAG(46:1) NL-12:0	TAG	794.65	577.527	217.123	-0.00848218	-0.00324638	-0.00379656
TAG(51:1) NL-17:0	TAG	864.72	577.527	287.193	-0.00690357	-0.00471586	0.00146256
TAG(51:2) NL-17:1	TAG	862.71	577.529	285.181	-0.00935651	-0.00146883	0.00497222
TAG(52:4) NL-18:3	TAG	872.72	577.53	295.19	-0.00737683	0.00103417	0.00965904
TAG(48:2) NL-14:1	TAG	820.67	577.531	243.139	-0.00938426	-0.00307043	0.000717124
TAG(52:2) NL-18:1	TAG	876.73	577.531	299.199	-0.0486431	-0.0118853	0.028248
TAG(52:3) NL-18:2	TAG	874.73	577.531	297.199	-0.025932	-0.00305174	0.0266649
TAG(54:3) NL-20:2	TAG	902.75	577.532	325.218	-0.00345282	0.00760577	0.00612767
TAG(52:1) NL-18:0	TAG	878.73	577.532	301.198	-0.0166244	-0.00405421	0.0111696
TAG(53:2) NL-19:1	TAG	890.74	577.533	313.207	0.00203699	-0.00153514	0.00368106
TAG(54:2) NL-20:1	TAG	904.76	577.533	327.227	-0.00548356	0.000354933	0.00396433
TAG(48:1) NL-14:0	TAG	822.67	577.533	245.137	-0.0116363	0.00128411	0.0124111
TAG(50:1) NL-16:0	TAG	850.7	577.534	273.167	-0.0326722	0.0175783	0.0281774
TAG(54:1) NL-20:0	TAG	906.76	577.534	329.226	-0.00168896	-0.003899	0.00739742
TAG(49:1) NL-15:0	TAG	836.69	577.536	259.154	-0.00813208	-0.000697578	-0.000584418
TAG(54:3) NL-20:3	TAG	902.75	579.534	323.216	-0.000736357	0.00886491	0.00269351
TAG(54:4) NL-20:4	TAG	900.75	579.535	321.215	-0.00641367	0.00901124	0.00291434
TAG(56:6) NL-22:6	TAG	924.78	579.535	345.245	-0.025789	0.0114061	-0.0121606
TAG(56:4) NL-22:4	TAG	928.78	579.535	349.245	-0.00518995	0.00165589	0.00404186
TAG(56:5) NL-22:5	TAG	926.78	579.535	347.245	0.00256044	0.0062168	0.00102131
TAG(48:0) NL-14:0	TAG	824.68	579.541	245.139	-0.00125981	0.00130767	0.00308005
TAG(52:3) NL-18:3	TAG	874.73	579.542	295.188	-0.000391814	-0.000267501	0.00304566
TAG(52:1) NL-18:1	TAG	878.73	579.543	299.187	-0.0203233	-0.00170521	0.0122895
TAG(52:2) NL-18:2	TAG	876.73	579.543	297.187	-0.0125668	-0.00411394	0.00546999
TAG(54:1) NL-20:1	TAG	906.76	579.543	327.217	-0.0033508	-0.00255076	0.0042615
TAG(50:0) NL-16:0	TAG	852.7	579.543	273.157	-0.0141122	0.00718936	-0.00953546
TAG(50:1) NL-16:1	TAG	850.7	579.543	271.157	-0.00248364	0.00523886	0.00394787
TAG(54:2) NL-20:2	TAG	904.76	579.546	325.214	-0.00380163	0.00218785	0.000933493
TAG(52:0) NL-18:0	TAG	880.73	579.546	301.184	-0.00912529	0.00431524	-0.0119304
TAG(53:4) NL-18:1	TAG	886.74	587.52	299.22	-0.000937494	-0.00278543	0.00172976
TAG(51:3) NL-16:0	TAG	860.71	587.548	273.162	0.0029215	-0.000809742	0.00400963
TAG(54:9) NL-18:0	TAG	890.74	589.534	301.206	0.00241531	-0.00182025	0.00436472
TAG(53:4) NL-18:2	TAG	886.74	589.535	297.205	-0.00423585	-0.0012842	-0.000257855
TAG(53:3) NL-18:1	TAG	888.74	589.537	299.203	-0.00555216	-0.00496128	0.00475673
TAG(51:2) NL-16:0	TAG	862.71	589.555	273.155	-0.00824975	4.19705e-05	0.00426659
TAG(51:2) NL-16:1	TAG	862.71	591.543	271.167	-0.00227982	0.00182574	0.000791807
TAG(53:3) NL-18:2	TAG	888.74	591.547	297.193	-0.00601177	-0.00270753	0.00537145
TAG(53:1) NL-18:1	TAG	890.74	591.548	299.192	-0.00722798	-0.00576926	0.00274059
TAG(51:1) NL-16:0	TAG	864.72	591.552	273.168	-0.0125635	0.0014376	0.00268578
TAG(53:1) NL-18:1	TAG	892.74	593.561	299.179	-0.000777548	-0.00130609	0.00384793
TAG(52:6) NL-16:0	TAG	868.72	595.544	273.176	0.0147581	-0.0168268	-0.0143633
TAG(58:11) NL-22:6	TAG	942.79	597.492	345.298	-0.00258287	0.00257243	0.00160023
TAG(56:9) NL-20:4	TAG	918.77	597.492	321.278	0.00146891	-0.000422562	0.00362996
TAG(54:6) NL-18:1	TAG	896.75	597.5	299.25	-0.000577951	-0.00116833	0.00653764
TAG(54:7) NL-18:2	TAG	894.75	597.504	297.246	0.00348534	-0.00168573	0.00245754
TAG(52:5) NL-16:0	TAG	870.72	597.547	273.173	0.00109203	-0.00537572	0.00149208
TAG(54:5) NL-18:0	TAG	898.75	597.548	301.202	0.007736	-0.00675384	-0.00268378
TAG(56:8) NL-20:4	TAG	920.77	599.506	321.264	0.00622627	-0.00360059	-0.00320851
TAG(58:8) NL-22:4	TAG	948.8	599.506	349.294	-0.00433056	0.0025141	0.000661147
TAG(58:10) NL-22:6	TAG	944.8	599.507	345.293	-0.000656233	0.00377273	-8.16804e-05
TAG(56:7) NL-20:3	TAG	922.77	599.508	323.262	0.000393384	0.00130229	0.00313099
TAG(58:9) NL-22:5	TAG	946.8	599.51	347.289	0.00245323	0.00073844	-0.00026006
TAG(54:7) NL-18:3	TAG	894.75	599.512	295.238	0.000697894	0.000283451	0.00370015
TAG(52:5) NL-16:1	TAG	870.72	599.515	271.205	0.00137146	0.00244571	0.00760062
TAG(53:5) NL-17:1	TAG	884.74	599.515	285.225	0.00178391	0.000474856	-0.00122285
TAG(54:5) NL-18:1	TAG	898.75	599.516	299.234	0.00108502	-0.0022797	0.0227242
TAG(54:4) NL-18:0	TAG	900.75	599.517	301.233	-0.00372798	-0.000914595	0.0127059
TAG(56:5) NL-20:1	TAG	926.78	599.518	327.262	0.00297889	-0.00224499	0.00538319
TAG(50:4) NL-14:0	TAG	844.7	599.518	245.182	-0.0060168	-0.000662467	0.00157048
TAG(52:4) NL-16:0	TAG	872.72	599.518	273.202	-0.00778169	0.0048686	0.0171973
TAG(54:6) NL-18:2	TAG	896.75	599.518	297.232	0.00373831	0.00202166	0.0130454
TAG(51:5) NL-15:1	TAG	856.71	599.52	257.19	0.00371373	-0.0041801	-0.0027889
TAG(58:8) NL-22:5	TAG	948.8	601.521	347.279	-0.00164729	0.00389865	0.00380035
TAG(56:6) NL-20:3	TAG	924.78	601.522	323.258	-0.000652766	0.00371576	0.0065308
TAG(58:9) NL-22:6	TAG	946.8	601.522	345.278	-0.00719346	0.00922889	-0.000348858
TAG(53:4) NL-17:1	TAG	886.74	601.53	285.21	0.000737375	-0.0020025	0.00512601
TAG(54:6) NL-18:3	TAG	896.75	601.531	295.219	0.00411918	-0.00163628	0.00615619
TAG(53:3) NL-17:0	TAG	888.74	601.532	287.208	-0.0080875	-0.00289211	0.00227101
TAG(50:3) NL-14:0	TAG	846.7	601.532	245.168	-0.00539639	-0.00709479	0.00963817
TAG(56:4) NL-20:1	TAG	928.78	601.532	327.248	-0.000803251	-0.00526382	0.00985811
TAG(54:4) NL-18:1	TAG	900.75	601.532	299.218	-0.00330269	-0.0237648	0.0441182
TAG(54:3) NL-18:0	TAG	902.75	601.533	301.217	-0.00304578	-0.0139932	0.0233098
TAG(52:3) NL-16:0	TAG	874.73	601.533	273.197	-0.0291479	-0.000386744	0.0223745
TAG(55:4) NL-19:1	TAG	914.77	601.533	313.237	0.00210639	-0.00158745	0.00380649
TAG(54:5) NL-18:2	TAG	898.75	601.533	297.217	0.00157461	-0.00588935	0.0267981
TAG(56:3) NL-20:0	TAG	930.78	601.533	329.247	0.00229315	-0.00172819	0.00414398
TAG(52:4) NL-16:1	TAG	872.72	601.533	271.187	-0.00401915	-0.000899526	0.0105847
TAG(51:3) NL-15:0	TAG	860.71	601.534	259.176	0.000790741	-0.00194484	0.002836
TAG(56:7) NL-20:4	TAG	922.77	601.534	321.236	-0.000234458	0.00282547	0.00853712
TAG(56:5) NL-20:2	TAG	926.78	601.535	325.245	-0.000905708	-8.77034e-05	0.00460028
TAG(58:7) NL-22:4	TAG	950.8	601.539	349.261	1.91231e-05	0.00203615	0.00474498
TAG(56:5) NL-20:3	TAG	926.78	603.536	323.244	0.00293994	0.002498	0.00982182
TAG(58:6) NL-22:4	TAG	952.8	603.538	349.262	-0.00345324	6.05619e-05	0.0078004
TAG(50:3) NL-14:1	TAG	846.7	603.538	243.162	0.000243447	-0.00257797	0.00270307
TAG(58:8) NL-22:6	TAG	948.8	603.539	345.261	-0.00846498	0.000272618	-0.000998132
TAG(56:6) NL-20:4	TAG	924.78	603.539	321.241	0.00195071	0.00479899	0.00508036
TAG(58:7) NL-22:5	TAG	950.8	603.545	347.255	-0.00363804	-0.00176154	0.00118023
TAG(51:3) NL-15:0	TAG	862.71	603.545	259.165	-0.00770988	-0.00161045	-2.20756e-05
TAG(56:4) NL-20:2	TAG	928.78	603.546	325.234	0.000976702	-0.000290827	0.00467552
TAG(53:2) NL-17:0	TAG	890.74	603.547	287.193	-0.00444348	-0.00419772	0.0025682
TAG(53:3) NL-17:1	TAG	888.74	603.547	285.193	-0.00233885	-0.00438089	0.0059137
TAG(54:3) NL-18:1	TAG	902.75	603.547	299.203	-0.00507868	-0.0407005	0.0549088
TAG(52:2) NL-16:0	TAG	876.73	603.548	273.183	-0.0351434	-0.00611046	0.0200736
TAG(54:4) NL-18:2	TAG	900.75	603.548	297.202	-0.00248006	-0.0165328	0.03289
TAG(54:5) NL-18:3	TAG	898.75	603.548	295.202	0.000706953	-0.00366863	0.00804364
TAG(52:3) NL-16:1	TAG	874.73	603.548	271.182	-0.00475819	-0.00323962	0.010881
TAG(50:2) NL-14:0	TAG	848.7	603.548	245.152	-0.00797253	-0.00836327	0.00590296
TAG(55:3) NL-19:1	TAG	916.77	603.549	313.221	0.00253157	-0.00190788	0.00457483
TAG(51:3) NL-15:1	TAG	860.71	603.549	257.161	0.00203699	-0.00153514	0.00368106
TAG(52:4) NL-16:2	TAG	872.72	603.549	269.171	0.00210639	-0.00158745	0.00380649
TAG(56:2) NL-20:0	TAG	932.78	603.549	329.231	0.000362797	-0.00246327	0.00333561
TAG(54:2) NL-18:0	TAG	904.76	603.55	301.21	-0.0037643	-0.0183358	0.0220154
TAG(48:2) NL-12:0	TAG	820.67	603.55	217.12	-2.16049e-05	-0.0048286	0.00605537
TAG(56:3) NL-20:1	TAG	930.78	603.55	327.23	0.00212487	-0.010716	0.00885836
TAG(56:4) NL-20:3	TAG	928.78	605.554	323.226	-0.00135032	-0.0012362	-0.00348715
TAG(52:2) NL-16:1	TAG	876.73	605.559	271.171	-0.00346281	-0.00195989	0.00726694
TAG(52:1) NL-16:0	TAG	878.73	605.561	273.169	-0.0169533	-0.00153796	0.0109734
TAG(54:1) NL-18:0	TAG	906.76	605.561	301.199	-0.00400277	-0.0111165	0.00987267
TAG(54:3) NL-18:2	TAG	902.75	605.561	297.189	-0.00248275	-0.0152216	0.0208754
TAG(56:3) NL-20:2	TAG	930.78	605.562	325.218	0.00247412	-0.00186458	0.00447101
TAG(58:6) NL-22:5	TAG	952.8	605.562	347.238	-0.00265253	0.00263434	-0.000984851
TAG(54:2) NL-18:1	TAG	904.76	605.562	299.198	-0.00267564	-0.0273063	0.031058
TAG(50:1) NL-14:0	TAG	850.7	605.562	245.138	-0.0057887	-0.00625232	0.00684029
TAG(54:4) NL-18:3	TAG	900.75	605.563	295.187	0.00120594	-0.00304673	0.00479566
TAG(56:2) NL-20:1	TAG	932.78	605.563	327.217	0.00198258	-0.00374179	0.00391741
TAG(58:7) NL-22:6	TAG	950.8	605.564	345.236	-0.00640001	-0.000393463	-0.00412742
TAG(56:5) NL-20:4	TAG	926.78	605.565	321.215	-0.0064925	0.00476709	0.00509713
TAG(52:1) NL-16:1	TAG	878.73	607.559	271.171	0.00217359	-0.00163809	0.00392791
TAG(54:1) NL-18:1	TAG	906.76	607.574	299.186	-0.00267318	-0.0100435	0.0108816
TAG(54:2) NL-18:2	TAG	904.76	607.575	297.185	-0.00322608	-0.00826625	0.00947375
TAG(52:0) NL-16:0	TAG	880.73	607.575	273.155	-0.0015654	0.00179231	0.00134672
TAG(56:4) NL-20:4	TAG	928.78	607.577	321.203	-0.00669991	0.00459862	-0.00946577
TAG(56:11) NL-18:1	TAG	914.77	615.548	299.222	0.00210639	-0.00158745	0.00380649
TAG(53:2) NL-16:0	TAG	890.74	617.567	273.173	-0.0011272	-0.00201329	0.00146657
TAG(56:9) NL-18:1	TAG	918.77	619.582	299.188	0.00253157	-0.00190788	0.00457483
TAG(53:0) NL-16:0	TAG	894.75	621.492	273.258	-0.00182006	0.00051386	-0.00114474
TAG(56:8) NL-18:1	TAG	920.77	621.495	299.275	0.000829334	0.00127206	-0.000231905
TAG(58:10) NL-20:4	TAG	944.8	623.507	321.293	0.000154709	0.00505925	0.00143762
TAG(60:12) NL-22:6	TAG	968.82	623.508	345.312	-0.0133497	0.0083034	-0.0104803
TAG(56:7) NL-18:1	TAG	922.77	623.508	299.262	-0.0135109	0.00506913	0.00227801
TAG(58:9) NL-20:3	TAG	946.8	623.51	323.289	-2.92419e-05	0.00209337	0.00195504
TAG(60:11) NL-22:5	TAG	970.82	623.511	347.309	0.00327946	0.00113902	0.00125054
TAG(56:8) NL-18:2	TAG	920.77	623.519	297.251	-0.00488686	0.00218212	0.00683635
TAG(52:6) NL-14:0	TAG	868.72	623.574	245.146	0.00538828	-0.00452413	-0.00479412
TAG(58:6) NL-20:0	TAG	952.8	623.576	329.224	0.00359741	-0.00301377	-0.00338441
TAG(56:6) NL-18:0	TAG	924.78	623.576	301.204	0.0295522	-0.0333663	-0.0293323
TAG(54:6) NL-16:0	TAG	896.75	623.577	273.173	0.0247507	-0.0281565	-0.0263146
TAG(60:11) NL-22:6	TAG	970.82	625.521	345.299	-0.00303717	0.00381931	-0.00796585
TAG(54:6) NL-16:1	TAG	896.75	625.523	271.227	-0.00300296	0.00363991	0.000340487
TAG(56:6) NL-18:1	TAG	924.78	625.524	299.256	0.00118199	0.00359846	0.00969413
TAG(54:5) NL-16:0	TAG	898.75	625.524	273.226	0.00236911	0.00483996	0.00139359
TAG(53:6) NL-15:1	TAG	882.73	625.524	257.206	-0.00554166	-0.000250696	-0.00208833
TAG(58:9) NL-20:4	TAG	946.8	625.524	321.276	0.00574019	-0.000434825	0.00606331
TAG(60:10) NL-22:5	TAG	972.82	625.525	347.295	0.00301637	0.00399631	0.00415987
TAG(58:8) NL-20:3	TAG	948.8	625.525	323.275	0.00200678	0.00138331	0.00597496
TAG(56:7) NL-18:2	TAG	922.77	625.533	297.237	-0.0018903	0.00347208	0.00482489
TAG(56:5) NL-18:0	TAG	926.78	625.582	301.198	0.00491604	-0.00730147	-0.00677722
TAG(54:5) NL-16:1	TAG	898.75	627.537	271.213	0.0055792	0.00688172	0.00228746
TAG(56:5) NL-18:1	TAG	926.78	627.538	299.242	-0.00204847	0.00573734	0.0109731
TAG(54:4) NL-16:0	TAG	900.75	627.539	273.211	-0.00455863	0.0168164	0.0105532
TAG(52:4) NL-14:0	TAG	872.72	627.539	245.181	-0.00274028	0.000260827	-0.00229029
TAG(58:7) NL-20:3	TAG	950.8	627.541	323.259	-0.000245357	0.00158228	0.00477878
TAG(56:6) NL-18:2	TAG	924.78	627.546	297.234	-0.00292414	0.00630539	0.00933278
TAG(60:10) NL-22:6	TAG	972.82	627.547	345.273	-0.00185516	0.00115718	0.000684968
TAG(56:4) NL-18:0	TAG	928.78	627.549	301.231	-0.00427052	0.00588776	0.00215861
TAG(58:8) NL-20:4	TAG	948.8	627.549	321.251	0.00144619	-0.00228161	0.00475131
TAG(53:5) NL-15:1	TAG	884.74	627.551	257.189	2.60999e-05	0.00258876	-0.00124
TAG(54:4) NL-16:1	TAG	900.75	629.551	271.199	-0.000946356	0.000634873	0.00205837
TAG(58:7) NL-20:4	TAG	950.8	629.553	321.247	0.000135098	0.00279894	0.00322694
TAG(58:6) NL-20:3	TAG	952.8	629.555	323.245	0.00183776	0.00217216	0.00290814
TAG(60:9) NL-22:6	TAG	974.83	629.558	345.272	0.00299199	0.000946555	-0.000670631
TAG(56:5) NL-18:2	TAG	926.78	629.562	297.217	-0.0034685	-0.00095822	0.00461556
TAG(56:4) NL-18:1	TAG	928.78	629.564	299.216	0.00172004	-0.00241604	0.0106352
TAG(54:3) NL-16:0	TAG	902.75	629.564	273.186	-0.00387395	0.00989565	0.00556461
TAG(56:3) NL-18:0	TAG	930.78	629.565	301.215	-0.00581121	-0.00135804	0.00431484
TAG(58:6) NL-20:4	TAG	952.8	631.57	321.23	-0.000909358	-0.00111784	0.00287314
TAG(54:2) NL-16:0	TAG	904.76	631.58	273.18	-0.00903101	0.00225374	0.00619905
TAG(56:4) NL-18:2	TAG	928.78	631.58	297.2	-6.76233e-05	-0.00418818	0.00914837
TAG(56:3) NL-18:1	TAG	930.78	631.582	299.198	0.000948514	-0.00848238	0.0128862
TAG(56:2) NL-18:0	TAG	932.78	631.582	301.197	-0.0027764	-0.00311814	0.00691711
TAG(54:3) NL-16:1	TAG	902.75	631.583	271.167	0.00210639	-0.00158745	0.00380649
TAG(54:1) NL-16:0	TAG	906.76	633.592	273.168	-0.0116705	-0.000946913	0.00179944
TAG(56:2) NL-18:1	TAG	932.78	633.594	299.186	9.05227e-05	-0.00701568	0.0106604
TAG(56:3) NL-18:2	TAG	930.78	633.594	297.186	0.00312034	-0.00235159	0.0056388
TAG(56:1) NL-18:1	TAG	934.79	635.607	299.183	0.00235502	-0.00177482	0.00425578
TAG(54:0) NL-16:0	TAG	908.76	635.609	273.151	-0.00327413	-0.000693493	-0.00204824
TAG(56:8) NL-16:0	TAG	920.77	647.506	273.264	-0.00576545	0.00146419	0.00136275
TAG(58:9) NL-18:1	TAG	946.8	647.511	299.289	0.00114536	0.000463153	-0.00242642
TAG(58:8) NL-18:0	TAG	948.8	647.515	301.285	0.002433	-0.00397604	-0.000315902
TAG(56:7) NL-16:0	TAG	922.77	649.523	273.247	-0.0132803	0.00690918	-8.98929e-05
TAG(56:8) NL-16:1	TAG	920.77	649.523	271.247	0.0021032	0.00269425	0.00249052
TAG(58:8) NL-18:1	TAG	948.8	649.53	299.27	-0.00583207	-0.00123338	0.0027182
TAG(58:7) NL-18:0	TAG	950.8	649.532	301.268	-0.00520564	0.000136946	-0.00212969
TAG(56:7) NL-16:1	TAG	922.77	651.536	271.234	0.00323706	-0.000194888	0.00284558
TAG(58:8) NL-18:2	TAG	948.8	651.548	297.252	0.00262964	-0.000115946	0.00304994
TAG(58:7) NL-18:1	TAG	950.8	651.549	299.251	-0.00459345	0.00316405	0.000753647
TAG(58:6) NL-18:0	TAG	952.8	651.608	301.192	0.0169845	-0.022858	-0.0204216
TAG(56:6) NL-16:0	TAG	924.78	651.609	273.171	0.0181829	-0.0209316	-0.0182239
TAG(58:6) NL-18:1	TAG	952.8	653.551	299.249	-0.00457891	0.00151322	0.00285513
TAG(56:6) NL-16:1	TAG	924.78	653.556	271.224	0.00287221	0.00201993	0.00192274
TAG(58:7) NL-18:2	TAG	950.8	653.563	297.237	0.00337237	0.000908137	0.00548864
TAG(56:5) NL-16:0	TAG	926.78	653.616	273.164	0.00526211	0.000264388	0.00263268
TAG(56:4) NL-16:0	TAG	928.78	655.566	273.214	-0.00218912	0.00809275	0.00339589
TAG(58:5) NL-18:1	TAG	954.81	655.579	299.231	-0.00232879	0.00130362	0.000833781
TAG(56:3) NL-16:0	TAG	930.78	657.587	273.193	0.00121288	0.00109937	0.00368793
TAG(58:4) NL-18:1	TAG	956.81	657.591	299.219	0.00246908	-0.000228823	0.00297315
TAG(58:3) NL-18:1	TAG	958.81	659.611	299.199	0.00241531	-0.00182025	0.00436472
TAG(58:2) NL-18:1	TAG	960.81	661.625	299.185	0.00217359	-0.00163809	0.00392791
TAG(58:7) NL-16:0	TAG	950.8	677.558	273.242	0.00202133	0.00245678	0.00284062
TAG(58:6) NL-16:0	TAG	952.8	679.635	273.165	-0.000937238	-0.00247206	-0.00293017
Unknown	Unknown	828.68	60.0474	768.633	-0.00401081	0.00334058	-0.0022756
Unknown	Unknown	826.68	60.0477	766.632	-0.000667954	-0.00537303	0.00612133
Unknown	Unknown	594.45	60.0479	534.402	0.00317064	-0.00122685	-0.00176691
Unknown	Unknown	566.42	60.0482	506.372	0.00489544	0.0038476	0.000251277
Unknown	Unknown	772.62	60.0823	712.538	-0.00318876	-0.00408745	0.00034744
Unknown	Unknown	808.66	60.0824	748.578	0.00415558	-0.00601696	-0.00750091
Unknown	Unknown	749.6	60.0825	689.518	-0.00152147	-0.00428541	0.00530168
Unknown	Unknown	706.56	60.0826	646.477	-0.00728963	-0.0100549	-0.00188456
Unknown	Unknown	746.6	60.0828	686.517	-0.00264285	0.00137473	0.000818191
Unknown	Unknown	812.66	60.0829	752.577	-0.00378374	0.0015266	0.000350254
Unknown	Unknown	729.58	60.0829	669.497	-0.00384317	-0.00166532	0.00905325
Unknown	Unknown	835.69	60.0831	775.607	-0.00061231	-0.00739939	-0.00530727
Unknown	Unknown	813.66	60.0831	753.577	-0.00529651	0.00730301	0.0011999
Unknown	Unknown	806.66	60.0832	746.577	-0.00379866	-0.00220869	-0.00486363
Unknown	Unknown	730.58	60.0832	670.497	-0.00464622	0.00276645	0.00932617
Unknown	Unknown	761.61	60.0832	701.527	-0.0110538	0.00335864	0.00542963
Unknown	Unknown	721.57	60.0833	661.487	-0.00618558	0.000376608	-0.000516217
Unknown	Unknown	720.57	60.0833	660.487	-0.00597692	-0.000762076	0.00577353
Unknown	Unknown	784.64	60.0833	724.557	-0.00492562	0.00563725	0.00172258
Unknown	Unknown	783.63	60.0833	723.547	-0.0105658	-0.0019614	0.0056508
Unknown	Unknown	703.56	60.0834	643.477	0.000509301	0.00462079	-0.000584055
Unknown	Unknown	736.59	60.0835	676.507	-0.0102859	-0.00254377	0.00556937
Unknown	Unknown	834.69	60.0835	774.607	-0.00107578	0.0012631	0.000738521
Unknown	Unknown	810.66	60.0836	750.576	0.00446502	-0.00494485	-0.0027479
Unknown	Unknown	756.61	60.0836	696.526	0.000802007	0.00123014	-0.000224263
Unknown	Unknown	764.62	60.0836	704.536	-0.00318005	-0.0011129	0.000698396
Unknown	Unknown	814.67	60.0837	754.586	-0.00667753	0.000484069	-0.005142
Unknown	Unknown	734.59	60.0837	674.506	-0.00578787	-0.00962581	0.016776
Unknown	Unknown	524.38	60.0837	464.296	0.00334328	-0.000991046	0.000845342
Unknown	Unknown	758.61	60.0837	698.526	-0.000739434	0.00704748	0.00879827
Unknown	Unknown	748.6	60.0838	688.516	-0.00498352	-0.00159449	-0.00286651
Unknown	Unknown	827.68	60.0839	767.596	-0.00228746	0.00183638	0.00169636
Unknown	Unknown	787.64	60.0839	727.556	-0.00262114	0.0038809	0.00334456
Unknown	Unknown	737.59	60.0839	677.506	0.000866623	-0.00455344	0.00183462
Unknown	Unknown	733.59	60.0839	673.506	-0.00577859	0.00509774	0.000636152
Unknown	Unknown	809.66	60.0839	749.576	0.00810014	0.000890879	0.000257098
Unknown	Unknown	782.63	60.0839	722.546	-0.0124067	-0.00594461	-0.00256245
Unknown	Unknown	836.69	60.0839	776.606	0.00917951	-0.00185817	-0.00171149
Unknown	Unknown	788.64	60.0839	728.556	0.00218292	0.000345828	0.00223965
Unknown	Unknown	774.63	60.0839	714.546	0.00256823	-0.00245516	0.000695516
Unknown	Unknown	759.61	60.084	699.526	-0.00695365	-0.00426729	0.0047077
Unknown	Unknown	839.69	60.084	779.606	0.00439521	-0.00204702	-0.003896
Unknown	Unknown	760.61	60.084	700.526	-0.00387807	0.0103663	-0.0145722
Unknown	Unknown	718.57	60.0841	658.486	0.00319716	0.00439139	-0.00103598
Unknown	Unknown	522.38	60.0841	462.296	0.00280011	-0.00400332	0.0121925
Unknown	Unknown	832.68	60.0842	772.596	-0.000715882	-0.00134029	-0.00488841
Unknown	Unknown	747.6	60.0842	687.516	0.00197024	0.00214222	0.010627
Unknown	Unknown	762.61	60.0842	702.526	0.00447899	-0.00583127	0.00488271
Unknown	Unknown	841.69	60.0842	781.606	-0.00701228	-0.00506342	0.00023398
Unknown	Unknown	811.66	60.0842	751.576	0.00237859	-0.00456535	0.00804124
Unknown	Unknown	775.63	60.0843	715.546	0.00104677	-0.00433897	-0.00204015
Unknown	Unknown	732.58	60.0843	672.496	0.00115833	0.0168412	0.0057867
Unknown	Unknown	801.65	60.0844	741.566	-0.00289178	-0.00129117	-0.00194566
Unknown	Unknown	829.68	60.0844	769.596	-0.00414447	-0.00428238	-0.000486228
Unknown	Unknown	722.57	60.0845	662.486	0.00147531	0.00252198	0.000565907
Unknown	Unknown	735.59	60.0845	675.505	-0.00739923	-0.00845153	0.00508684
Unknown	Unknown	816.67	60.0846	756.585	-0.00194267	-0.00186771	0.00492287
Unknown	Unknown	789.64	60.0846	729.555	-0.00131702	0.00159804	0.00650801
Unknown	Unknown	785.64	60.0846	725.555	-0.000311514	0.00216344	0.000126374
Unknown	Unknown	815.67	60.0846	755.585	-0.00549971	-0.00125336	-0.00208727
Unknown	Unknown	496.35	60.0846	436.265	0.00140924	-0.00263171	-0.00119746
Unknown	Unknown	786.64	60.0846	726.555	0.00683425	0.00410221	-0.000971114
Unknown	Unknown	838.69	60.0846	778.605	-0.00199701	0.000552465	0.00304973
Unknown	Unknown	731.58	60.0847	671.495	-0.00460936	0.0178627	0.0199207
Unknown	Unknown	705.56	60.0847	645.475	-0.000156235	-0.00197108	-0.00158751
Unknown	Unknown	763.62	60.0848	703.535	-0.00419532	-0.00876866	0.00132597
Unknown	Unknown	790.64	60.0848	730.555	0.00496481	0.00112513	0.00575115
Unknown	Unknown	707.56	60.0849	647.475	-0.00404809	-0.00979779	-0.00412583
Unknown	Unknown	744.6	60.0849	684.515	-0.00382998	0.0026717	-0.00320716
Unknown	Unknown	833.68	60.0851	773.595	0.00178994	-0.0025548	0.00164678
Unknown	Unknown	807.66	60.0852	747.575	0.0013352	0.000502719	0.000870441
Unknown	Unknown	766.62	60.0854	706.535	0.000308995	-0.00435876	-0.00327329
Unknown	Unknown	704.56	60.0855	644.474	-0.00225288	0.00563446	-0.0017346
Unknown	Unknown	735.59	61.0852	674.505	-0.00688067	-0.0021723	0.00382216
Unknown	Unknown	732.58	61.0858	671.494	-0.000626803	0.00244963	0.00196518
Unknown	Unknown	733.59	61.0868	672.503	-0.000379289	0.000758533	-0.00121894
Unknown	Unknown	736.59	61.087	675.503	-0.00382462	0.00131635	-0.00347958
Unknown	Unknown	762.61	61.0871	701.523	-0.00574245	0.0110508	0.000235947
Unknown	Unknown	763.62	61.0874	702.533	-0.00168341	0.000738671	-0.000463184
Unknown	Unknown	761.61	61.0878	700.522	0.000426742	0.000847458	-0.000754988
Unknown	Unknown	168.02	63.0257	104.994	0.00215874	0.00012895	0.000365323
Unknown	Unknown	304.16	63.0272	241.133	0.00504896	-0.00527016	-0.00464196
Unknown	Unknown	149	65.0392	83.9608	0.00135291	0.00320875	-0.00242731
Unknown	Unknown	376.23	65.0406	311.189	0.00181981	0.000281442	0.000196874
Unknown	Unknown	360.21	65.0407	295.169	0.00646526	-0.00592571	-0.00355701
Unknown	Unknown	369.22	65.0413	304.179	-0.00312562	0.000176666	-0.00337555
Unknown	Unknown	170.02	65.0414	104.979	0.00119481	-0.000925916	-0.00317997
Unknown	Unknown	333.19	65.0415	268.149	0.00555508	-0.00592266	-0.00484945
Unknown	Unknown	332.19	65.0417	267.148	0.0190037	-0.00830312	-0.00657032
Unknown	Unknown	485.34	65.0417	420.298	0.00105058	-0.00228065	-0.00476198
Unknown	Unknown	152.01	65.0419	86.9681	-0.00953105	0.000136615	-0.0043918
Unknown	Unknown	305.16	65.0419	240.118	0.0168903	-0.00956663	-0.00823344
Unknown	Unknown	359.21	65.042	294.168	0.00831379	-0.00125604	-0.00336785
Unknown	Unknown	776.63	65.0422	711.588	-0.00145299	0.00336341	0.00602241
Unknown	Unknown	168.02	65.0422	102.978	0.00707596	0.00302216	-0.00415135
Unknown	Unknown	304.16	65.0423	239.118	0.0405329	-0.0191382	-0.0154866
Unknown	Unknown	305.16	66.0456	239.114	0.00775573	-0.00576825	-0.00400751
Unknown	Unknown	168.02	66.0492	101.971	0.00267265	-0.00079225	0.000675773
Unknown	Unknown	349.2	67.0541	282.146	0.00136392	-0.00123518	0.00125193
Unknown	Unknown	726.58	67.0547	659.525	0.00124636	0.00714449	0.00118613
Unknown	Unknown	791.64	67.0548	724.585	-6.95672e-06	0.000829907	0.00335628
Unknown	Unknown	209.06	67.0551	142.005	0.00147046	-0.00244922	0.000990746
Unknown	Unknown	745.6	67.0552	678.545	0.000629124	0.00347644	0.00520803
Unknown	Unknown	548.4	67.0555	481.344	0.00335805	-0.00126602	-0.00157293
Unknown	Unknown	764.62	67.0555	697.564	-0.00671783	0.00244437	-0.00650923
Unknown	Unknown	750.6	67.0556	683.544	0.00363605	0.00867166	0.00146714
Unknown	Unknown	612.46	67.0556	545.404	-0.0032105	0.000181464	-0.00346721
Unknown	Unknown	341.2	67.0559	274.144	0.00409879	0.00719904	-0.013907
Unknown	Unknown	744.6	67.0559	677.544	-0.000884141	0.00580409	0.00493395
Unknown	Unknown	566.42	67.0559	499.364	0.000549448	0.00786382	-0.0121594
Unknown	Unknown	567.42	67.056	500.364	0.00161114	-0.000655193	-0.00195471
Unknown	Unknown	526.38	67.0561	459.324	0.00267265	-0.00079225	0.000675773
Unknown	Unknown	564.42	67.0562	497.364	0.00258292	0.000828278	-0.0002327
Unknown	Unknown	746.6	67.0563	679.544	0.00128647	-0.00377878	0.00402811
Unknown	Unknown	876.73	67.0563	809.674	-0.00322935	-0.00435527	0.00143823
Unknown	Unknown	594.45	67.0564	527.394	0.00623784	-0.0031396	-0.00520699
Unknown	Unknown	778.63	67.0564	711.574	-0.00689861	0.000316572	-0.00268824
Unknown	Unknown	794.65	67.0564	727.594	0.00818537	-0.00343211	0.000457014
Unknown	Unknown	812.66	67.0565	745.603	-0.00311125	0.000175854	-0.00336003
Unknown	Unknown	724.58	67.0565	657.524	0.000544532	0.00471293	-0.00454702
Unknown	Unknown	827.68	67.0566	760.623	0.00445708	0.00260994	-0.00161317
Unknown	Unknown	828.68	67.0567	761.623	0.00226423	-0.0080562	-0.00529833
Unknown	Unknown	725.58	67.0568	658.523	0.00152057	-0.00253267	0.0010245
Unknown	Unknown	766.62	67.0568	699.563	0.000185397	0.0109464	0.00312735
Unknown	Unknown	810.66	67.0568	743.603	0.00341284	0.00302769	-0.000473342
Unknown	Unknown	332.19	67.0569	265.133	0.00316292	-0.00140986	-0.0020766
Unknown	Unknown	729.58	67.0569	662.523	-0.000941327	0.00575869	0.00550761
Unknown	Unknown	814.67	67.0569	747.613	-0.00358426	0.00123363	-0.00326091
Unknown	Unknown	775.63	67.057	708.573	-0.00638285	-0.000530872	0.00266296
Unknown	Unknown	748.6	67.057	681.543	-0.00551044	0.000442009	-0.00431256
Unknown	Unknown	502.36	67.057	435.303	0.00466215	0.00104755	-0.00160286
Unknown	Unknown	903.75	67.057	836.693	0.00253157	-0.00190788	0.00457483
Unknown	Unknown	749.6	67.057	682.543	-0.0115886	0.0083735	-0.00434684
Unknown	Unknown	837.69	67.057	770.633	0.00133194	-0.00446786	-0.00160472
Unknown	Unknown	781.63	67.0571	714.573	-0.00658322	-0.00187093	-0.00580197
Unknown	Unknown	267.12	67.0571	200.063	0.00532922	0.00525057	-0.00833378
Unknown	Unknown	662.51	67.0571	595.453	-0.010398	0.00626578	-0.00702371
Unknown	Unknown	348.2	67.0571	281.143	0.00308151	0.00382706	-0.00877971
Unknown	Unknown	338.19	67.0571	271.133	0.00174609	-0.00302888	0.00988344
Unknown	Unknown	902.75	67.0571	835.693	0.000712735	-0.0026869	0.00391892
Unknown	Unknown	877.73	67.0572	810.673	0.00210639	-0.00158745	0.00380649
Unknown	Unknown	797.65	67.0572	730.593	0.000697675	-0.00443734	0.00408148
Unknown	Unknown	751.6	67.0572	684.543	-0.000462307	0.00871527	-0.00261579
Unknown	Unknown	898.75	67.0572	831.693	0.00203699	-0.00153514	0.00368106
Unknown	Unknown	776.63	67.0573	709.573	-0.0109953	-0.00767617	-8.35303e-05
Unknown	Unknown	811.66	67.0573	744.603	-0.00146932	-0.00441684	0.00238814
Unknown	Unknown	795.65	67.0573	728.593	0.00561518	-0.00442552	0.0039351
Unknown	Unknown	838.69	67.0573	771.633	-0.00946822	0.00188874	0.000639937
Unknown	Unknown	313.17	67.0573	246.113	0.00111972	-0.000867727	-0.00298013
Unknown	Unknown	331.19	67.0573	264.133	0.0114056	0.00487403	-0.00903739
Unknown	Unknown	702.55	67.0573	635.493	-0.00260987	0.00457558	-0.00550117
Unknown	Unknown	793.64	67.0574	726.583	0.00195142	-0.00645984	-0.00120593
Unknown	Unknown	728.58	67.0574	661.523	5.12113e-05	0.00320953	0.0046595
Unknown	Unknown	779.63	67.0575	712.572	-0.00493003	0.00230947	-0.0083626
Unknown	Unknown	904.76	67.0575	837.702	0.00229315	-0.00172819	0.00414398
Unknown	Unknown	768.62	67.0575	701.562	0.0078037	-0.00388417	0.00421095
Unknown	Unknown	359.21	67.0575	292.152	0.0209714	0.0100117	-0.0147647
Unknown	Unknown	377.23	67.0575	310.173	0.00651222	0.00539734	-0.0106911
Unknown	Unknown	770.62	67.0575	703.562	0.00912355	-0.00385457	-0.00462471
Unknown	Unknown	361.21	67.0576	294.152	0.00382225	0.00241151	-0.00193962
Unknown	Unknown	767.62	67.0576	700.562	0.00574542	0.00238534	0.00157498
Unknown	Unknown	836.69	67.0576	769.632	-0.00252988	0.00237689	-0.00422072
Unknown	Unknown	875.73	67.0576	808.672	0.00327169	-0.000901734	0.0070744
Unknown	Unknown	769.62	67.0577	702.562	0.000294759	-0.00696815	0.000836284
Unknown	Unknown	796.65	67.0577	729.592	0.00774859	0.000132289	0.00148897
Unknown	Unknown	780.63	67.0577	713.572	0.00322983	0.00415325	-0.00139295
Unknown	Unknown	627.48	67.0577	560.422	-0.00490413	-0.00249745	-0.0058046
Unknown	Unknown	840.69	67.0577	773.632	0.00120956	-0.00335971	0.00606297
Unknown	Unknown	808.66	67.0577	741.602	-0.0010404	0.00159135	0.00202414
Unknown	Unknown	638.49	67.0578	571.432	-0.00263115	-0.0011748	-0.0017703
Unknown	Unknown	718.57	67.0578	651.512	0.00885774	0.00533455	0.00494987
Unknown	Unknown	756.61	67.0578	689.552	-0.00311125	0.000175854	-0.00336003
Unknown	Unknown	370.22	67.0578	303.162	-0.00156923	0.00398681	-0.00481367
Unknown	Unknown	703.56	67.0578	636.502	0.0008012	0.00348351	0.00056785
Unknown	Unknown	874.73	67.0579	807.672	0.000514425	-0.0019759	0.00500382
Unknown	Unknown	774.63	67.0579	707.572	0.00353759	-8.08342e-05	-0.0023392
Unknown	Unknown	900.75	67.0579	833.692	0.0025798	-0.00194422	0.00466198
Unknown	Unknown	790.64	67.058	723.582	0.00501638	-0.00352747	-0.00265095
Unknown	Unknown	777.63	67.058	710.572	-0.00771591	0.00373655	-0.00736966
Unknown	Unknown	730.58	67.058	663.522	0.00524347	-0.00133845	0.00345156
Unknown	Unknown	752.6	67.058	685.542	-0.00257928	0.0017286	0.00527208
Unknown	Unknown	369.22	67.058	302.162	-0.0149636	0.00776533	-0.00415062
Unknown	Unknown	782.63	67.058	715.572	-0.00178035	-0.00552946	0.00750434
Unknown	Unknown	754.61	67.058	687.552	0.00397943	-0.000168365	0.00319955
Unknown	Unknown	765.62	67.0581	698.562	-0.0047899	-0.00348357	-0.00574009
Unknown	Unknown	826.68	67.0582	759.622	-0.00502653	-0.00220754	0.00013194
Unknown	Unknown	753.61	67.0583	686.552	0.00163648	0.000293739	-0.000346374
Unknown	Unknown	824.68	67.0584	757.622	0.00154207	-0.00439641	0.00560319
Unknown	Unknown	376.23	67.0584	309.172	0.0117249	0.00673282	-0.0185889
Unknown	Unknown	792.64	67.0585	725.582	0.0049346	-0.00947569	0.00505024
Unknown	Unknown	360.21	67.0586	293.151	0.00810891	0.00254531	-0.0024077
Unknown	Unknown	377.23	68.0612	309.169	0.005191	0.000387554	-0.00127319
Unknown	Unknown	360.21	68.0622	292.148	0.0049171	0.00152349	-0.00185288
Unknown	Unknown	168.02	68.9827	99.0373	-0.0040112	0.00179146	-0.00210752
Unknown	Unknown	403.26	68.9993	334.261	0.00129422	0.00117309	0.00393524
Unknown	Unknown	503.36	69.0357	434.324	0.00126053	-0.000976849	-0.0033549
Unknown	Unknown	751.6	69.0702	682.53	0.00551457	0.00617847	0.00631079
Unknown	Unknown	744.6	69.0704	675.53	0.00276932	0.00595673	0.00352119
Unknown	Unknown	724.58	69.0709	655.509	0.00174645	-0.00492714	-0.00518119
Unknown	Unknown	779.63	69.0714	710.559	-0.000607634	-0.00082972	0.00285225
Unknown	Unknown	792.64	69.0714	723.569	0.00580875	-0.00610792	0.00757947
Unknown	Unknown	770.62	69.0715	701.548	0.000809343	-0.00214258	0.00417126
Unknown	Unknown	876.73	69.0717	807.658	-0.00410713	0.00166717	0.00216644
Unknown	Unknown	777.63	69.0717	708.558	0.000637577	-0.00449158	-0.00646068
Unknown	Unknown	627.48	69.0717	558.408	-0.00324312	-0.000877502	-0.00114271
Unknown	Unknown	766.62	69.0717	697.548	0.000833674	0.00281097	0.00700448
Unknown	Unknown	769.62	69.0717	700.548	0.00143609	-0.00241551	0.0124535
Unknown	Unknown	767.62	69.0718	698.548	0.000553732	0.00594999	0.00254958
Unknown	Unknown	837.69	69.0719	768.618	-0.00263115	-0.0011748	-0.0017703
Unknown	Unknown	718.57	69.072	649.498	0.000878151	0.0104893	0.00860496
Unknown	Unknown	730.58	69.072	661.508	0.00784044	0.00362305	0.000237615
Unknown	Unknown	566.42	69.072	497.348	0.00293424	0.00343911	0.00109936
Unknown	Unknown	728.58	69.072	659.508	-0.00288958	0.00417508	0.0041893
Unknown	Unknown	877.73	69.0721	808.658	-0.000309824	-0.00230224	0.00183673
Unknown	Unknown	640.49	69.0722	571.418	-0.00521418	-0.00116492	-0.00444968
Unknown	Unknown	745.6	69.0722	676.528	0.00175356	0.0019959	0.00318098
Unknown	Unknown	502.36	69.0723	433.288	0.00500047	0.00214125	-0.00514079
Unknown	Unknown	796.65	69.0723	727.578	0.00133612	-0.00567617	-0.00149195
Unknown	Unknown	331.19	69.0723	262.118	0.00279354	0.00604025	-0.0068185
Unknown	Unknown	719.57	69.0723	650.498	0.00161612	-0.00269182	0.00108888
Unknown	Unknown	746.6	69.0723	677.528	-0.00660154	0.000643928	-0.0123878
Unknown	Unknown	902.75	69.0723	833.678	0.00307391	-0.0023166	0.0055549
Unknown	Unknown	267.12	69.0724	198.048	0.00257909	0.0014894	0.00202679
Unknown	Unknown	791.64	69.0724	722.568	0.00638426	-0.0023862	0.00255348
Unknown	Unknown	778.63	69.0724	709.558	0.000589319	-0.00159128	0.00223572
Unknown	Unknown	548.4	69.0724	479.328	0.0030646	-0.000908436	0.000774878
Unknown	Unknown	485.34	69.0724	416.268	-0.00028217	-0.00368398	-0.00457085
Unknown	Unknown	788.64	69.0724	719.568	0.00258458	-0.000766145	0.000653507
Unknown	Unknown	702.55	69.0725	633.477	-0.00493573	0.00323617	0.00165789
Unknown	Unknown	790.64	69.0725	721.567	-8.56034e-05	0.0024898	-0.0057371
Unknown	Unknown	768.62	69.0725	699.548	-0.00145131	0.00228791	0.00062144
Unknown	Unknown	797.65	69.0726	728.577	0.00114467	-0.000630095	-0.00231325
Unknown	Unknown	752.6	69.0726	683.527	0.00588327	-0.00290979	0.00210945
Unknown	Unknown	774.63	69.0727	705.557	0.000330957	0.000841887	0.00120214
Unknown	Unknown	794.65	69.0727	725.577	0.0140733	-0.000794027	0.00699524
Unknown	Unknown	339.19	69.0727	270.117	0.00273619	0.000171759	0.00207048
Unknown	Unknown	780.63	69.0727	711.557	-0.000146056	0.00177778	0.00162159
Unknown	Unknown	836.69	69.0728	767.617	-0.00676108	-0.00246101	-0.000608483
Unknown	Unknown	793.64	69.0728	724.567	0.00399421	-0.00295689	-0.000281896
Unknown	Unknown	810.66	69.0729	741.587	-0.00264054	-0.000841444	0.000841783
Unknown	Unknown	377.23	69.0729	308.157	0.00570052	0.00389862	-0.00814731
Unknown	Unknown	901.75	69.0729	832.677	0.00210639	-0.00158745	0.00380649
Unknown	Unknown	753.61	69.0729	684.537	-0.00107526	0.00388543	0.000722427
Unknown	Unknown	729.58	69.0729	660.507	0.00481133	0.0094777	0.00184284
Unknown	Unknown	338.19	69.0729	269.117	0.00575598	9.55842e-05	-0.00382813
Unknown	Unknown	776.63	69.0729	707.557	-0.00649762	0.00378167	-0.00435277
Unknown	Unknown	209.06	69.0729	139.987	0.00152057	-0.00253267	0.0010245
Unknown	Unknown	348.2	69.073	279.127	0.00850102	-0.000114255	-4.03301e-05
Unknown	Unknown	594.45	69.073	525.377	0.00124022	-0.000682691	-0.00250634
Unknown	Unknown	764.62	69.073	695.547	-0.000407038	-0.00865511	-0.00670524
Unknown	Unknown	370.22	69.0731	301.147	-0.00478112	0.00112955	0.00331173
Unknown	Unknown	840.69	69.0731	771.617	-0.000815992	-0.00298641	0.00713252
Unknown	Unknown	359.21	69.0733	290.137	0.0115024	0.00928604	-0.0165715
Unknown	Unknown	369.22	69.0733	300.147	-0.0108799	0.00395836	-0.00142598
Unknown	Unknown	756.61	69.0733	687.537	0.00142252	0.00272456	0.00455316
Unknown	Unknown	765.62	69.0733	696.547	-0.00327413	-0.000693493	-0.00204824
Unknown	Unknown	748.6	69.0733	679.527	-0.000879433	0.00606819	-0.003299
Unknown	Unknown	903.75	69.0734	834.677	0.00217359	-0.00163809	0.00392791
Unknown	Unknown	826.68	69.0734	757.607	-0.0027208	-0.00121483	-0.00183062
Unknown	Unknown	612.46	69.0735	543.387	0.000276273	0.00744861	-0.00165067
Unknown	Unknown	900.75	69.0737	831.676	0.00252344	-0.00190175	0.00456014
Unknown	Unknown	567.42	69.0737	498.346	0.00305666	-0.0011556	-0.00146046
Unknown	Unknown	703.56	69.0737	634.486	-0.000933394	-0.00111659	-0.00627866
Unknown	Unknown	754.61	69.0737	685.536	-0.00237426	0.00406719	-0.00337608
Unknown	Unknown	341.2	69.0738	272.126	0.00547764	0.00610958	-0.0065895
Unknown	Unknown	874.73	69.0738	805.656	0.00083709	-0.00308334	0.00383066
Unknown	Unknown	666.52	69.0739	597.446	-0.00488774	0.000987893	-0.00158338
Unknown	Unknown	360.21	69.074	291.136	0.00641601	0.00249187	-0.00436613
Unknown	Unknown	376.23	69.0741	307.156	0.0104084	0.00715452	-0.0177819
Unknown	Unknown	304.16	69.0741	235.086	0.00682381	-0.00225018	-0.00215176
Unknown	Unknown	781.63	69.0742	712.556	-0.00126519	0.00173275	0.00177698
Unknown	Unknown	750.6	69.0744	681.526	-0.00124094	0.00683197	-0.00662543
Unknown	Unknown	828.68	69.0745	759.605	-0.0027208	-0.00121483	-0.00183062
Unknown	Unknown	782.63	69.0746	713.555	-0.00311125	0.000175854	-0.00336003
Unknown	Unknown	734.59	70.0669	664.523	0.000831179	-0.00220038	0.0042838
Unknown	Unknown	566.42	70.0669	496.353	0.00299395	0.000935497	0.000719899
Unknown	Unknown	316.17	70.067	246.103	0.00677529	0.000641603	-0.00838458
Unknown	Unknown	289.14	70.067	219.073	0.00251964	0.00316776	-0.00817965
Unknown	Unknown	317.17	70.0671	247.103	-0.000484632	-0.00229939	-0.00445046
Unknown	Unknown	732.58	70.0675	662.513	0.00147531	0.00252198	0.000565907
Unknown	Unknown	288.14	70.0682	218.072	0.00452473	0.00782057	-0.0108472
Unknown	Unknown	760.61	70.0687	690.541	0.00316908	0.00439864	0.000980931
Unknown	Unknown	731.58	70.0688	661.511	0.000930887	0.0048971	0.00256706
Unknown	Unknown	534.39	70.07	464.32	-0.0027208	-0.00121483	-0.00183062
Unknown	Unknown	377.23	70.0767	307.153	0.00119481	-0.000925916	-0.00317997
Unknown	Unknown	360.21	70.0774	290.133	0.00270651	-0.000788087	0.00212966
Unknown	Unknown	485.34	71.0506	414.289	-0.00324137	-0.00145452	-0.00103706
Unknown	Unknown	502.36	71.052	431.308	0.00315412	0.00135417	-0.00413964
Unknown	Unknown	703.56	71.0739	632.486	-0.00107409	0.00382055	0.00161516
Unknown	Unknown	809.66	71.074	738.586	-0.000296392	0.00348325	0.00849613
Unknown	Unknown	733.59	71.0741	662.516	0.00343102	0.00601711	0.00634204
Unknown	Unknown	285.14	71.0743	214.066	0.00235502	-0.00177482	0.00425578
Unknown	Unknown	786.64	71.0743	715.566	0.00233168	-0.00303625	0.00675491
Unknown	Unknown	522.38	71.0747	451.305	-0.000227798	0.00341809	0.00373435
Unknown	Unknown	783.63	71.0749	712.555	-0.00792019	0.00047229	-0.00816688
Unknown	Unknown	737.59	71.0754	666.515	0.003921	0.00283333	0.00167681
Unknown	Unknown	807.66	71.0756	736.584	-0.00150116	-0.000847508	-0.00745631
Unknown	Unknown	811.66	71.0756	740.584	0.000808415	-0.00246265	0.0044459
Unknown	Unknown	841.69	71.0756	770.614	-0.00422601	-0.00388424	0.000805834
Unknown	Unknown	806.66	71.0756	735.584	-0.00369329	-0.00324801	-0.0148308
Unknown	Unknown	787.64	71.0756	716.564	-6.11659e-05	-0.000892065	0.000981939
Unknown	Unknown	813.66	71.0759	742.584	-0.00637395	0.00369251	-0.000623043
Unknown	Unknown	736.59	71.076	665.514	0.00439827	-0.0038859	0.00463667
Unknown	Unknown	763.62	71.076	692.544	0.004564	-0.00492116	0.00266675
Unknown	Unknown	789.64	71.076	718.564	0.00499296	0.000260907	-0.00243211
Unknown	Unknown	496.35	71.076	425.274	0.0090794	-0.00269757	0.00263538
Unknown	Unknown	729.58	71.076	658.504	0.000403997	0.00149219	0.00272592
Unknown	Unknown	732.58	71.0761	661.504	-0.00364125	0.0018691	0.0115527
Unknown	Unknown	814.67	71.0762	743.594	-0.00264397	0.00199647	0.00328437
Unknown	Unknown	774.63	71.0763	703.554	-0.00608869	0.00734579	-0.00138584
Unknown	Unknown	834.69	71.0763	763.614	-0.000563035	0.00169458	-0.00480641
Unknown	Unknown	810.66	71.0764	739.584	0.00532624	-0.00546741	0.00498118
Unknown	Unknown	759.61	71.0765	688.534	-0.00646142	-0.00607245	0.000464811
Unknown	Unknown	788.64	71.0765	717.563	-0.00235152	0.00102487	0.00790138
Unknown	Unknown	706.56	71.0765	635.483	4.42698e-06	-0.00563257	0.00554812
Unknown	Unknown	731.58	71.0766	660.503	-0.0148727	0.019441	0.00776685
Unknown	Unknown	835.69	71.0766	764.613	-5.48717e-05	-0.00492448	-0.000790027
Unknown	Unknown	762.61	71.0766	691.533	0.0042847	-0.00224015	0.00505461
Unknown	Unknown	785.64	71.0767	714.563	0.00442683	0.00517431	0.0102929
Unknown	Unknown	812.66	71.0768	741.583	-0.000774629	-0.000171408	-0.00401924
Unknown	Unknown	832.68	71.0768	761.603	-0.00805946	0.00546111	-0.00674003
Unknown	Unknown	827.68	71.0768	756.603	-0.00253686	-0.00614722	0.00214774
Unknown	Unknown	734.59	71.0768	663.513	-0.00557165	-0.000281226	6.77364e-05
Unknown	Unknown	760.61	71.0769	689.533	0.00766604	-0.000204969	-0.000293832
Unknown	Unknown	758.61	71.0769	687.533	-0.000672524	0.00715076	0.00955423
Unknown	Unknown	720.57	71.077	649.493	-0.00717735	0.00867876	-0.0011672
Unknown	Unknown	744.6	71.0771	673.523	-0.00302359	0.0001709	-0.00326536
Unknown	Unknown	808.66	71.0771	737.583	0.001979	-0.000662794	0.00391705
Unknown	Unknown	748.6	71.0773	677.523	0.00103478	-0.00306958	0.000119222
Unknown	Unknown	816.67	71.0774	745.593	-0.0016232	0.00063174	0.00210712
Unknown	Unknown	730.58	71.0774	659.503	-0.00170912	0.00164238	0.00912315
Unknown	Unknown	842.69	71.0775	771.613	-0.0032105	0.000181464	-0.00346721
Unknown	Unknown	761.61	71.0775	690.533	-0.0046563	-0.0019468	0.0123835
Unknown	Unknown	735.59	71.0776	664.512	-0.00156002	-0.00742704	-0.00832994
Unknown	Unknown	784.64	71.0776	713.562	-0.00240556	0.00140573	0.0015005
Unknown	Unknown	815.67	71.0777	744.592	-0.000964643	0.00165133	-0.00761519
Unknown	Unknown	707.56	71.0778	636.482	0.000566722	-0.00204534	-0.00761728
Unknown	Unknown	747.6	71.078	676.522	-0.00801725	0.000151496	-0.00488382
Unknown	Unknown	704.56	71.0781	633.482	-0.00373017	0.00352795	-0.00105329
Unknown	Unknown	782.63	71.0785	711.552	-0.00720657	-0.00356214	-0.00217966
Unknown	Unknown	746.6	71.0799	675.52	-0.00240725	0.0047698	0.00531188
Unknown	Unknown	828.68	71.0804	757.6	0.00140309	-0.00400018	0.00509819
Unknown	Unknown	289.14	71.0806	218.059	0.00111972	-0.000867727	-0.00298013
Unknown	Unknown	790.64	71.0838	719.556	1.31619e-05	-0.0010583	-0.0028035
Unknown	Unknown	705.56	71.0857	634.474	0.00140309	-0.00400018	0.00509819
Unknown	Unknown	791.64	71.0863	720.554	-0.00268364	0.00620324	-0.00173965
Unknown	Unknown	764.62	71.0864	693.534	-0.0039866	-0.00350894	-0.000483507
Unknown	Unknown	777.63	71.0864	706.544	-0.000789105	-0.00288801	0.0068975
Unknown	Unknown	719.57	71.0867	648.483	0.00204239	-0.0010415	0.000672744
Unknown	Unknown	756.61	71.0867	685.523	0.00339466	3.42628e-05	-0.00272043
Unknown	Unknown	740.59	71.0868	669.503	-0.00334657	-0.000905493	-0.00117916
Unknown	Unknown	623.48	71.0868	552.393	0.00229228	-0.00193474	-0.0017633
Unknown	Unknown	766.62	71.0869	695.533	0.00549676	-0.00256596	0.00167418
Unknown	Unknown	836.69	71.0869	765.603	-0.00731008	-0.0023632	-0.008482
Unknown	Unknown	838.69	71.0869	767.603	0.00206302	0.00194338	0.00331684
Unknown	Unknown	796.65	71.0869	725.563	0.00891772	-0.00156051	0.00178033
Unknown	Unknown	718.57	71.0869	647.483	0.00605308	0.000694301	-0.00138235
Unknown	Unknown	794.65	71.087	723.563	0.0105373	-0.00355649	-0.00105378
Unknown	Unknown	594.45	71.0871	523.363	0.00258458	-0.000766145	0.000653507
Unknown	Unknown	316.17	71.0872	245.083	0.00865051	0.00425335	-0.00283708
Unknown	Unknown	751.6	71.0872	680.513	-0.00750436	0.0046928	-0.000891591
Unknown	Unknown	643.5	71.0872	572.413	0.00111972	-0.000867727	-0.00298013
Unknown	Unknown	304.16	71.0873	233.073	0.00656208	-0.00367426	-0.00147777
Unknown	Unknown	837.69	71.0873	766.603	-0.00774904	0.00192502	-0.00837224
Unknown	Unknown	793.64	71.0873	722.553	0.00177551	-0.00633939	-0.0082511
Unknown	Unknown	627.48	71.0873	556.393	-0.0106707	-0.00040714	-0.00608845
Unknown	Unknown	776.63	71.0874	705.543	-0.00291589	-0.000326124	-0.000424193
Unknown	Unknown	797.65	71.0874	726.563	-0.00352076	-0.00893055	0.00290402
Unknown	Unknown	662.51	71.0874	591.423	-0.00361195	0.00883772	-0.00792628
Unknown	Unknown	750.6	71.0875	679.513	-0.00579147	0.00631389	-0.000930691
Unknown	Unknown	313.17	71.0875	242.083	0.00178318	0.00344528	-0.00444932
Unknown	Unknown	628.48	71.0875	557.393	-0.00421236	0.000191365	-0.0047369
Unknown	Unknown	371.22	71.0876	300.132	0.00764419	0.0172851	0.0048643
Unknown	Unknown	876.73	71.0876	805.642	-0.00273684	-0.00220107	0.00240716
Unknown	Unknown	770.62	71.0876	699.532	-0.00334471	-0.00411051	-0.00373444
Unknown	Unknown	548.4	71.0876	477.312	-0.00286595	0.00263904	-0.00757517
Unknown	Unknown	781.63	71.0876	710.542	-0.00473665	0.000957355	-0.00153443
Unknown	Unknown	755.61	71.0876	684.522	-0.00617362	0.00881993	-0.00851459
Unknown	Unknown	607.46	71.0877	536.372	0.00331436	-0.00105802	-0.00220472
Unknown	Unknown	372.23	71.0877	301.142	-0.00432399	0.0047798	0.00135774
Unknown	Unknown	642.49	71.0878	571.402	0.00183401	0.00326387	-0.0131901
Unknown	Unknown	792.64	71.0878	721.552	-0.000298615	-0.0114754	-0.000256036
Unknown	Unknown	765.62	71.0878	694.532	0.0026034	-0.000408733	-0.0030481
Unknown	Unknown	752.6	71.0878	681.512	0.00172156	0.00115361	-0.000992659
Unknown	Unknown	615.47	71.0878	544.382	-0.00242308	0.00194047	0.000841565
Unknown	Unknown	369.22	71.0879	298.132	-0.0105388	0.000782643	-0.000963636
Unknown	Unknown	690.54	71.0879	619.452	-0.00458057	0.00092581	-0.00148387
Unknown	Unknown	554.41	71.0879	483.322	0.00129454	-0.0010032	-0.00344541
Unknown	Unknown	768.62	71.0879	697.532	0.00221906	-0.00479829	0.00793228
Unknown	Unknown	267.12	71.0879	196.032	0.00182143	0.00683483	-0.00765063
Unknown	Unknown	614.47	71.088	543.382	-0.00033496	0.00412842	-0.00299115
Unknown	Unknown	726.58	71.088	655.492	-0.000893579	0.00891815	-0.00584387
Unknown	Unknown	778.63	71.0881	707.542	-0.006317	-0.00282345	-0.00232283
Unknown	Unknown	239.09	71.0881	168.002	0.00136392	-0.00123518	0.00125193
Unknown	Unknown	877.73	71.0881	806.642	-0.00289178	-0.00129117	-0.00194566
Unknown	Unknown	702.55	71.0881	631.462	3.46556e-06	0.00776279	0.00229774
Unknown	Unknown	634.49	71.0881	563.402	-0.00473665	0.000957355	-0.00153443
Unknown	Unknown	795.65	71.0882	724.562	0.0051488	-0.00659147	-0.00441277
Unknown	Unknown	904.76	71.0882	833.672	0.00210639	-0.00158745	0.00380649
Unknown	Unknown	840.69	71.0882	769.602	-0.0031147	-0.00482545	0.00864996
Unknown	Unknown	780.63	71.0882	709.542	0.00249554	0.00126437	0.0019608
Unknown	Unknown	666.52	71.0882	595.432	-0.00723607	0.000142861	-0.00330578
Unknown	Unknown	419.27	71.0883	348.182	-0.0033622	0.00127234	-0.00068375
Unknown	Unknown	332.19	71.0884	261.102	0.0106027	0.00256594	-0.00846595
Unknown	Unknown	331.19	71.0884	260.102	0.0163617	0.00912307	-0.00626856
Unknown	Unknown	447.3	71.0884	376.212	0.00154207	-0.00439641	0.00560319
Unknown	Unknown	612.46	71.0885	541.372	-0.000771491	0.0135266	0.00228798
Unknown	Unknown	389.24	71.0885	318.151	-0.000609149	0.00362921	0.00288869
Unknown	Unknown	798.65	71.0885	727.562	0.00380166	-0.00177058	-0.00336987
Unknown	Unknown	377.23	71.0885	306.142	0.0101546	0.00579551	-0.0131456
Unknown	Unknown	728.58	71.0885	657.492	0.000715532	0.0027808	0.00487391
Unknown	Unknown	566.42	71.0886	495.331	0.00229716	0.00388371	-0.00697172
Unknown	Unknown	586.44	71.0886	515.351	-0.000353642	0.000820605	-0.00274804
Unknown	Unknown	349.2	71.0887	278.111	0.00699906	-0.000886947	-0.000885215
Unknown	Unknown	388.24	71.0887	317.151	0.00635898	0.00889775	0.003335
Unknown	Unknown	288.14	71.0888	217.051	0.00829593	0.00547099	-0.00409134
Unknown	Unknown	924.78	71.089	853.691	0.00111972	-0.000867727	-0.00298013
Unknown	Unknown	850.7	71.089	779.611	0.00125421	0.00113683	0.00381359
Unknown	Unknown	341.2	71.0891	270.111	0.00747413	0.00512684	-0.00802125
Unknown	Unknown	348.2	71.0891	277.111	0.00793735	0.00725248	-0.00763339
Unknown	Unknown	378.23	71.0891	307.141	0.00107312	0.00287884	0.00127613
Unknown	Unknown	359.21	71.0893	288.121	0.0211458	0.0182792	-0.0386337
Unknown	Unknown	754.61	71.0893	683.521	-0.00564833	0.00786963	0.00227502
Unknown	Unknown	361.21	71.0893	290.121	0.00350576	0.00332115	-0.00326523
Unknown	Unknown	579.43	71.0893	508.341	0.00563637	-0.00578697	-0.00392058
Unknown	Unknown	874.73	71.0894	803.641	-0.00218044	-0.0029549	0.00107898
Unknown	Unknown	769.62	71.0894	698.531	0.0053438	-0.00269445	0.000152312
Unknown	Unknown	613.47	71.0895	542.38	0.0008012	0.00348351	0.00056785
Unknown	Unknown	779.63	71.0895	708.54	-0.00347305	0.0032891	-0.00141307
Unknown	Unknown	824.68	71.0896	753.59	-0.00458057	0.00092581	-0.00148387
Unknown	Unknown	753.61	71.0897	682.52	-0.00277419	0.00552061	0.00128205
Unknown	Unknown	376.23	71.0898	305.14	0.0222817	0.0136238	-0.0262051
Unknown	Unknown	338.19	71.0898	267.1	0.000268723	-0.00286329	0.0018275
Unknown	Unknown	342.2	71.0898	271.11	0.00375244	0.00498475	-0.00400984
Unknown	Unknown	370.22	71.0899	299.13	-0.00359845	-0.000762187	-0.00225112
Unknown	Unknown	678.53	71.09	607.44	0.00111972	-0.000867727	-0.00298013
Unknown	Unknown	360.21	71.09	289.12	0.0176032	0.00389868	-0.0105159
Unknown	Unknown	640.49	71.0902	569.4	-0.00575847	0.00115687	-0.00331452
Unknown	Unknown	896.75	71.0903	825.66	0.00111972	-0.000867727	-0.00298013
Unknown	Unknown	312.17	72.0463	240.124	0.00125421	0.00113683	0.00381359
Unknown	Unknown	284.14	72.0466	212.093	0.00367353	-0.000118817	-0.00126194
Unknown	Unknown	733.59	72.078	661.512	-0.00227982	0.00182574	0.000791807
Unknown	Unknown	763.62	72.0783	691.542	-0.000815992	-0.00298641	0.00713252
Unknown	Unknown	732.58	72.0793	660.501	0.00388282	0.00338069	-0.00014718
Unknown	Unknown	761.61	72.0793	689.531	-0.00220251	0.0074871	0.000347659
Unknown	Unknown	735.59	72.0795	663.511	0.00638912	-0.00599325	0.00184452
Unknown	Unknown	762.61	72.0795	690.531	0.000168322	0.00245369	0.00280237
Unknown	Unknown	634.49	72.0823	562.408	0.000615927	-0.00373711	0.00703096
Unknown	Unknown	617.47	72.0827	545.387	0.000656983	-0.00398621	0.00749962
Unknown	Unknown	620.47	72.0832	548.387	0.000559963	-0.00339754	0.00639211
Unknown	Unknown	618.47	72.0833	546.387	0.00284609	-0.0172685	0.0324888
Unknown	Unknown	646.5	72.0834	574.417	-0.00062622	-0.00609943	0.0133635
Unknown	Unknown	619.47	72.0838	547.386	0.00137515	-0.00834362	0.0156976
Unknown	Unknown	304.16	72.0842	232.076	0.0105616	-0.00690885	-0.00532295
Unknown	Unknown	378.23	72.0908	306.139	0.00123063	-0.00095368	-0.00327533
Unknown	Unknown	332.19	72.0908	260.099	0.00591484	-0.00505725	-0.00179811
Unknown	Unknown	361.21	72.0924	289.118	-0.000686119	-0.00285129	-0.00196521
Unknown	Unknown	377.23	72.0928	305.137	0.0089238	0.00190033	-0.0073332
Unknown	Unknown	360.21	72.0932	288.117	0.00834039	0.00582487	-0.00922782
Unknown	Unknown	502.36	73.031	429.329	0.0087102	-0.00104639	-0.00108699
Unknown	Unknown	850.7	73.0477	777.652	-0.00410149	-0.000855275	0.00223462
Unknown	Unknown	852.7	73.0478	779.652	-0.00557668	-0.00205674	-0.00186531
Unknown	Unknown	465.32	73.048	392.272	-0.00920658	0.00303819	-0.00876226
Unknown	Unknown	851.7	73.0481	778.652	-0.00356244	-0.0015986	-0.00113979
Unknown	Unknown	906.76	73.0482	833.712	-0.0066377	-0.00177013	0.00131428
Unknown	Unknown	371.22	73.0482	298.172	-0.00536788	0.00765263	-0.0129132
Unknown	Unknown	430.28	73.0483	357.232	0.0028406	-0.000842035	0.000718239
Unknown	Unknown	687.54	73.0484	614.492	-0.0017364	-0.00263799	0.00295602
Unknown	Unknown	466.32	73.0485	393.272	0.00147531	0.00252198	0.000565907
Unknown	Unknown	445.3	73.0485	372.252	-0.0202171	0.0105724	-0.0166505
Unknown	Unknown	832.68	73.0486	759.631	-0.00726665	-0.00285362	0.00238233
Unknown	Unknown	373.23	73.0486	300.181	-0.00898932	0.0056003	-0.0100695
Unknown	Unknown	685.54	73.0487	612.491	-0.00536178	-0.00396843	0.000281986
Unknown	Unknown	628.48	73.0487	555.431	-0.00371873	-0.00100619	-0.0013103
Unknown	Unknown	686.54	73.0487	613.491	-0.00524303	-0.00433012	0.00202975
Unknown	Unknown	833.68	73.0488	760.631	-0.00802364	-0.0010112	-0.00159471
Unknown	Unknown	702.55	73.0488	629.501	-0.00623004	-0.00413665	0.000657256
Unknown	Unknown	447.3	73.0489	374.251	-0.00513763	0.0038401	-0.00705746
Unknown	Unknown	610.46	73.0489	537.411	-0.0125977	-0.00498008	-0.00158763
Unknown	Unknown	446.3	73.049	373.251	-0.00806581	0.00659529	-0.0102777
Unknown	Unknown	554.41	73.049	481.361	-0.00313625	-0.000848588	-0.00110506
Unknown	Unknown	448.3	73.049	375.251	-0.000116642	0.0023559	-0.0020327
Unknown	Unknown	758.61	73.0491	685.561	-0.00759229	-0.00366547	0.00157066
Unknown	Unknown	462.32	73.0493	389.271	-0.0200986	0.0110931	-0.0195932
Unknown	Unknown	463.32	73.0493	390.271	-0.0174637	0.00744082	-0.0137237
Unknown	Unknown	536.39	73.0493	463.341	-0.0146333	0.0014158	-0.00639161
Unknown	Unknown	429.28	73.0495	356.231	-0.00647425	0.0040991	-0.0040903
Unknown	Unknown	834.69	73.0495	761.641	-0.00324137	-0.00145452	-0.00103706
Unknown	Unknown	776.63	73.0496	703.58	-0.00169092	-0.00282076	0.00329305
Unknown	Unknown	372.23	73.0496	299.18	-0.00132013	0.00518526	-0.010439
Unknown	Unknown	613.47	73.0497	540.42	-0.00471144	-0.00246292	0.00260766
Unknown	Unknown	611.46	73.0497	538.41	-0.0102132	-0.00569827	-0.00127853
Unknown	Unknown	759.61	73.0497	686.56	-0.00483609	-0.00388602	0.00176839
Unknown	Unknown	924.78	73.0498	851.73	-0.00227982	0.00182574	0.000791807
Unknown	Unknown	355.21	73.0498	282.16	-0.00204179	0.0036388	-0.00292616
Unknown	Unknown	684.54	73.0499	611.49	-0.00832448	-0.00511971	0.00301393
Unknown	Unknown	538.39	73.05	465.34	-0.00810006	-0.00188729	-0.00573635
Unknown	Unknown	612.46	73.0503	539.41	-0.00560351	-0.00475867	0.00156166
Unknown	Unknown	703.56	73.0503	630.51	-0.00324312	-0.000877502	-0.00114271
Unknown	Unknown	537.39	73.0504	464.34	-0.00953905	0.00170442	-0.00585396
Unknown	Unknown	908.76	73.0507	835.709	-0.0022047	0.00176558	0.000765717
Unknown	Unknown	464.32	73.0508	391.269	-0.0117507	0.00812412	-0.0111057
Unknown	Unknown	539.39	73.051	466.339	-0.00170879	-0.00326573	0.00335494
Unknown	Unknown	619.47	73.0872	546.383	0.000685811	-0.00416112	0.0078287
Unknown	Unknown	646.5	73.0903	573.41	-0.000679268	-0.00608376	0.0133924
Unknown	Unknown	463.32	74.0499	389.27	-0.00863824	0.00441825	-0.00415603
Unknown	Unknown	372.23	74.0507	298.179	0.00269613	0.00386125	0.00311117
Unknown	Unknown	464.32	74.051	390.269	-0.000642295	0.00618483	0.00195759
Unknown	Unknown	446.3	74.0512	372.249	-0.00656175	0.00368754	-0.00412122
Unknown	Unknown	465.32	74.0518	391.268	-0.00370639	0.00127566	-0.00337202
Unknown	Unknown	738.59	74.0981	664.492	-0.00338569	-0.000717123	-0.00211803
Unknown	Unknown	737.59	74.0983	663.492	-0.0105484	-0.00153947	-0.00691523
Unknown	Unknown	794.65	74.0985	720.552	-0.000450673	-0.000543545	-0.000254517
Unknown	Unknown	736.59	74.0987	662.491	-0.0152777	-0.00284521	-0.00591569
Unknown	Unknown	614.47	74.0988	540.371	0.00399042	0.00194911	-0.00600148
Unknown	Unknown	559.41	74.0988	485.311	0.00027794	-0.00260248	-0.000917967
Unknown	Unknown	778.63	74.0989	704.531	0.00171819	0.00197883	0.00332125
Unknown	Unknown	558.41	74.0991	484.311	-0.00339473	-0.00097174	-0.00646578
Unknown	Unknown	750.6	74.0992	676.501	0.00169873	-0.0015904	-0.00316386
Unknown	Unknown	793.64	74.0992	719.541	0.00219558	0.0106739	-0.00344427
Unknown	Unknown	615.47	74.0994	541.371	0.0007144	0.00168736	-0.0049647
Unknown	Unknown	792.64	74.0995	718.54	0.00299848	0.0080846	-0.00517937
Unknown	Unknown	752.6	74.0996	678.5	0.00141039	-0.00127726	0.00129459
Unknown	Unknown	694.55	74.0996	620.45	-0.00124067	-0.0050857	-0.00242274
Unknown	Unknown	751.6	74.1002	677.5	0.00450909	-0.00345772	-0.00269047
Unknown	Unknown	500.35	74.1005	426.25	-0.000552103	0.0042425	0.00231561
Unknown	Unknown	360.21	75.0452	285.165	0.00192807	-0.00125276	-0.00444269
Unknown	Unknown	359.21	75.0472	284.163	0.000853715	0.00547243	-0.009222
Unknown	Unknown	447.3	75.0475	372.252	-0.00358426	0.00123363	-0.00326091
Unknown	Unknown	464.32	75.0477	389.272	5.71834e-05	0.00244672	-0.00514124
Unknown	Unknown	376.23	75.0481	301.182	0.00530918	0.00523615	-0.00737395
Unknown	Unknown	793.64	75.1013	718.539	0.00321683	0.000915008	-0.000834318
Unknown	Unknown	149	77.0398	71.9602	0.00253837	0.000159683	0.00133303
Unknown	Unknown	161.02	77.0401	83.9799	0.00369219	-0.00142961	-0.00444687
Unknown	Unknown	548.4	77.0402	471.36	0.00179816	0.000182586	-0.000150245
Unknown	Unknown	748.6	77.0402	671.56	-0.00498625	0.00121348	-0.00093877
Unknown	Unknown	214.07	77.0403	137.03	0.000861638	0.00389214	0.00357797
Unknown	Unknown	792.64	77.0403	715.6	0.00470629	-0.00510673	0.00115531
Unknown	Unknown	794.65	77.0403	717.61	0.000114498	-0.00527566	-0.00190415
Unknown	Unknown	793.64	77.0404	716.6	-0.000655518	-0.00453073	-0.00657896
Unknown	Unknown	777.63	77.0404	700.59	-0.00599161	-0.00267376	-0.0042513
Unknown	Unknown	752.6	77.0404	675.56	-0.00311491	0.00605312	0.00705108
Unknown	Unknown	780.63	77.0405	703.59	-0.00439699	-0.00246949	0.000183563
Unknown	Unknown	753.61	77.0405	676.57	-0.00324137	-0.00145452	-0.00103706
Unknown	Unknown	219.07	77.0407	142.029	0.00206925	-0.00201677	-0.00190878
Unknown	Unknown	764.62	77.0408	687.579	-0.00491575	0.000851428	-0.00125685
Unknown	Unknown	191.05	77.041	114.009	0.0109861	-0.00283622	-0.00165007
Unknown	Unknown	359.21	77.0411	282.169	0.00227885	-0.00194404	-0.00118765
Unknown	Unknown	750.6	77.0412	673.559	0.00690093	0.00236216	-0.00527417
Unknown	Unknown	502.36	77.0413	425.319	0.00227411	-0.00194781	-0.00097088
Unknown	Unknown	836.69	77.0414	759.649	-0.00265041	-0.00138939	-0.00396684
Unknown	Unknown	168.02	77.0416	90.9784	0.0066158	0.00324856	-0.00240149
Unknown	Unknown	332.19	77.0419	255.148	0.00111972	-0.000867727	-0.00298013
Unknown	Unknown	837.69	77.0422	760.648	0.00278086	-0.00240904	-0.00399063
Unknown	Unknown	776.63	77.0422	699.588	-0.00674412	0.00369264	-0.00432402
Unknown	Unknown	768.62	77.0423	691.578	0.00576957	-0.00472727	0.00705287
Unknown	Unknown	369.22	77.0424	292.178	-0.0077334	0.00553726	-0.00652722
[truncated: 17,010 more rows]

## Sheet: ST2C. human LDA 4 classes
Peak Name	Group	Precursor	Fragment	Neutral Loss	D1 (39.9 %)	D2 (34.1 %)	D3 (26.0 %)
[truncated: 492 more rows]

[truncated: 5 more sheets: ST2D mice lipidomic, ST2E. mice LDA total, ST2F. mice LDA 4 classes, ST2G. MEF lipid, ST2H. Lysosome lipid]
